# Supplementary material for: Protracted neuronal recruitment in the temporal lobes of young children
Source: Nature. Author manuscript; Available in PMC 2024 Mar 13. (PMC10901738; doi:10.1038/s41586-023-06981-x)
Supplement: Supplementary Table 2 [file NIHMS1965681-supplement-Supplementary_Table_2.xlsx]

## Sheet: Macaque Samples
Animal No.	Species	Age	Sex	Experimental Use
1	M. mulatta	0 days	M	IHC
2	M. mulatta	3 months	F	IHC
3	M. mulatta	3 months	F	IHC
4	M. mulatta	3 months	F	IHC
5	M. mulatta	3 months	F	IHC
6	M. mulatta	6 months	M	IHC
7	M. mulatta	1.5 years	M	IHC
