# Supplementary material for: Protracted neuronal recruitment in the temporal lobes of young children
Source: Nature. Author manuscript; Available in PMC 2024 Mar 13. (PMC10901738; doi:10.1038/s41586-023-06981-x)
Supplement: Supplementary Table 1 [file NIHMS1965681-supplement-Supplementary_Table_1.xlsx]

## Sheet: Human Cases
Case no.	Age	Sex	PMI	Experimental Use	Neuropathology diagnosis	Clinical history
1	18 GW	M	24h	IHC	control	prematurity
2	20 GW	M	42h	IHC	control	spontaneous abortion
3	21 GW	F	14h	IHC	control	osteogenesis imperfecta
4	22 GW	F	24h	EM	control	spontaneous abortion
5	22 GW	M	24h	IHC	control	urethral stenosis
6	22 GW	M	48h	IHC	control	spontaneous abortion
7	23 GW	M	18h	IHC	control	Amnion infection syndrome
8	23 GW	F	<1h	snRNA-seq	control	spontaneous abortion
9	26 GW	F	24h	IHC	control	spontaneous abortion
10	27 GW	M	12h	IHC	control	intrauterine growth retardation
11	28 GW	M	24h	IHC	control	prematurity
12	29 GW	F	24h	IHC	control	Necrotizing enterocolitis
13	34 GW	M	22h	IHC	HIE	subarachnoid hemorrhage
14	34 GW	F	42h	IHC	control	lung malformation
15	37 GW	M	48h	IHC	control	VATER malformation
16	38 GW	M	50h	IHC	control	bronchopulmonary dysplasia
17	39 GW	M	60h	IHC- RMS	control	Multifocal hemorrhage peritoneum
18	39 GW	F	48h	IHC	control	intrauterine demise
19	39 GW	M	24h	IHC	control	congenital diaphragmatic hernia
20	1 day	F	12h	EM	HIE	hypoxia ischemia
21	term	M	36h	IHC	control	Intra-partem death, presumed nuchal cord
22	term	M	14h	IHC, mapping	control	chondrodysplasia
23	term	M	11h	IHC	control	cardiac dysfunction
24	term	M	5h	IHC	control	respiratory failure
25	term	M	24h	IHC	control	hydronephrosis
26	1 day	F	25h	IHC	control	renal hypoplasia; hypoplastic lung
27	2 day	M	36h	IHC	control	hypoplastic L heart
28	10 days	F	19h	IHC	control	respiratory failure
29	14 days	M	27h	snRNA-seq	control	Congenital diaphragmatic hernia (CDH)
30	33 days	M	27h	snRNA-seq	control	not available
31	1 month	M	10h	IHC	control	congenital renal agenesis
32	1.5 months	F	21h	IHC	control	congenital diaphragmatic hernia
33	54 days	M	6h	snRNA-seq	control	not available
34	54 days	F	34h	snRNA-seq	control	not available
35	3 months	M	15h	IHC	control	Congenital heart disease with heart failure
36	3 months	M	20h	IHC	control	diaphragmatic hernia
37	5 months	M	44h	IHC, mapping	HIE	congenital diaphragmatic hernia
38	6 months	F	<30 min	IHC	ATL resection	drug-resistant infantile spasms with polymicrogyria
39	7 months	M	14h	IHC	control	Tetralogy of Fallot
40	11 months	M	21h	IHC	control	bacterial pneumonia
41	14 months	F	48h	IHC	control	right pulmonary vein stenosis
42	22 months	M	38h	IHC vibratome	control	cardiovascular failure
43	2 years	M	19h	IHC, mapping	control	leukemia
44	2 years	F	14h	snRNA-seq	control	not available
45	2 years	F	<30 min	IHC	ATL resection	cortical displasia
46	3 years	M	25h	IHC	control	esophageal atresia, tracheoesophageal fistula
47	3 years	M	29h	snRNA-seq	control	not available
48	6 years	F	36h	IHC, mapping	control	congenital left diaphragmatic hernia
49	13 years	M	12h	IHC	control	focal segmental glomerulosclerosis
50	13 years	F	15h	snRNA-seq	control	not available
51	27 years	M	13h	snRNA-seq	control	not available
52	55 years	M	<48h	IHC	control	heart failure
53	55 years	M	20h	IHC	control	Constrictive pericarditis, liver failure, Hepatorenal Syndrome
54	74 years	F	<4hr	IHC	control	lung mass and seizures in mid frontal cortex
55	77 years	M	50h	IHC	control	VHL with hemangiomas
