# Supplementary material for: Protracted neuronal recruitment in the temporal lobes of young children
Source: Nature. Author manuscript; Available in PMC 2024 Mar 13. (PMC10901738; doi:10.1038/s41586-023-06981-x)
Supplement: Supplementary Table 3 [file NIHMS1965681-supplement-Supplementary_Table_3.xlsx]

## Sheet: Primary Antibodies
Antigen	Species	Dilution	Manufacturer	Cat. No.	Antigen Retrieval	Lot No.	Manufacturer Specificity Description
Calbindin	Rabbit	1:1000	Swant	CB-38a	30 min	9.03	Human reactivity
Calretinin	Mouse	1:1000	Swant	6B3	30 min	7699/4	Human reactivity
CoupTFII	Mouse	1:250	R&D Systems	PP-H7147-00	30 min	A-2	Raised against human COUPTFII
CoupTFII	Rabbit	1:500	Abcam	AB211777	30 min	GR3192962-10	Human reactivity
DLX2	Mouse	1:100	Santa Cruz	SC393879	30 min	G2916	Detection of Human DLX2
DLX2	Guinea pig	1:200	Gift from Dr Kazuaki Yoshikawa	none	none	none	Human reactivity
Doublecortin	Rabbit	1:200	Cell Signaling	4604S	30 min	42798	Human reactivity
Doublecortin	Guinea pig	1:200	EMD Millipore	AB2253	30 min	2787730	Human reactivity predicted based on sequence
Doublecortin	Rabbit	1:200	Abcam	ab18723	none	GR324492-1	Human reactivity
FOXJ1	Mouse	1:100	ThermoFisher	14-9965-82	30 min	4294275	Human reactivity
GFAP	Chicken	1:1000	Abcam	ab4674	None	GR267558-1	Human reactivity
HOPX	Rabbit	1:200	ProteinTech	11419-1-AP	30 min	74559	Human reactivity
Ki-67	Mouse	1:200	BD Pharmigen	556003	30 min	6110925	QC resting: human
LAMP5	Rabbit	1:250	Atlas	HPA004802	30min	A118215	Human reactivity
LHX6	Mouse	1:200	Santa Cruz Biotech	sc-271433	30 min	A0816	Detection of Human LHX6
MCM2	Goat	1:200	Santa Cruz Biotech	SC9839	30 min	D1310	Epitope mapping at the N-terminus of MCM2 of human origin
NEUN	Chicken	1:500	EMD Millipore	ABN91	None	2620673	Human reactivity
NEUN	Rabbit	1:1000	Novus Biologicals	R-3770-100	None	201605-SH	Raised against human FOX3
NKX2.1	Rabbit	1:500	Santa Cruz Biotech	sc-13040 (H-190)	30 min	B2216	Raised against human NKX2.1
NPY	Rabbit	1:500	Abcam	ab30914	30 min	GR212905-1	Human reactivity
OLIG2	Rabbit	1:750	EMD Millipore	AB9610	30 min	2519344	Human reactivity
PAX6	Rabbit	1:1000	MBL life science	PD022	none	3	Human reactivity
PROX1	Rabbit	1:500	EMD Millipore	AB5475	30 min	LV1354325	Human reactivity
PROX1	Goat	1:500	R&D Systems	AF2727	30 min	VIY0216011	Human reactivity
PSA-NCAM	Mouse	1:1000	EMD Millipore	MAB5324	None	2201402	Human reactivity
REELIN	Goat	1:200	R&D Systems	AF3820	30 min	YPE0421032	Reactivity to mouse reelin; 94% similarity to human reelin within immunized region
SCGN	Rabbit	1:1000	Sigma-Aldrich	HPA006641	None	A106808	Validated by the Human Protein Atlas (HPA) project
SOX2	Goat	1:200	Santa Cruz Biotech	sc-17320 (Y-17)	30 min	H2914	Reactivity to human SOX2
SP8	Goat	1:500	Santa Cruz Biotech	sc-104661 (C-18)	30 min	G0516; L2208	Human reactivity
SST	Goat	1:250	Santa Cruz Biotech	sc-7819 (D-20)	30 min	G0716	Human reactivity
TBR1	Chicken	1:200	EMD Millipore	AB2261	30 min	2893188	Human reactivity
TBR1	Rabbit	1:200	EMD Millipore	AB10554	30 min	3598056	Demonstrated to react with mouse. Predicted to react with rat, equine, porcine, opossum, bovine, and canine based on 100% sequence homology.
VIMENTIN	Mouse	1:1000	Sigma-Aldrich	V5255	None	045K4826	Tested in human appendix/ tonsil
VIMENTIN	Chicken	1:500	EMD Millipore	AB5733	None	AB3474064	Human reactivity
VIP	Rabbit	1:100	Abcam	ab22736	30 min	GR26591-1	Human reactivity

## Sheet: Secondary Antibodies
Antibody	Dilution (1:__)	Manufacturer	Cat. #
Alexa Fluor® 488 Donkey anti-Rabbit IgG (H+L)	2000	Invitrogen	Cat. # A32790, lot # TI271741
Alexa Fluor® 555 Donkey anti-Rabbit IgG (H+L)	2000	Invitrogen	Cat. # A32794, lot # WG322207
Donkey anti-Rabbit IgG (H+L) Highly Cross-Adsorbed Secondary Antibody, Alexa Fluor™ Plus 647	2000	Invitrogen	Cat. # a32795, lot # UG289708
Goat anti-Rabbit IgG (H+L) Cross-Adsorbed Secondary Antibody, Alexa Fluor™ 647	2000	Invitrogen	Cat. # A21244, lot # 1463166
Goat anti-Chicken IgY (H+L) Cross-Adsorbed Secondary Antibody, Alexa Fluor™ Plus 488	2000	Invitrogen	Cat. # A32931, lot # TI271747
Alexa Fluor® 555 Goat anti-Guinea Pig IgG (H+L)	2000	Invitrogen	Cat. # A21435, lot # 2076358
Goat anti-Guinea Pig IgG (H+L) Highly Cross-Adsorbed Secondary Antibody, Alexa Fluor™ 647	2000	Invitrogen	Cat. # A21450, lot # 2110845
Alexa Fluor® 488 AffiniPure Donkey Anti-Mouse IgG (H+L)	2000	Invitrogen	Cat. # A32766, lot # TI271738
Alexa Fluor® 488 AffiniPure Goat Anti-Mouse IgM (H+L)	2000	Invitrogen	Cat. # A21042, lot # 2079371
Alexa Fluor® 555 AffiniPure Donkey Anti-Mouse IgG (H+L)	2000	Invitrogen	Cat. # A32773, lot # TI271028
Alexa Fluor® 555 AffiniPure Goat Anti-Mouse IgM (H+L)	2000	Invitrogen	Cat. # A21426, lot 2001027
Donkey anti-Mouse IgG (H+L) Highly Cross-Adsorbed Secondary Antibody, Alexa Fluor™ Plus 647	2000	Invitrogen	Cat. # A32787, lot # 2001027
Alexa Fluor® 647 AffiniPure Goat Anti-Mouse IgM (H+L)	2000	Invitrogen	Cat. # A21238, lot # 2112240
Alexa Fluor® 488 AffiniPure Donkey Anti-Chicken IgY (IgG) (H+L)	2000	Jackson ImmunoResearch	Cat. # 703-545-155, lot # 146581
Alexa Fluor® Cy3 AffiniPure Donkey Anti-Chicken IgY (IgG) (H+L)	2000	Jackson ImmunoResearch	Cat. # 703-165-155, lot # 144929
Alexa Fluor® 647 AffiniPure Donkey Anti-Chicken IgY (IgG) (H+L)	2000	Jackson ImmunoResearch	Cat. # 703-605-155, lot # 153969
Alexa Fluor® 647 AffiniPure Donkey Anti-Guinea Pig IgG (H+L)	2000	Jackson ImmunoResearch	Cat. # 706-605-148, lot # 149191
Alexa Fluor® 488 AffiniPure Donkey Anti-Goat IgG (H+L)	2000	Jackson ImmunoResearch	Cat. # 705-545-003, lot # 148783
Biotin-SP-AffiniPure Donkey Anti-Goat IgG (H+L)	500	Jackson ImmunoResearch	Cat. # NC9494985
Biotin-SP-AffiniPure Goat Anti-Mouse IgM, u Chain Specific	500	Jackson ImmunoResearch	Cat. # NC0323536
Biotin-SP-AffiniPure Donkey Anti-Mouse IgG (H+L)	500	Jackson ImmunoResearch	Cat. # NC0141064
Biotin-SP-AffiniPure Donkey Anti-Rabbit IgG (H+L)	500	Jackson ImmunoResearch	Cat. # NC9745676
Biotin-SP-AffiniPure Donkey Anti-Chicken IgY (IgG) (H+L)	500	Jackson ImmunoResearch	Cat. # NC9969673
Biotin-SP-AffiniPure Donkey Anti-Guinea Pig IgG (H+L)	500	Jackson ImmunoResearch	Cat. # NC9121043
