# Supplementary material for: Protracted neuronal recruitment in the temporal lobes of young children
Source: Nature. Author manuscript; Available in PMC 2024 Mar 13. (PMC10901738; doi:10.1038/s41586-023-06981-x)
Supplement: Supplementary Table 4 [file NIHMS1965681-supplement-Supplementary_Table_4.xlsx]

## Sheet: Test Information
Test Used	Wilcoxon Rank Sum
Interface	FindAllMarkers() function in Seurat 4.2
Adjustments	P-values adjusted for multiple comparisons in p_val_adj column

## Sheet: Results
p_val	avg_log2FC	pct.1	pct.2	p_val_adj	cluster	gene
0	2.80332	0.993	0.484	0	Radial glia	ADGRV1
0	2.52766	0.978	0.284	0	Radial glia	DEC1
0	2.21509	0.775	0.167	0	Radial glia	TSHR
0	2.20867	0.967	0.455	0	Radial glia	CST3
0	2.13962	0.991	0.626	0	Radial glia	SLC1A2
0	2.04633	0.885	0.353	0	Radial glia	PREX2
0	2.03967	0.968	0.323	0	Radial glia	TNC
0	2.02966	0.976	0.497	0	Radial glia	AL589740.1
0	1.95376	0.791	0.185	0	Radial glia	LRRC3B
0	1.92455	0.973	0.681	0	Radial glia	PTN
0	1.85313	0.994	0.767	0	Radial glia	NTRK2
0	1.78435	0.938	0.446	0	Radial glia	MAST4
0	1.72133	0.697	0.112	0	Radial glia	MOXD1
0	1.71841	0.88	0.373	0	Radial glia	FAM171B
0	1.70545	0.91	0.385	0	Radial glia	LTBP1
0	1.70331	0.951	0.454	0	Radial glia	CARMIL1
0	1.70195	0.986	0.657	0	Radial glia	CPE
0	1.61667	0.941	0.478	0	Radial glia	TTYH1
0	1.59868	0.875	0.302	0	Radial glia	AC091826.2
0	1.55337	0.939	0.285	0	Radial glia	OBI1-AS1
0	1.52248	0.962	0.486	0	Radial glia	ATP1A2
0	1.444	0.683	0.137	0	Radial glia	ADGRL2
0	1.37263	0.472	0.052	0	Radial glia	PDGFD
0	1.28857	0.534	0.055	0	Radial glia	PDGFRB
6.64804e-303	1.48864	0.775	0.245	2.41902e-298	Radial glia	GLI3
6.22758e-297	1.52281	0.772	0.262	2.26603e-292	Radial glia	DOK5
1.92887e-295	1.6538	0.913	0.436	7.01857e-291	Radial glia	GABRB1
8.21088e-292	1.56975	0.941	0.391	2.98769e-287	Radial glia	GPC5
2.1964e-290	1.28493	0.997	0.843	7.99205e-286	Radial glia	GPM6A
8.22784e-281	1.58842	0.928	0.505	2.99386e-276	Radial glia	VIM
4.09145e-276	1.68494	0.946	0.466	1.48876e-271	Radial glia	APOE
5.86585e-271	1.2569	0.935	0.443	2.13441e-266	Radial glia	TMEM132B
2.36907e-268	1.26096	0.735	0.212	8.62035e-264	Radial glia	RMST
1.5851e-263	1.52856	0.831	0.33	5.76771e-259	Radial glia	SLC4A4
8.04877e-258	0.779484	0.233	0.009	2.92871e-253	Radial glia	WFIKKN2
5.73754e-256	1.06627	0.477	0.086	2.08772e-251	Radial glia	SLC16A12
1.01899e-254	1.43941	0.857	0.406	3.70781e-250	Radial glia	AP000787.1
1.18347e-252	1.38083	0.982	0.663	4.30631e-248	Radial glia	NKAIN3
2.05345e-250	1.17999	0.632	0.166	7.47189e-246	Radial glia	AC083864.5
2.27207e-244	1.29737	0.746	0.261	8.26739e-240	Radial glia	RANBP3L
4.4379e-244	1.2759	0.993	0.723	1.61482e-239	Radial glia	CLU
2.80424e-235	1.38312	0.83	0.361	1.02038e-230	Radial glia	PDE3A
6.26964e-234	1.01174	0.412	0.068	2.28133e-229	Radial glia	PRDM16-DT
1.34408e-230	1.12774	0.842	0.332	4.8907e-226	Radial glia	IQGAP2
1.2771e-228	1.31721	0.824	0.333	4.64697e-224	Radial glia	SHROOM3
1.72867e-227	0.928145	0.953	0.394	6.29011e-223	Radial glia	MGAT4C
4.23363e-226	1.17304	0.765	0.259	1.54049e-221	Radial glia	TAFA1
1.56024e-225	1.22988	0.79	0.317	5.67723e-221	Radial glia	GABRA2
8.6664e-224	0.877863	0.395	0.065	3.15344e-219	Radial glia	MMP28
1.56573e-221	0.956707	0.363	0.054	5.69724e-217	Radial glia	HAP1
6.82156e-220	1.4311	0.952	0.661	2.48216e-215	Radial glia	PPP1R9A
1.92805e-214	0.704956	0.274	0.026	7.01559e-210	Radial glia	GJB6
6.16455e-214	0.791801	0.343	0.048	2.2431e-209	Radial glia	GLT8D2
1.17581e-211	1.3691	0.727	0.275	4.27841e-207	Radial glia	AP001825.1
6.41296e-209	1.17624	0.846	0.393	2.33348e-204	Radial glia	PLPP3
1.11791e-208	1.18586	0.767	0.325	4.06772e-204	Radial glia	GARNL3
2.59315e-205	1.34653	0.896	0.48	9.43571e-201	Radial glia	AC002429.2
1.10977e-204	1.22801	0.672	0.236	4.03813e-200	Radial glia	AC023095.1
2.21837e-202	1.11675	0.712	0.271	8.07197e-198	Radial glia	MLC1
9.85858e-202	1.2216	0.948	0.626	3.58724e-197	Radial glia	FBXL7
1.49953e-200	0.554254	1	1	5.45636e-196	Radial glia	MALAT1
5.17571e-200	1.12873	0.749	0.309	1.88329e-195	Radial glia	SFXN5
8.8814e-199	1.27753	0.897	0.526	3.23168e-194	Radial glia	SLC8A1-AS1
7.70974e-197	1.18512	0.826	0.445	2.80534e-192	Radial glia	PIK3C2A
9.99558e-197	0.688094	0.279	0.032	3.63709e-192	Radial glia	HSD17B6
1.14688e-195	0.613691	0.229	0.018	4.17316e-191	Radial glia	OAF
2.98345e-195	1.16093	0.774	0.338	1.08559e-190	Radial glia	ZFHX4
6.95169e-195	1.08066	0.641	0.21	2.52951e-190	Radial glia	LRP4-AS1
1.01957e-192	0.879335	0.234	0.02	3.70992e-188	Radial glia	HES5
6.39734e-191	1.09481	0.856	0.442	2.3278e-186	Radial glia	HEPN1
7.74141e-191	0.868592	0.418	0.087	2.81687e-186	Radial glia	AC083864.2
4.39113e-190	1.11738	0.581	0.17	1.5978e-185	Radial glia	LINC01965
2.67701e-187	1.05527	0.91	0.556	9.74085e-183	Radial glia	ARHGAP5
1.17934e-185	0.616407	0.192	0.011	4.29125e-181	Radial glia	LYPD6B
3.17553e-185	1.08079	0.54	0.147	1.15548e-180	Radial glia	AL356737.2
6.23858e-184	0.882507	0.403	0.084	2.27003e-179	Radial glia	VEPH1
7.61746e-184	1.17354	0.88	0.529	2.77177e-179	Radial glia	ZHX3
1.30926e-183	1.05358	0.614	0.204	4.76401e-179	Radial glia	PRDM16
1.96507e-182	0.834697	0.353	0.062	7.1503e-178	Radial glia	PCSK6
1.88864e-181	0.908696	0.519	0.149	6.87221e-177	Radial glia	LHX2
9.36595e-181	0.992099	0.538	0.151	3.40799e-176	Radial glia	GRM3
1.35725e-179	1.05996	0.834	0.432	4.93862e-175	Radial glia	GLUD1
5.08664e-179	1.05609	0.813	0.411	1.85088e-174	Radial glia	ATP8A1
1.17983e-175	1.04138	0.651	0.237	4.29306e-171	Radial glia	LDB2
6.00506e-174	0.993053	0.711	0.303	2.18506e-169	Radial glia	ATP1B2
2.32625e-173	1.04132	0.971	0.77	8.46451e-169	Radial glia	MSI2
1.55813e-172	1.04801	0.972	0.768	5.66957e-168	Radial glia	DLG2
6.40177e-172	0.959414	0.605	0.208	2.32941e-167	Radial glia	SORCS2
2.96965e-170	1.00842	0.79	0.391	1.08057e-165	Radial glia	AL391807.1
5.85978e-169	1.09952	0.902	0.589	2.1322e-164	Radial glia	BASP1
1.0072e-168	1.0917	0.868	0.541	3.6649e-164	Radial glia	ASPH
7.61491e-168	1.04796	0.731	0.322	2.77084e-163	Radial glia	GRAMD1B
7.95557e-168	0.895892	0.974	0.708	2.89479e-163	Radial glia	MIR100HG
1.29741e-167	0.912313	0.604	0.196	4.7209e-163	Radial glia	PLCH1
4.00435e-164	1.11668	0.79	0.419	1.45706e-159	Radial glia	SESN3
8.52383e-163	0.859897	0.481	0.134	3.10157e-158	Radial glia	TSPAN18
2.6199e-159	0.773129	0.393	0.091	9.53304e-155	Radial glia	AC107398.3
1.99457e-158	0.904438	0.4	0.096	7.25765e-154	Radial glia	GPC4
4.01683e-158	0.981298	0.592	0.219	1.4616e-153	Radial glia	TULP3
7.42153e-157	0.907658	0.987	0.851	2.70047e-152	Radial glia	GPM6B
1.52082e-156	0.843066	0.581	0.202	5.53382e-152	Radial glia	SELENOP
6.8743e-155	0.871216	0.394	0.095	2.50135e-150	Radial glia	TFPI
7.27709e-155	0.817115	0.428	0.109	2.64791e-150	Radial glia	MYO3A
1.15664e-153	0.928955	0.67	0.275	4.20868e-149	Radial glia	B3GAT2
3.03951e-153	0.635525	0.256	0.037	1.10599e-148	Radial glia	TCIM
2.96136e-152	1.00235	0.833	0.501	1.07755e-147	Radial glia	SGK3
5.17736e-151	0.935202	0.954	0.741	1.88389e-146	Radial glia	TMEM161B-AS1
6.76572e-151	0.891766	0.821	0.398	2.46184e-146	Radial glia	AC012409.2
3.18014e-150	0.989002	0.714	0.328	1.15716e-145	Radial glia	AKAP12
5.08593e-150	0.891057	0.457	0.127	1.85062e-145	Radial glia	GPC5-AS2
3.26028e-147	0.535668	0.627	0.215	1.18632e-142	Radial glia	FSTL5
4.56636e-147	0.928284	0.484	0.148	1.66156e-142	Radial glia	RGS20
7.47751e-146	0.962545	0.709	0.327	2.72084e-141	Radial glia	AMER2
1.07886e-145	0.96846	0.499	0.165	3.92563e-141	Radial glia	PDLIM3
1.15633e-145	1.13662	0.528	0.185	4.20753e-141	Radial glia	RGS6
2.87628e-145	0.935206	0.591	0.222	1.04659e-140	Radial glia	LRP4
3.0061e-145	0.792314	0.4	0.103	1.09383e-140	Radial glia	PPP2R2C
1.03385e-144	0.652661	0.994	0.756	3.76186e-140	Radial glia	PTPRZ1
1.07838e-143	0.971739	0.857	0.543	3.92391e-139	Radial glia	PALLD
3.82663e-142	0.854346	0.584	0.211	1.3924e-137	Radial glia	FGFR2
2.3786e-141	0.961248	0.846	0.537	8.65502e-137	Radial glia	SPIRE1
3.00378e-141	0.840185	0.968	0.742	1.09299e-136	Radial glia	SLC8A1
3.49465e-141	0.884667	0.928	0.529	1.2716e-136	Radial glia	PARD3B
2.40804e-140	0.775343	0.986	0.86	8.76213e-136	Radial glia	MIR99AHG
3.32384e-140	1.02822	0.78	0.419	1.20945e-135	Radial glia	ELP4
4.58444e-140	0.747395	0.365	0.087	1.66814e-135	Radial glia	VAT1L
5.43326e-139	0.695354	0.444	0.125	1.977e-134	Radial glia	NRG1
2.10848e-137	0.872271	0.608	0.232	7.67211e-133	Radial glia	SLC7A11
2.55736e-137	0.995779	0.933	0.7	9.30547e-133	Radial glia	TNIK
5.58048e-137	0.753328	0.909	0.45	2.03057e-132	Radial glia	PRKG1
3.4411e-136	0.952916	0.58	0.23	1.25211e-131	Radial glia	PER3
9.73019e-135	0.971793	0.701	0.324	3.54052e-130	Radial glia	AC131571.1
1.04461e-134	0.909602	0.848	0.509	3.80103e-130	Radial glia	MYO10
6.29185e-134	0.798232	0.982	0.798	2.28942e-129	Radial glia	ADGRB3
7.26205e-134	0.932389	0.637	0.259	2.64244e-129	Radial glia	LINC01515
4.94195e-133	0.928566	0.422	0.125	1.79823e-128	Radial glia	AC092944.1
9.32557e-133	1.05924	0.743	0.364	3.39329e-128	Radial glia	AC073050.1
1.88934e-132	0.982617	0.74	0.409	6.87476e-128	Radial glia	NOTCH2
5.10471e-132	0.818122	0.646	0.253	1.85745e-127	Radial glia	LINC01748
6.26501e-132	1.11576	0.724	0.367	2.27965e-127	Radial glia	MT2A
8.21172e-132	0.742156	0.409	0.114	2.988e-127	Radial glia	AP000857.2
3.95404e-131	0.707378	0.46	0.149	1.43876e-126	Radial glia	LY6H
1.15113e-129	0.784258	0.506	0.177	4.18862e-125	Radial glia	INPP1
2.52524e-129	0.818866	0.865	0.539	9.18859e-125	Radial glia	ITM2C
3.15903e-129	0.952893	0.777	0.427	1.14948e-124	Radial glia	BCL2L14
4.88705e-129	0.829611	0.553	0.21	1.77825e-124	Radial glia	SLC15A2
1.98664e-128	0.859002	0.56	0.215	7.22879e-124	Radial glia	MEGF10
8.67887e-128	0.802094	0.397	0.114	3.15798e-123	Radial glia	ACSL6
9.17891e-128	0.807469	0.619	0.248	3.33993e-123	Radial glia	LIMCH1
1.53688e-127	0.813882	0.521	0.19	5.59225e-123	Radial glia	ACSS1
4.50602e-127	0.921757	0.766	0.403	1.63961e-122	Radial glia	MT3
7.24374e-127	1.01978	0.783	0.416	2.63578e-122	Radial glia	HIST1H2AC
1.66385e-126	0.466231	0.179	0.02	6.05426e-122	Radial glia	C1QL2
2.39001e-126	0.905269	0.705	0.361	8.69652e-122	Radial glia	PPM1K
2.79456e-126	0.789945	0.947	0.687	1.01686e-121	Radial glia	LINC00461
1.01243e-125	0.762857	0.355	0.091	3.68392e-121	Radial glia	GPR156
1.51331e-125	0.856566	0.547	0.214	5.50648e-121	Radial glia	TMEM47
2.32424e-125	0.835007	0.83	0.489	8.45721e-121	Radial glia	MYO6
9.44494e-125	0.729636	0.486	0.157	3.43673e-120	Radial glia	PLD5
2.27103e-124	0.862908	0.6	0.247	8.26359e-120	Radial glia	GULP1
4.25532e-124	0.837089	0.656	0.283	1.54838e-119	Radial glia	CNTNAP3B
6.9702e-124	0.938494	0.751	0.406	2.53625e-119	Radial glia	INTU
2.07997e-123	0.848369	0.477	0.163	7.5684e-119	Radial glia	PLAGL1
2.21887e-123	0.918964	0.506	0.183	8.0738e-119	Radial glia	DACH1
9.67924e-123	0.95391	0.708	0.367	3.52198e-118	Radial glia	STK39
1.34966e-121	0.647645	0.992	0.922	4.91102e-117	Radial glia	ZBTB20
1.70236e-121	0.893346	0.62	0.279	6.19436e-117	Radial glia	ACTR3B
2.09599e-121	0.651008	0.369	0.099	7.62667e-117	Radial glia	NID1
3.70082e-120	0.771243	0.941	0.779	1.34662e-115	Radial glia	SEPTIN7
5.22973e-120	0.97804	0.819	0.467	1.90294e-115	Radial glia	GRIK1
5.462e-120	0.639618	0.272	0.055	1.98746e-115	Radial glia	SFRP1
1.86229e-119	0.79953	0.624	0.269	6.77631e-115	Radial glia	CDHR3
5.04282e-119	0.860457	0.52	0.199	1.83493e-114	Radial glia	CYP7B1
8.04128e-119	0.464796	0.195	0.027	2.92598e-114	Radial glia	FZD8
2.86471e-118	0.711207	0.992	0.734	1.04238e-113	Radial glia	NRG3
1.32711e-117	0.79977	0.735	0.353	4.82894e-113	Radial glia	EEPD1
4.67361e-117	0.758704	0.404	0.124	1.70059e-112	Radial glia	IL33
5.45511e-117	0.788901	0.953	0.669	1.98495e-112	Radial glia	PITPNC1
9.2723e-117	0.813512	0.748	0.365	3.37391e-112	Radial glia	KCNH7
1.17241e-116	0.798288	0.903	0.505	4.26604e-112	Radial glia	GLIS3
1.32684e-116	0.763923	0.549	0.216	4.82799e-112	Radial glia	EDNRB
7.47289e-116	0.703968	0.98	0.789	2.71916e-111	Radial glia	NFIA
1.26919e-114	0.69277	0.398	0.124	4.61821e-110	Radial glia	IL17D
4.3856e-114	0.852363	0.724	0.383	1.59579e-109	Radial glia	HTRA1
1.98535e-113	0.846048	0.451	0.159	7.22408e-109	Radial glia	SLCO1C1
3.88329e-113	0.662253	0.417	0.131	1.41301e-108	Radial glia	GASK1B
1.57609e-110	0.497263	0.2	0.032	5.73491e-106	Radial glia	AC011853.2
4.07524e-110	0.809863	0.864	0.57	1.48286e-105	Radial glia	ADD3
3.23802e-108	0.688331	0.458	0.155	1.17822e-103	Radial glia	NHS
6.03503e-108	0.355126	0.118	0.008	2.19597e-103	Radial glia	VIT
2.18102e-107	0.836914	0.827	0.513	7.93609e-103	Radial glia	ZBTB20-AS5
4.07536e-107	0.838731	0.581	0.263	1.4829e-102	Radial glia	ASAP2
1.60753e-106	0.610626	0.882	0.463	5.84932e-102	Radial glia	ADCY2
2.23714e-106	0.686717	0.633	0.287	8.1403e-102	Radial glia	ADAMTS17
2.74721e-106	0.826248	0.674	0.343	9.99629e-102	Radial glia	UFL1-AS1
3.44943e-106	0.775135	0.489	0.194	1.25515e-101	Radial glia	HOPX
4.23173e-105	0.788695	0.471	0.179	1.5398e-100	Radial glia	SLC13A3
1.46693e-104	0.578441	0.284	0.069	5.33772e-100	Radial glia	MAOA
4.89595e-103	0.737177	0.806	0.479	1.78149e-98	Radial glia	PON2
1.10495e-102	0.786345	0.894	0.607	4.02058e-98	Radial glia	C1orf61
1.51884e-102	0.476827	0.183	0.028	5.5266e-98	Radial glia	AC022034.3
1.55583e-102	0.770548	0.903	0.624	5.6612e-98	Radial glia	FUT9
2.09471e-102	0.65565	0.834	0.559	7.62201e-98	Radial glia	FUT8
2.35566e-102	0.639296	0.788	0.438	8.57154e-98	Radial glia	METRN
2.45154e-101	0.862293	0.331	0.095	8.92043e-97	Radial glia	AL606923.2
3.83524e-101	0.468198	0.22	0.042	1.39553e-96	Radial glia	RIPOR3
8.27369e-101	0.604527	0.287	0.074	3.01055e-96	Radial glia	LYPD1
1.26633e-100	0.854273	0.324	0.092	4.60779e-96	Radial glia	GNA14-AS1
2.84303e-100	0.713629	0.343	0.1	1.03449e-95	Radial glia	HS6ST2
1.33764e-99	0.5489	0.93	0.63	4.86727e-95	Radial glia	AQP4
1.37448e-99	0.705521	0.459	0.177	5.00133e-95	Radial glia	PBXIP1
3.23291e-99	0.784375	0.536	0.231	1.17636e-94	Radial glia	LINC02614
6.52977e-99	0.709241	0.519	0.209	2.37599e-94	Radial glia	TENM1
2.85015e-98	0.749216	0.756	0.443	1.03708e-93	Radial glia	TSPAN7
5.19881e-98	0.888561	0.834	0.585	1.89169e-93	Radial glia	AC053513.1
5.12457e-97	0.767254	0.627	0.312	1.86468e-92	Radial glia	TBC1D1
1.79397e-96	0.652923	0.602	0.272	6.52771e-92	Radial glia	CDH4
1.95635e-96	0.649905	0.425	0.154	7.11856e-92	Radial glia	PAX6
1.36789e-95	0.643399	0.963	0.795	4.97736e-91	Radial glia	KIF1B
5.09042e-95	0.700037	0.591	0.285	1.85225e-90	Radial glia	HEPACAM
1.32166e-94	0.649113	0.448	0.166	4.80911e-90	Radial glia	SEL1L3
3.31255e-94	0.75316	0.635	0.315	1.20534e-89	Radial glia	ANOS1
4.39236e-94	0.787353	0.658	0.333	1.59825e-89	Radial glia	AL139317.5
4.8592e-94	0.63294	0.66	0.336	1.76812e-89	Radial glia	EPHB1
7.55581e-93	0.464686	0.193	0.035	2.74933e-88	Radial glia	AC034228.3
3.07661e-92	0.505225	0.261	0.064	1.11949e-87	Radial glia	NTNG2
3.21681e-92	0.734845	0.59	0.283	1.1705e-87	Radial glia	ECHDC2
1.23943e-91	0.758625	0.75	0.453	4.50991e-87	Radial glia	PTPRM
1.3011e-91	0.647417	0.362	0.119	4.73432e-87	Radial glia	AC016723.1
6.68796e-91	0.613562	0.793	0.399	2.43355e-86	Radial glia	BMPR1B
1.27047e-90	0.730688	0.767	0.447	4.62287e-86	Radial glia	FAM182B
1.43018e-90	0.612691	0.437	0.165	5.20398e-86	Radial glia	SDC2
3.55062e-90	0.927898	0.568	0.27	1.29197e-85	Radial glia	AC114971.1
5.96175e-90	0.565986	0.998	0.813	2.1693e-85	Radial glia	NRXN1
6.66292e-90	0.647673	0.288	0.08	2.42444e-85	Radial glia	EFEMP1
1.60989e-89	0.592414	0.223	0.048	5.85792e-85	Radial glia	AC005009.2
1.75652e-89	0.741282	0.67	0.368	6.39146e-85	Radial glia	PCGF5
3.28055e-89	0.809849	0.44	0.17	1.19369e-84	Radial glia	ETNPPL
5.31099e-89	0.585293	0.46	0.177	1.93251e-84	Radial glia	PLEKHA7
5.92625e-89	0.552351	0.279	0.075	2.15638e-84	Radial glia	HAPLN1
1.07996e-88	0.687374	0.572	0.27	3.92965e-84	Radial glia	PTGDS
1.20819e-88	0.699776	0.518	0.234	4.39625e-84	Radial glia	TP53BP2
2.60958e-88	0.648175	0.663	0.32	9.49547e-84	Radial glia	COL4A5
9.64114e-88	0.639338	0.341	0.112	3.50812e-83	Radial glia	AC078842.2
1.07778e-87	0.62514	0.446	0.177	3.92172e-83	Radial glia	ADHFE1
1.08313e-87	0.721852	0.762	0.469	3.94117e-83	Radial glia	NR2F1
1.90613e-87	0.534454	0.37	0.121	6.93583e-83	Radial glia	LPAR1
2.8748e-87	0.675155	0.604	0.283	1.04605e-82	Radial glia	AC099792.1
5.70667e-87	0.29834	0.108	0.009	2.07649e-82	Radial glia	KLHL14
6.94653e-87	0.713114	0.506	0.224	2.52763e-82	Radial glia	AC092902.4
7.96502e-87	0.721111	0.549	0.262	2.89823e-82	Radial glia	SOX9
9.44659e-87	0.490207	0.276	0.075	3.43733e-82	Radial glia	AL590617.2
1.38248e-86	0.311897	0.117	0.012	5.03042e-82	Radial glia	AL354863.1
3.73154e-86	0.870747	0.442	0.179	1.3578e-81	Radial glia	HIST1H2BD
4.47955e-86	0.670272	0.437	0.176	1.62997e-81	Radial glia	ACP6
9.72496e-86	0.392688	0.113	0.011	3.53862e-81	Radial glia	AL138927.1
1.14822e-85	0.71763	0.542	0.265	4.17804e-81	Radial glia	PEA15
2.02073e-85	0.506255	0.236	0.057	7.35283e-81	Radial glia	LAMA3
2.32494e-85	0.66679	0.512	0.225	8.45976e-81	Radial glia	TLE1
4.28199e-85	0.579226	0.288	0.083	1.55809e-80	Radial glia	AC090577.1
4.40291e-85	0.606443	0.934	0.817	1.60209e-80	Radial glia	ARGLU1
4.90521e-85	0.542867	0.757	0.421	1.78486e-80	Radial glia	NR2F2-AS1
5.59535e-85	0.429588	0.192	0.038	2.03598e-80	Radial glia	FZD2
5.60603e-85	0.684303	0.472	0.203	2.03987e-80	Radial glia	ACACB
9.37108e-85	0.716508	0.739	0.441	3.40986e-80	Radial glia	LMO3
1.38626e-84	0.615677	0.404	0.152	5.04417e-80	Radial glia	RASL10A
1.64196e-84	0.58765	0.4	0.151	5.9746e-80	Radial glia	REXO2
2.01585e-84	0.557465	0.26	0.068	7.33506e-80	Radial glia	LINC02406
2.96471e-84	0.490503	0.995	0.808	1.07877e-79	Radial glia	LSAMP
3.80301e-84	0.756624	0.663	0.369	1.3838e-79	Radial glia	AL078459.1
1.84399e-83	0.709507	0.812	0.553	6.70973e-79	Radial glia	RALGAPA2
2.77686e-83	0.51043	0.384	0.132	1.01042e-78	Radial glia	EFHC2
3.47563e-83	0.622664	0.721	0.389	1.26468e-78	Radial glia	ATP13A4
5.52745e-83	0.600612	0.41	0.155	2.01127e-78	Radial glia	MMD2
5.52916e-83	0.721212	0.63	0.314	2.0119e-78	Radial glia	PTCHD1-AS
6.81903e-83	0.561092	0.19	0.038	2.48124e-78	Radial glia	LHCGR
7.99115e-83	0.4832	0.932	0.661	2.90774e-78	Radial glia	DCLK2
8.88919e-83	0.491384	0.207	0.045	3.23451e-78	Radial glia	AC004448.2
2.95633e-82	0.645607	0.454	0.19	1.07572e-77	Radial glia	LINC01896
3.86149e-82	0.452889	0.197	0.041	1.40508e-77	Radial glia	THSD1
3.91241e-82	0.552709	0.303	0.093	1.42361e-77	Radial glia	SLC7A11-AS1
8.02838e-82	0.623753	0.641	0.329	2.92129e-77	Radial glia	SEMA5B
1.30811e-81	0.653025	0.57	0.28	4.75981e-77	Radial glia	N4BP2L1
2.89897e-81	0.757369	0.633	0.352	1.05485e-76	Radial glia	MGLL
3.53752e-81	0.630819	0.406	0.158	1.2872e-76	Radial glia	ITGB5
6.6866e-81	0.685576	0.695	0.397	2.43305e-76	Radial glia	EZR
1.2398e-80	0.731499	0.365	0.133	4.51126e-76	Radial glia	SUCLG2-AS1
1.63768e-80	0.656102	0.458	0.192	5.95903e-76	Radial glia	SULF1
1.67857e-80	0.631398	0.666	0.353	6.10783e-76	Radial glia	ARAP2
1.87502e-80	0.522275	0.261	0.072	6.82264e-76	Radial glia	AC019127.1
3.37102e-80	0.740362	0.853	0.584	1.22661e-75	Radial glia	OPHN1
9.0164e-80	0.619063	0.338	0.118	3.2808e-75	Radial glia	CROT
2.1863e-79	0.648997	0.55	0.271	7.95531e-75	Radial glia	CAPN2
1.23142e-78	0.522815	0.343	0.115	4.48078e-74	Radial glia	CDH8
1.5874e-78	0.701201	0.443	0.185	5.77606e-74	Radial glia	EVA1C
1.82976e-78	0.612302	0.613	0.298	6.65796e-74	Radial glia	NCALD
2.4306e-78	0.512449	0.957	0.704	8.84422e-74	Radial glia	SLC1A3
5.86976e-78	0.633466	0.46	0.195	2.13583e-73	Radial glia	ANKRD30BL
1.01601e-77	0.637152	0.855	0.588	3.69696e-73	Radial glia	DOCK7
2.92867e-77	0.653304	0.564	0.278	1.06566e-72	Radial glia	AP001172.1
4.76694e-77	0.601709	0.724	0.425	1.73454e-72	Radial glia	CHPT1
9.5843e-77	0.573627	0.307	0.102	3.48744e-72	Radial glia	CDC42EP4
2.38147e-76	0.566666	0.736	0.424	8.66547e-72	Radial glia	COL11A1
3.33484e-76	0.65307	0.314	0.105	1.21345e-71	Radial glia	GNA14
5.05343e-76	0.627907	0.656	0.344	1.83879e-71	Radial glia	CACHD1
5.97272e-76	0.651758	0.829	0.598	2.17329e-71	Radial glia	HMGN3
1.19466e-75	0.688608	0.574	0.295	4.34701e-71	Radial glia	SH3RF1
1.31917e-75	0.743339	0.116	0.014	4.80006e-71	Radial glia	AC020637.1
3.16833e-75	0.644772	0.795	0.567	1.15286e-70	Radial glia	SMARCA2
9.38686e-75	0.329045	0.152	0.026	3.4156e-70	Radial glia	AC004889.1
1.2921e-74	0.645301	0.825	0.525	4.70156e-70	Radial glia	AC092691.1
1.88652e-74	0.673257	0.501	0.243	6.86449e-70	Radial glia	PLCG1
7.16002e-74	0.545968	0.396	0.159	2.60531e-69	Radial glia	HES4
1.30204e-73	0.508087	0.292	0.095	4.73775e-69	Radial glia	WIPF3
1.59468e-73	0.346856	0.154	0.028	5.80255e-69	Radial glia	DMRTA2
2.39397e-73	0.538689	0.667	0.343	8.71094e-69	Radial glia	HSPA1A
2.76491e-73	0.592861	0.356	0.133	1.00607e-68	Radial glia	FGD6
2.81243e-73	0.564325	0.54	0.258	1.02336e-68	Radial glia	POU3F2
4.63242e-73	0.606829	0.594	0.301	1.6856e-68	Radial glia	ANKDD1A
1.52612e-72	0.547267	0.246	0.07	5.5531e-68	Radial glia	GPR39
2.54113e-72	0.853911	0.546	0.283	9.2464e-68	Radial glia	SHISA6
3.98737e-72	0.617408	0.869	0.649	1.45089e-67	Radial glia	CD81
5.53693e-72	0.617575	0.724	0.456	2.01472e-67	Radial glia	AGPAT5
1.26454e-71	0.557639	0.321	0.112	4.60129e-67	Radial glia	ABHD3
2.35241e-71	0.435065	0.193	0.045	8.55972e-67	Radial glia	GPC5-AS1
3.13683e-71	0.498286	0.799	0.473	1.1414e-66	Radial glia	CTNNA3
4.03372e-71	0.684259	0.655	0.392	1.46775e-66	Radial glia	LRP6
9.87752e-71	0.630207	0.336	0.121	3.59413e-66	Radial glia	DACH2
1.04023e-70	0.535911	0.31	0.108	3.7851e-66	Radial glia	CLDN10
1.57101e-70	0.615217	0.6	0.312	5.71642e-66	Radial glia	HIF3A
1.58355e-70	0.567812	0.36	0.138	5.76207e-66	Radial glia	AC007193.2
1.61945e-70	0.60314	0.642	0.362	5.8927e-66	Radial glia	POU3F3
3.09984e-70	0.314119	0.143	0.024	1.12794e-65	Radial glia	ADGRG6
3.22763e-70	0.647497	0.805	0.576	1.17444e-65	Radial glia	CBR4
9.91368e-70	0.63659	0.507	0.245	3.60729e-65	Radial glia	AC092691.3
1.11464e-69	0.719908	0.609	0.334	4.05583e-65	Radial glia	SEMA6A-AS1
2.20162e-69	0.647538	0.568	0.306	8.01104e-65	Radial glia	UGP2
4.24306e-69	0.573133	0.447	0.202	1.54392e-64	Radial glia	C2orf72
5.90937e-69	0.686799	0.74	0.482	2.15024e-64	Radial glia	NHSL1
9.36408e-69	0.564651	0.846	0.556	3.40731e-64	Radial glia	TMTC2
2.28695e-68	0.538807	0.879	0.644	8.32153e-64	Radial glia	TRIM2
4.23484e-68	0.626429	0.726	0.446	1.54093e-63	Radial glia	SPATA13
4.56278e-68	0.624778	0.439	0.196	1.66026e-63	Radial glia	MAMDC2
5.69234e-68	0.499347	0.471	0.207	2.07127e-63	Radial glia	PDE1C
1.035e-67	0.431631	0.616	0.291	3.76607e-63	Radial glia	WDR49
1.56367e-67	0.631268	0.605	0.348	5.68973e-63	Radial glia	BBS2
2.34968e-67	0.593795	0.408	0.176	8.54978e-63	Radial glia	ELOVL2
5.58147e-67	0.495204	0.337	0.123	2.03093e-62	Radial glia	AC011900.1
7.82566e-67	0.61059	0.591	0.319	2.84752e-62	Radial glia	AC097537.1
8.01617e-67	0.578689	0.383	0.161	2.91684e-62	Radial glia	AL078587.2
9.69628e-67	0.555585	0.578	0.297	3.52818e-62	Radial glia	YAP1
1.46681e-66	0.507183	0.857	0.556	5.33727e-62	Radial glia	FMN2
1.53003e-66	0.462855	0.634	0.349	5.56733e-62	Radial glia	MCF2L2
2.92875e-66	0.632209	0.632	0.37	1.06568e-61	Radial glia	GNAO1
5.36514e-66	0.649629	0.691	0.387	1.95221e-61	Radial glia	LINC00609
1.02552e-65	0.462075	0.19	0.047	3.73156e-61	Radial glia	KCNE4
2.062e-65	0.524929	0.291	0.102	7.50301e-61	Radial glia	RGN
3.90201e-65	0.580793	0.773	0.475	1.41982e-60	Radial glia	SASH1
7.35775e-65	0.615698	0.525	0.267	2.67727e-60	Radial glia	MID1
1.23363e-64	0.362336	0.185	0.045	4.48881e-60	Radial glia	CHST1
6.21972e-64	0.599899	0.472	0.231	2.26317e-59	Radial glia	FGGY
6.39976e-64	0.34047	0.168	0.037	2.32868e-59	Radial glia	CHRDL1
1.533e-63	0.565707	0.537	0.278	5.57813e-59	Radial glia	AC008957.1
1.75831e-63	0.485766	0.478	0.221	6.39795e-59	Radial glia	FSTL1
2.24446e-63	0.353304	0.173	0.04	8.16692e-59	Radial glia	HYMAI
2.74605e-63	0.572937	0.509	0.261	9.99204e-59	Radial glia	SSPN
3.4654e-63	0.540829	0.361	0.143	1.26096e-58	Radial glia	PCDH11Y
3.98298e-63	0.303531	0.124	0.021	1.44929e-58	Radial glia	SLC16A12-AS1
6.85642e-63	0.613776	0.578	0.323	2.49485e-58	Radial glia	PDLIM5
1.07894e-62	0.511112	0.362	0.154	3.92593e-58	Radial glia	ALDOC
2.47899e-62	0.361297	0.162	0.036	9.02031e-58	Radial glia	AC022034.1
2.91181e-62	0.553212	0.405	0.178	1.05952e-57	Radial glia	EMX2OS
4.68918e-62	0.416607	0.791	0.456	1.70625e-57	Radial glia	AC093535.1
4.84249e-62	0.549838	0.583	0.326	1.76204e-57	Radial glia	NADK2
3.13201e-61	0.453954	0.268	0.09	1.13965e-56	Radial glia	IFI44L
7.0687e-61	0.503619	0.674	0.394	2.57209e-56	Radial glia	LINC01138
7.97958e-61	0.574909	0.6	0.344	2.90353e-56	Radial glia	CHN1
8.70767e-61	0.589996	0.52	0.275	3.16846e-56	Radial glia	NOTCH2NLC
1.24268e-60	0.532326	0.615	0.342	4.52175e-56	Radial glia	AC008957.2
1.59802e-60	0.414294	0.605	0.316	5.81472e-56	Radial glia	AGT
5.65224e-60	0.504364	0.403	0.179	2.05668e-55	Radial glia	ITGA7
7.49928e-60	0.372296	0.165	0.039	2.72876e-55	Radial glia	GRB14
1.41972e-59	0.497168	0.333	0.137	5.16594e-55	Radial glia	ENHO
2.49472e-59	0.488616	0.364	0.149	9.07754e-55	Radial glia	AC005999.2
6.65969e-59	0.563226	0.678	0.415	2.42326e-54	Radial glia	GNPTAB
9.12701e-58	0.309274	0.122	0.022	3.32104e-53	Radial glia	IL12A-AS1
1.01337e-57	0.47503	0.341	0.139	3.68734e-53	Radial glia	STUM
1.12814e-57	0.25777	0.108	0.017	4.10496e-53	Radial glia	AL049637.2
1.38891e-57	0.336763	0.779	0.499	5.05383e-53	Radial glia	KIF21A
1.84193e-57	0.500146	0.77	0.497	6.70221e-53	Radial glia	ID4
2.00867e-57	0.56453	0.229	0.073	7.30894e-53	Radial glia	HIST1H2AE
2.67299e-57	0.499347	0.295	0.111	9.7262e-53	Radial glia	COL4A6
2.99209e-57	0.397582	0.116	0.02	1.08873e-52	Radial glia	LINC01725
4.43605e-57	0.574022	0.521	0.284	1.61415e-52	Radial glia	WASF3
1.2249e-56	0.427167	0.239	0.079	4.45704e-52	Radial glia	AC010638.1
1.69092e-56	0.507828	0.35	0.147	6.15276e-52	Radial glia	IGF2BP2
6.28841e-56	0.358329	0.136	0.029	2.28816e-51	Radial glia	GTF2A1L
1.30751e-55	0.570227	0.295	0.115	4.75764e-51	Radial glia	DNAH14
1.36245e-55	0.574232	0.483	0.25	4.95756e-51	Radial glia	AC104596.1
2.08323e-55	0.501319	0.415	0.195	7.58025e-51	Radial glia	PMP22
2.50018e-55	0.578094	0.744	0.532	9.09739e-51	Radial glia	SEC62
3.40602e-55	0.497792	0.379	0.165	1.23935e-50	Radial glia	AC093305.1
5.0341e-55	0.532016	0.393	0.184	1.83176e-50	Radial glia	PAQR8
5.96745e-55	0.418826	0.212	0.066	2.17138e-50	Radial glia	RHOJ
7.37479e-55	0.58842	0.639	0.393	2.68347e-50	Radial glia	HDAC9
8.95531e-55	0.563433	0.595	0.35	3.25857e-50	Radial glia	WDR17
1.79521e-54	0.533829	0.692	0.434	6.53221e-50	Radial glia	MAGI3
2.20713e-54	0.375618	0.238	0.079	8.03107e-50	Radial glia	CELSR1
6.48778e-54	0.460536	0.299	0.12	2.36071e-49	Radial glia	CASP3
8.0034e-54	0.420784	0.177	0.049	2.9122e-49	Radial glia	PIR
1.13759e-53	0.61974	0.537	0.306	4.13936e-49	Radial glia	TTN
1.53994e-53	0.460783	0.966	0.787	5.60337e-49	Radial glia	CTNND2
1.99163e-53	0.339304	0.834	0.558	7.24696e-49	Radial glia	KCNMA1
3.33538e-53	0.52975	0.696	0.45	1.21365e-48	Radial glia	REPS1
5.35345e-53	0.439321	0.949	0.834	1.94796e-48	Radial glia	PNISR
3.10478e-52	0.578351	0.486	0.261	1.12974e-47	Radial glia	CNIH3
4.41755e-52	0.389294	0.37	0.159	1.60741e-47	Radial glia	FGFR3
4.55085e-52	0.314723	0.453	0.208	1.65592e-47	Radial glia	IRAK3
4.89175e-52	0.38555	0.181	0.051	1.77996e-47	Radial glia	HIST1H2AD
5.63515e-52	0.317952	0.132	0.029	2.05046e-47	Radial glia	AKR1C3
9.05697e-52	0.548062	0.853	0.691	3.29556e-47	Radial glia	RDX
1.05845e-51	0.53034	0.807	0.595	3.85138e-47	Radial glia	AC008771.1
1.48844e-51	0.528519	0.593	0.355	5.41598e-47	Radial glia	TSC22D2
2.57792e-51	0.503102	0.257	0.094	9.38026e-47	Radial glia	ADAMTS3
3.29388e-51	0.277837	0.116	0.022	1.19855e-46	Radial glia	AL590727.1
7.98608e-51	0.532387	0.319	0.134	2.9059e-46	Radial glia	AL358334.4
9.09665e-51	0.541186	0.65	0.406	3.31e-46	Radial glia	RFX3-AS1
1.21767e-50	0.414559	0.135	0.031	4.43074e-46	Radial glia	LINC00923
2.72064e-50	0.495695	0.516	0.292	9.89959e-46	Radial glia	PSAT1
2.96927e-50	0.507348	0.352	0.161	1.08043e-45	Radial glia	C1orf198
4.93131e-50	0.356121	0.199	0.062	1.79436e-45	Radial glia	AC096741.1
5.30659e-50	0.490597	0.394	0.191	1.93091e-45	Radial glia	FKBP10
5.61025e-50	0.514877	0.73	0.506	2.0414e-45	Radial glia	TUBB2B
7.90205e-50	0.295848	0.166	0.045	2.87532e-45	Radial glia	S1PR1
1.26931e-49	0.533934	0.54	0.311	4.61863e-45	Radial glia	ZMAT1
1.27101e-49	0.498922	0.222	0.075	4.62484e-45	Radial glia	AL158064.1
1.27423e-49	0.439141	0.318	0.134	4.63654e-45	Radial glia	AP000962.1
1.72351e-49	0.522459	0.573	0.332	6.27135e-45	Radial glia	MPPED2
1.80183e-49	0.494324	0.34	0.153	6.55633e-45	Radial glia	RAI14
1.82763e-49	0.564073	0.372	0.173	6.65019e-45	Radial glia	TSBP1
2.17563e-49	0.406808	0.288	0.116	7.91647e-45	Radial glia	MRC2
2.62607e-49	0.280682	0.305	0.122	9.55549e-45	Radial glia	PDE1A
3.28032e-49	0.509298	0.467	0.252	1.19361e-44	Radial glia	FAM3C
4.04311e-49	0.392662	0.291	0.118	1.47117e-44	Radial glia	SPOCK2
4.69914e-49	0.432976	0.367	0.168	1.70988e-44	Radial glia	ADCYAP1R1
5.97741e-49	0.416185	0.318	0.134	2.175e-44	Radial glia	WNT5B
6.76578e-49	0.419206	0.264	0.101	2.46186e-44	Radial glia	SCARA3
1.79462e-48	0.364501	0.238	0.086	6.53007e-44	Radial glia	CDO1
2.06109e-48	0.543578	0.46	0.242	7.4997e-44	Radial glia	TSBP1-AS1
4.5765e-48	0.499494	0.474	0.265	1.66525e-43	Radial glia	DDAH1
9.54242e-48	0.492921	0.364	0.173	3.4722e-43	Radial glia	TMEM150C
1.07451e-47	0.55045	0.263	0.1	3.90984e-43	Radial glia	MROH9
1.14567e-47	0.360093	0.189	0.06	4.16877e-43	Radial glia	BASP1-AS1
1.50198e-47	0.465702	0.892	0.763	5.46526e-43	Radial glia	HMGB1
1.62039e-47	0.614218	0.376	0.182	5.89611e-43	Radial glia	MMS22L
1.80752e-47	0.510647	0.293	0.122	6.57701e-43	Radial glia	AL512634.1
3.63099e-47	0.485999	0.86	0.694	1.32121e-42	Radial glia	CAMTA1
3.6679e-47	0.474031	0.318	0.141	1.33464e-42	Radial glia	P2RY1
4.70001e-47	0.527495	0.708	0.493	1.71019e-42	Radial glia	ADD1
5.74795e-47	0.556089	0.67	0.457	2.09151e-42	Radial glia	PDE5A
6.2411e-47	0.435936	0.358	0.165	2.27095e-42	Radial glia	SPRY2
8.26664e-47	0.445455	0.215	0.073	3.00798e-42	Radial glia	AC090531.1
9.5813e-47	0.512357	0.778	0.573	3.48635e-42	Radial glia	HIBCH
1.22458e-46	0.408192	0.376	0.177	4.45587e-42	Radial glia	SVIL
1.46502e-46	0.442036	0.528	0.295	5.33078e-42	Radial glia	PLSCR4
1.64717e-46	0.54748	0.537	0.334	5.99356e-42	Radial glia	COMT
1.86476e-46	0.35941	0.367	0.167	6.78529e-42	Radial glia	AC007319.1
1.96113e-46	0.451981	0.871	0.717	7.13596e-42	Radial glia	SPAG9
2.31981e-46	0.543288	0.32	0.143	8.44108e-42	Radial glia	AC007563.2
2.67676e-46	0.345864	0.122	0.027	9.73994e-42	Radial glia	LINC01995
5.36486e-46	0.42368	0.406	0.2	1.95211e-41	Radial glia	GLI2
6.35056e-46	0.485574	0.796	0.611	2.31078e-41	Radial glia	PTPRA
8.03067e-46	0.374591	0.373	0.174	2.92212e-41	Radial glia	CSPG5
1.05633e-45	0.375863	0.187	0.06	3.84368e-41	Radial glia	MFGE8
1.11352e-45	0.461117	0.685	0.44	4.05175e-41	Radial glia	DOCK1
1.31522e-45	0.490643	0.611	0.373	4.78568e-41	Radial glia	AC012404.1
1.32878e-45	0.289461	0.118	0.026	4.83503e-41	Radial glia	EGF
3.76105e-45	0.483062	0.563	0.334	1.36854e-40	Radial glia	TET1
6.65368e-45	0.317692	0.181	0.058	2.42108e-40	Radial glia	DIPK1C
7.78731e-45	0.256298	0.857	0.641	2.83357e-40	Radial glia	SIPA1L1
8.51759e-45	0.471288	0.295	0.127	3.09929e-40	Radial glia	CD38
1.99389e-44	0.423147	0.251	0.098	7.25518e-40	Radial glia	LINC01090
2.49008e-44	0.454198	0.545	0.317	9.06065e-40	Radial glia	ATP2B2
2.59315e-44	0.390308	0.192	0.064	9.4357e-40	Radial glia	ME1
3.08607e-44	0.465746	0.425	0.223	1.12293e-39	Radial glia	VCL
3.57483e-44	0.501034	0.661	0.452	1.30077e-39	Radial glia	TMBIM6
4.45111e-44	0.511389	0.485	0.283	1.61963e-39	Radial glia	PRXL2A
5.97221e-44	0.609417	0.924	0.772	2.17311e-39	Radial glia	CTNNA2
6.48496e-44	0.390325	0.259	0.104	2.35968e-39	Radial glia	GPAM
6.65345e-44	0.404236	0.711	0.44	2.42099e-39	Radial glia	ADGRA3
9.09822e-44	0.430914	0.259	0.107	3.31057e-39	Radial glia	TRIL
9.17697e-44	0.411091	0.304	0.135	3.33922e-39	Radial glia	SALL3
1.3927e-43	0.458378	0.233	0.089	5.06762e-39	Radial glia	LINC02805
1.55263e-43	0.458555	0.449	0.24	5.64954e-39	Radial glia	GABRG1
1.83616e-43	0.459838	0.318	0.149	6.68124e-39	Radial glia	TMEM170A
4.08798e-43	0.323961	0.181	0.059	1.48749e-38	Radial glia	NR2E1
4.20494e-43	0.468	0.694	0.464	1.53005e-38	Radial glia	AHCYL2
6.83818e-43	0.409298	0.712	0.479	2.48821e-38	Radial glia	PANTR1
8.47821e-43	0.360723	0.187	0.063	3.08497e-38	Radial glia	AC009102.4
9.20262e-43	0.428163	0.529	0.302	3.34856e-38	Radial glia	CNKSR2
1.14441e-42	0.426712	0.189	0.064	4.16417e-38	Radial glia	AC079760.2
1.79404e-42	0.575298	0.274	0.118	6.52799e-38	Radial glia	HIST1H1C
1.9219e-42	0.413921	0.248	0.099	6.99322e-38	Radial glia	AC103923.1
2.03479e-42	0.394865	0.779	0.552	7.40401e-38	Radial glia	NR2F1-AS1
2.37471e-42	0.581924	0.507	0.291	8.64086e-38	Radial glia	SLC1A1
4.42886e-42	0.47595	0.486	0.28	1.61153e-37	Radial glia	ZC3H12C
5.04857e-42	0.359465	0.256	0.104	1.83702e-37	Radial glia	ABCD2
5.26314e-42	0.657682	0.382	0.207	1.9151e-37	Radial glia	HSPA8
5.66116e-42	0.721873	0.232	0.092	2.05993e-37	Radial glia	DIO2-AS1
6.69713e-42	0.389426	0.237	0.092	2.43689e-37	Radial glia	TTPA
7.88314e-42	0.496673	0.404	0.212	2.86844e-37	Radial glia	FRMD3
8.35992e-42	0.458521	0.322	0.15	3.04192e-37	Radial glia	AL360091.3
1.32473e-41	0.445446	0.481	0.268	4.8203e-37	Radial glia	ZNRF3
1.66715e-41	0.307397	0.169	0.055	6.06624e-37	Radial glia	AL161772.1
1.76238e-41	0.451945	0.407	0.216	6.41278e-37	Radial glia	ILK
2.11976e-41	0.388052	0.309	0.138	7.71318e-37	Radial glia	CPNE8
2.32159e-41	0.462623	0.286	0.126	8.44756e-37	Radial glia	KCNMA1-AS1
3.2856e-41	0.402447	0.658	0.418	1.19553e-36	Radial glia	SEMA6A
3.75901e-41	0.352782	0.446	0.24	1.36779e-36	Radial glia	TACC1
4.17509e-41	0.466978	0.38	0.201	1.51919e-36	Radial glia	MT1E
4.99698e-41	0.448293	0.152	0.045	1.81825e-36	Radial glia	AC013287.1
1.03361e-40	0.459871	0.612	0.393	3.76101e-36	Radial glia	PTPN13
1.22267e-40	0.464183	0.586	0.354	4.44893e-36	Radial glia	TOX
1.29113e-40	0.396404	0.275	0.12	4.69802e-36	Radial glia	SOX21-AS1
1.51814e-40	0.413202	0.521	0.303	5.52405e-36	Radial glia	CPQ
1.84211e-40	0.297692	0.135	0.037	6.70289e-36	Radial glia	AC097462.3
2.37374e-40	0.431869	0.549	0.34	8.63733e-36	Radial glia	RBM28
3.4271e-40	0.442199	0.79	0.601	1.24702e-35	Radial glia	POU2F1
5.85171e-40	0.39977	0.481	0.273	2.12926e-35	Radial glia	CRIM1
8.74931e-40	0.435037	0.34	0.168	3.18361e-35	Radial glia	AC022395.1
1.01163e-39	0.44835	0.327	0.158	3.68101e-35	Radial glia	ADRA1A
1.12764e-39	0.500438	0.475	0.276	4.10313e-35	Radial glia	C15orf41
1.18248e-39	0.326232	0.172	0.057	4.30271e-35	Radial glia	HEPH
1.29882e-39	0.426729	0.456	0.26	4.72602e-35	Radial glia	DKK3
1.63786e-39	0.399829	0.66	0.403	5.95968e-35	Radial glia	ANKFN1
1.96915e-39	0.345819	0.182	0.062	7.16514e-35	Radial glia	ZFHX4-AS1
2.1574e-39	0.431885	0.384	0.197	7.85011e-35	Radial glia	ROR1
3.54178e-39	0.436677	0.403	0.214	1.28875e-34	Radial glia	DIPK2A
3.79164e-39	0.395855	0.361	0.181	1.37966e-34	Radial glia	AC007682.1
4.43827e-39	0.393726	0.685	0.456	1.61495e-34	Radial glia	NEO1
4.73916e-39	0.391324	0.279	0.123	1.72444e-34	Radial glia	EAF2
5.48068e-39	0.321517	0.175	0.06	1.99425e-34	Radial glia	SLC2A10
5.55212e-39	0.290909	0.782	0.498	2.02025e-34	Radial glia	GRAMD2B
6.03953e-39	0.438467	0.49	0.287	2.1976e-34	Radial glia	RAB11FIP2
6.42056e-39	0.320044	0.353	0.171	2.33625e-34	Radial glia	SOX1-OT
6.95915e-39	0.443612	0.582	0.371	2.53223e-34	Radial glia	FOXG1
1.65599e-38	0.395198	0.301	0.139	6.02564e-34	Radial glia	ZBTB7C
1.88459e-38	0.363894	0.251	0.106	6.85746e-34	Radial glia	STON1
2.02137e-38	0.435552	0.453	0.261	7.35516e-34	Radial glia	CRYL1
3.06011e-38	0.307284	0.147	0.044	1.11348e-33	Radial glia	MIR222HG
3.2973e-38	0.457617	0.551	0.357	1.19979e-33	Radial glia	ARL6IP1
3.53341e-38	0.464554	0.604	0.406	1.2857e-33	Radial glia	SYT11
3.59429e-38	0.358334	0.269	0.118	1.30786e-33	Radial glia	LRP10
3.59976e-38	0.314485	0.125	0.034	1.30984e-33	Radial glia	CERS3-AS1
4.23022e-38	0.51952	0.395	0.218	1.53925e-33	Radial glia	OAT
4.23112e-38	0.420656	0.333	0.166	1.53958e-33	Radial glia	EFR3B
4.37315e-38	0.414142	0.546	0.331	1.59126e-33	Radial glia	AASS
4.71292e-38	0.373655	0.314	0.151	1.71489e-33	Radial glia	CTSF
5.04964e-38	0.383457	0.165	0.055	1.83741e-33	Radial glia	POU6F2
5.64646e-38	0.422874	0.725	0.507	2.05458e-33	Radial glia	PELI2
7.05974e-38	0.289013	0.9	0.641	2.56883e-33	Radial glia	VCAN
7.51372e-38	0.480388	0.311	0.15	2.73402e-33	Radial glia	AC092969.1
9.04804e-38	0.328911	0.234	0.095	3.29231e-33	Radial glia	ARX
1.4648e-37	0.447694	0.526	0.328	5.32996e-33	Radial glia	SCRN1
1.71288e-37	0.461645	0.566	0.363	6.23267e-33	Radial glia	AC239809.3
1.84543e-37	0.422359	0.451	0.246	6.71497e-33	Radial glia	TIMP3
1.98772e-37	0.388147	0.258	0.114	7.23271e-33	Radial glia	MROH7
3.04193e-37	0.406803	0.529	0.315	1.10687e-32	Radial glia	ARHGEF26
3.25851e-37	0.409738	0.3	0.143	1.18567e-32	Radial glia	HABP4
4.17761e-37	0.496827	0.343	0.175	1.52011e-32	Radial glia	POT1-AS1
4.37989e-37	0.270238	0.132	0.038	1.59371e-32	Radial glia	AC116407.2
4.6429e-37	0.412513	0.366	0.19	1.68941e-32	Radial glia	SREBF1
4.97924e-37	0.341364	0.267	0.118	1.8118e-32	Radial glia	AL117335.1
5.07215e-37	0.399004	0.435	0.24	1.84561e-32	Radial glia	DGLUCY
6.09722e-37	0.417282	0.466	0.266	2.2186e-32	Radial glia	PLEKHG1
1.0355e-36	0.414033	0.417	0.232	3.76786e-32	Radial glia	BMP7
1.07865e-36	0.380095	0.266	0.119	3.92489e-32	Radial glia	PI4K2B
1.14505e-36	0.350951	0.192	0.072	4.16651e-32	Radial glia	SEMA3A
1.2373e-36	0.278995	0.425	0.221	4.50217e-32	Radial glia	NPAS2
1.3243e-36	0.295081	0.181	0.065	4.81872e-32	Radial glia	ATP1A4
1.65943e-36	0.470426	0.419	0.234	6.03816e-32	Radial glia	SPATA6L
2.90548e-36	0.360742	0.404	0.215	1.05722e-31	Radial glia	ALDH1L1
3.04624e-36	0.389379	0.723	0.523	1.10844e-31	Radial glia	CALD1
3.21232e-36	0.305301	0.302	0.144	1.16887e-31	Radial glia	GALNTL6
3.5627e-36	0.287129	0.147	0.046	1.29636e-31	Radial glia	AL138689.2
3.5916e-36	0.292394	0.18	0.065	1.30688e-31	Radial glia	HERC6
4.11395e-36	0.368981	0.522	0.311	1.49694e-31	Radial glia	LSAMP-AS1
6.27934e-36	0.428087	0.488	0.301	2.28486e-31	Radial glia	GCSH
6.72552e-36	0.473975	0.575	0.38	2.44721e-31	Radial glia	TBL1X
7.10192e-36	0.454878	0.608	0.425	2.58417e-31	Radial glia	SELENOW
7.40819e-36	0.449233	0.532	0.347	2.69562e-31	Radial glia	RHEB
9.78711e-36	0.283224	0.155	0.051	3.56124e-31	Radial glia	GAREM2
1.3242e-35	0.261364	0.82	0.574	4.81836e-31	Radial glia	CSGALNACT1
2.40309e-35	0.250039	0.118	0.032	8.74411e-31	Radial glia	ARSJ
2.6061e-35	0.39008	0.425	0.238	9.48281e-31	Radial glia	FGF2
2.7393e-35	0.381419	0.291	0.137	9.96749e-31	Radial glia	LIX1
3.05105e-35	0.420979	0.667	0.46	1.11019e-30	Radial glia	NCKAP1
5.97269e-35	0.394169	0.69	0.48	2.17328e-30	Radial glia	PTPRK
8.29206e-35	0.270428	0.136	0.042	3.01723e-30	Radial glia	AC005871.2
1.35743e-34	0.442825	0.474	0.293	4.9393e-30	Radial glia	C18orf32
1.55787e-34	0.367878	0.33	0.172	5.66863e-30	Radial glia	PHGDH
1.84409e-34	0.356195	0.202	0.08	6.7101e-30	Radial glia	AC004470.1
1.97272e-34	0.256656	0.113	0.03	7.17812e-30	Radial glia	PON3
2.78697e-34	0.402997	0.422	0.24	1.01409e-29	Radial glia	LRRC37B
2.8156e-34	0.458159	0.276	0.129	1.02451e-29	Radial glia	HIST2H2BF
3.00612e-34	0.391184	0.572	0.371	1.09384e-29	Radial glia	RASSF8
3.1205e-34	0.391914	0.307	0.154	1.13546e-29	Radial glia	CMTM4
4.30304e-34	0.399556	0.451	0.272	1.56575e-29	Radial glia	CD9
4.73245e-34	0.4341	0.458	0.274	1.722e-29	Radial glia	PRTFDC1
6.94051e-34	0.414281	0.615	0.404	2.52544e-29	Radial glia	ST8SIA1
7.11255e-34	0.283946	0.152	0.051	2.58804e-29	Radial glia	AC011416.4
8.41657e-34	0.432416	0.213	0.088	3.06254e-29	Radial glia	PAUPAR
1.32762e-33	0.25194	0.15	0.05	4.8308e-29	Radial glia	CNPY1
1.38569e-33	0.488277	0.402	0.232	5.04212e-29	Radial glia	CEMIP
1.53948e-33	0.516498	0.469	0.298	5.6017e-29	Radial glia	HSPE1
1.58514e-33	0.335626	0.272	0.129	5.76784e-29	Radial glia	GPC1
3.01802e-33	0.37749	0.601	0.396	1.09817e-28	Radial glia	PAM
3.59132e-33	0.270025	0.218	0.09	1.30677e-28	Radial glia	STOM
4.86216e-33	0.426251	0.627	0.432	1.76919e-28	Radial glia	SOX2
4.92771e-33	0.336896	0.228	0.1	1.79304e-28	Radial glia	SNTA1
7.77605e-33	0.445121	0.425	0.241	2.82947e-28	Radial glia	AC091078.1
1.09516e-32	0.386442	0.179	0.068	3.98497e-28	Radial glia	AL392086.3
1.4551e-32	0.361111	0.298	0.151	5.29466e-28	Radial glia	CAMK2B
1.4949e-32	0.385305	0.783	0.615	5.43951e-28	Radial glia	LINC01578
2.1844e-32	0.570059	0.769	0.631	7.94836e-28	Radial glia	TXNIP
2.45256e-32	0.290272	0.664	0.445	8.92415e-28	Radial glia	SNCAIP
2.50003e-32	0.427006	0.605	0.417	9.09686e-28	Radial glia	ZNF248
2.61321e-32	0.316594	0.529	0.316	9.5087e-28	Radial glia	ITGA6
3.8815e-32	0.38057	0.505	0.315	1.41236e-27	Radial glia	AC083870.1
4.83392e-32	0.340131	0.208	0.087	1.75892e-27	Radial glia	LINC00903
5.32495e-32	0.359453	0.342	0.184	1.93759e-27	Radial glia	PLXNB1
5.65852e-32	0.338312	0.564	0.358	2.05897e-27	Radial glia	CAMK2G
6.19804e-32	0.406562	0.19	0.077	2.25528e-27	Radial glia	AC138627.1
6.75249e-32	0.376497	0.437	0.257	2.45703e-27	Radial glia	METTL7A
8.83136e-32	0.367717	0.523	0.326	3.21347e-27	Radial glia	GRAMD1C
1.26947e-31	0.372713	0.693	0.511	4.6192e-27	Radial glia	SARAF
1.30036e-31	0.349657	0.654	0.451	4.73161e-27	Radial glia	MTSS2
1.30045e-31	0.365192	0.316	0.161	4.73194e-27	Radial glia	GRK5
1.31782e-31	0.44068	0.443	0.276	4.79515e-27	Radial glia	CADM4
1.45312e-31	0.40337	0.36	0.197	5.28746e-27	Radial glia	SMS
1.6411e-31	0.349927	0.401	0.224	5.97146e-27	Radial glia	BOC
2.28515e-31	0.41288	0.814	0.64	8.31498e-27	Radial glia	PRKN
2.32183e-31	0.3459	0.841	0.635	8.44845e-27	Radial glia	TRPS1
2.39479e-31	0.365295	0.537	0.346	8.71392e-27	Radial glia	CHKA
2.57649e-31	0.343826	0.273	0.134	9.37506e-27	Radial glia	ACAA2
3.01743e-31	0.252976	0.123	0.038	1.09795e-26	Radial glia	LOX
3.51799e-31	0.333754	0.233	0.104	1.28009e-26	Radial glia	MAMDC2-AS1
3.59825e-31	0.486801	0.299	0.156	1.30929e-26	Radial glia	DPH6-DT
4.23172e-31	0.250181	0.13	0.042	1.53979e-26	Radial glia	KCNC4
4.37448e-31	0.348332	0.423	0.25	1.59174e-26	Radial glia	ATP6V0E2
4.60923e-31	0.416321	0.362	0.204	1.67716e-26	Radial glia	ELMO2
4.82222e-31	0.355796	0.484	0.297	1.75466e-26	Radial glia	LRRC1
5.46432e-31	0.408327	0.359	0.194	1.9883e-26	Radial glia	AC110023.1
5.58782e-31	0.278448	0.188	0.077	2.03324e-26	Radial glia	LGALS3
6.34425e-31	0.382391	0.597	0.394	2.30848e-26	Radial glia	VCAN-AS1
6.35487e-31	0.274864	0.635	0.413	2.31235e-26	Radial glia	IGSF11
7.02241e-31	0.402212	0.506	0.327	2.55524e-26	Radial glia	CD47
8.02889e-31	0.317668	0.211	0.091	2.92147e-26	Radial glia	TUSC7
1.86973e-30	0.409235	0.381	0.218	6.80337e-26	Radial glia	C21orf62-AS1
2.14147e-30	0.308328	0.242	0.111	7.79217e-26	Radial glia	PTGFRN
2.58599e-30	0.315148	0.242	0.114	9.40965e-26	Radial glia	MARC2
3.40493e-30	0.398952	0.642	0.455	1.23895e-25	Radial glia	ACYP2
3.58843e-30	0.395802	0.677	0.505	1.30572e-25	Radial glia	CD63
4.05586e-30	0.389421	0.758	0.581	1.47581e-25	Radial glia	ASB3
4.14135e-30	0.309635	0.68	0.473	1.50691e-25	Radial glia	FOXP1
4.17946e-30	0.380559	0.431	0.261	1.52078e-25	Radial glia	SLC3A2
4.35105e-30	0.294461	0.23	0.102	1.58322e-25	Radial glia	GJC1
4.37598e-30	0.291177	0.244	0.113	1.59229e-25	Radial glia	MOV10
4.70344e-30	0.364634	0.429	0.25	1.71144e-25	Radial glia	AC022101.1
7.57638e-30	0.402912	0.206	0.09	2.75682e-25	Radial glia	TSPYL2
7.94337e-30	0.368875	0.307	0.158	2.89036e-25	Radial glia	AL390774.2
8.88751e-30	0.377386	0.25	0.119	3.2339e-25	Radial glia	ARG2
1.05746e-29	0.376286	0.728	0.539	3.84779e-25	Radial glia	LINC01473
1.0805e-29	0.259513	0.354	0.189	3.9316e-25	Radial glia	EML1
1.22555e-29	0.349277	0.502	0.313	4.4594e-25	Radial glia	SOX9-AS1
1.32605e-29	0.295946	0.207	0.09	4.82511e-25	Radial glia	FBXL14
1.47539e-29	0.292428	0.233	0.106	5.3685e-25	Radial glia	HES1
1.54199e-29	0.353822	0.569	0.37	5.61083e-25	Radial glia	PLCB4
1.60614e-29	0.35946	0.475	0.302	5.84428e-25	Radial glia	ALDH2
1.6543e-29	0.287459	0.175	0.069	6.0195e-25	Radial glia	IDH2-DT
1.9089e-29	0.282065	0.271	0.132	6.9459e-25	Radial glia	CCDC80
1.93845e-29	0.366836	0.338	0.189	7.05343e-25	Radial glia	COL6A1
2.1476e-29	0.418965	0.478	0.309	7.81447e-25	Radial glia	ZNF680
2.24478e-29	0.3917	0.352	0.195	8.16807e-25	Radial glia	AC090825.1
2.43878e-29	0.371916	0.327	0.182	8.87399e-25	Radial glia	TMED7
2.6982e-29	0.3425	0.793	0.626	9.81793e-25	Radial glia	ZFYVE16
2.93299e-29	0.400556	0.437	0.265	1.06723e-24	Radial glia	PSD2
3.32397e-29	0.280967	0.159	0.061	1.20949e-24	Radial glia	PLIN5
3.53314e-29	0.338239	0.687	0.483	1.2856e-24	Radial glia	DANT2
3.62777e-29	0.327569	0.26	0.125	1.32004e-24	Radial glia	AL109809.5
3.67367e-29	0.309406	0.925	0.825	1.33674e-24	Radial glia	APC
8.08855e-29	0.360813	0.6	0.407	2.94318e-24	Radial glia	ICA1L
8.33081e-29	0.255787	0.318	0.162	3.03133e-24	Radial glia	PDZRN4
9.68357e-29	0.297038	0.204	0.089	3.52356e-24	Radial glia	LRRC17
1.12665e-28	0.343961	0.265	0.133	4.09954e-24	Radial glia	ACOT11
1.12798e-28	0.317255	0.903	0.783	4.10437e-24	Radial glia	TNRC6A
1.15487e-28	0.250198	0.135	0.047	4.20222e-24	Radial glia	AC025188.1
1.27751e-28	0.42422	0.516	0.341	4.64847e-24	Radial glia	TLE4
1.57695e-28	0.437656	0.426	0.265	5.73805e-24	Radial glia	C2orf88
1.66831e-28	0.339929	0.803	0.623	6.07047e-24	Radial glia	SRGAP3
1.77167e-28	0.283472	0.878	0.648	6.44656e-24	Radial glia	PARD3
2.11378e-28	0.271525	0.982	0.818	7.6914e-24	Radial glia	NPAS3
2.30144e-28	0.2798	0.154	0.059	8.37426e-24	Radial glia	FAS
2.32889e-28	0.377563	0.636	0.453	8.47414e-24	Radial glia	RBMX
2.75206e-28	0.295345	0.422	0.255	1.00139e-23	Radial glia	TUBB2A
3.46212e-28	0.348746	0.269	0.137	1.25976e-23	Radial glia	TMEM184B
3.7324e-28	0.305065	0.257	0.126	1.35811e-23	Radial glia	SFRP2
3.81672e-28	0.381465	0.323	0.177	1.38879e-23	Radial glia	CELF2-AS2
4.11009e-28	0.356108	0.684	0.495	1.49554e-23	Radial glia	C11orf49
4.30663e-28	0.280491	0.184	0.077	1.56705e-23	Radial glia	PAPLN
5.59208e-28	0.438867	0.448	0.28	2.03479e-23	Radial glia	P2RY14
8.48753e-28	0.322839	0.895	0.789	3.08836e-23	Radial glia	ARHGAP21
1.08976e-27	0.367822	0.342	0.196	3.96532e-23	Radial glia	WDR6
1.42924e-27	0.279632	0.18	0.076	5.20059e-23	Radial glia	CA2
1.43215e-27	0.391211	0.709	0.532	5.21118e-23	Radial glia	ZHX2
1.51627e-27	0.424451	0.184	0.078	5.51726e-23	Radial glia	GRM7-AS3
2.04979e-27	0.401014	0.455	0.29	7.45858e-23	Radial glia	WBP2NL
2.2965e-27	0.371129	0.191	0.084	8.35628e-23	Radial glia	HNF4G
2.50034e-27	0.353539	0.389	0.23	9.09797e-23	Radial glia	GPR173
2.61277e-27	0.314264	0.227	0.108	9.5071e-23	Radial glia	KCNJ10
2.70831e-27	0.308715	0.279	0.144	9.85474e-23	Radial glia	CRY2
2.7498e-27	0.289298	0.362	0.198	1.00057e-22	Radial glia	AC093610.1
3.38428e-27	0.350009	0.305	0.163	1.23144e-22	Radial glia	SYCP2L
3.40579e-27	0.345193	0.166	0.068	1.23927e-22	Radial glia	NRARP
3.43595e-27	0.378213	0.478	0.308	1.25024e-22	Radial glia	TAFA5
3.52758e-27	0.270891	0.209	0.094	1.28358e-22	Radial glia	LFNG
3.85077e-27	0.31153	0.278	0.144	1.40118e-22	Radial glia	SMC5-AS1
4.8818e-27	0.272654	0.146	0.055	1.77634e-22	Radial glia	HHIPL1
4.94846e-27	0.275169	0.305	0.162	1.8006e-22	Radial glia	FGF1
5.25622e-27	0.27205	0.783	0.635	1.91258e-22	Radial glia	DENND1A
1.00702e-26	0.306962	0.195	0.087	3.66425e-22	Radial glia	EFNB2
1.19678e-26	0.279361	0.188	0.083	4.35471e-22	Radial glia	SELENOM
1.25511e-26	0.338197	0.297	0.156	4.56696e-22	Radial glia	ST6GALNAC5
1.48893e-26	0.372788	0.294	0.157	5.41777e-22	Radial glia	ABI3BP
1.831e-26	0.338092	0.574	0.399	6.66245e-22	Radial glia	SPCS2
1.92105e-26	0.424495	0.304	0.171	6.99011e-22	Radial glia	HSPB1
1.93046e-26	0.344193	0.635	0.459	7.02435e-22	Radial glia	CDC14B
1.99678e-26	0.344707	0.405	0.241	7.26569e-22	Radial glia	ATP10D
2.3408e-26	0.289552	0.431	0.26	8.51746e-22	Radial glia	ACSS3
2.42683e-26	0.264113	0.184	0.079	8.83052e-22	Radial glia	CUBN
3.12418e-26	0.394713	0.335	0.191	1.13679e-21	Radial glia	ANO5
3.17893e-26	0.272123	0.398	0.23	1.15672e-21	Radial glia	IQCA1
3.93613e-26	0.314925	0.883	0.795	1.43224e-21	Radial glia	N4BP2L2
4.24385e-26	0.272849	0.228	0.109	1.54421e-21	Radial glia	SSX2IP
4.52577e-26	0.305899	0.248	0.124	1.64679e-21	Radial glia	SYCP3
5.93637e-26	0.314377	0.216	0.102	2.16007e-21	Radial glia	B3GALT5
7.11997e-26	0.420478	0.334	0.194	2.59074e-21	Radial glia	PEG10
7.29342e-26	0.360778	0.413	0.258	2.65386e-21	Radial glia	DNHD1
8.46864e-26	0.286799	0.203	0.094	3.08149e-21	Radial glia	RHPN2
1.15642e-25	0.258985	0.172	0.073	4.20787e-21	Radial glia	TP53I11
1.21485e-25	0.259075	0.177	0.076	4.42047e-21	Radial glia	BDH1
1.23561e-25	0.388935	0.666	0.503	4.49603e-21	Radial glia	CTBP2
1.47843e-25	0.334314	0.252	0.128	5.37955e-21	Radial glia	AZIN2
2.21698e-25	0.330876	0.293	0.163	8.06691e-21	Radial glia	BSCL2
2.22816e-25	0.412635	0.469	0.306	8.1076e-21	Radial glia	AC007098.1
2.40022e-25	0.289318	0.22	0.105	8.7337e-21	Radial glia	KLF9
2.50696e-25	0.361494	0.493	0.329	9.12206e-21	Radial glia	HACD3
2.90641e-25	0.364506	0.53	0.36	1.05755e-20	Radial glia	ALDH7A1
3.22063e-25	0.376703	0.251	0.128	1.17189e-20	Radial glia	AC137494.1
3.85479e-25	0.26484	0.318	0.174	1.40264e-20	Radial glia	ECE1
4.53842e-25	0.296487	0.301	0.163	1.6514e-20	Radial glia	ZEB1-AS1
4.77023e-25	0.373847	0.529	0.355	1.73574e-20	Radial glia	ANKRD6
4.89132e-25	0.331375	0.523	0.348	1.77981e-20	Radial glia	CYFIP2
5.20981e-25	0.373161	0.199	0.093	1.89569e-20	Radial glia	SFRP4
6.13578e-25	0.283302	0.118	0.041	2.23263e-20	Radial glia	HIST1H2BC
6.4878e-25	0.327157	0.625	0.462	2.36072e-20	Radial glia	APLP2
6.79343e-25	0.258009	0.234	0.115	2.47192e-20	Radial glia	FBLN1
6.98058e-25	0.292145	0.23	0.113	2.54002e-20	Radial glia	NACC2
7.62614e-25	0.377844	0.478	0.31	2.77492e-20	Radial glia	CDC14A
7.98445e-25	0.342778	0.35	0.205	2.9053e-20	Radial glia	HERPUD2
8.11172e-25	0.300022	0.346	0.202	2.95161e-20	Radial glia	TMED5
1.03802e-24	0.313818	0.61	0.425	3.77704e-20	Radial glia	MEF2C-AS1
1.19207e-24	0.342778	0.311	0.175	4.3376e-20	Radial glia	AC012459.1
1.21849e-24	0.358748	0.307	0.174	4.43372e-20	Radial glia	SCD
1.22899e-24	0.250396	0.206	0.096	4.47193e-20	Radial glia	TENM3
1.24747e-24	0.268055	0.189	0.086	4.53918e-20	Radial glia	FKBP9
1.47063e-24	0.30297	0.23	0.113	5.35117e-20	Radial glia	SLC6A11
1.50655e-24	0.32937	0.191	0.087	5.48187e-20	Radial glia	LINC02664
1.60727e-24	0.373497	0.467	0.31	5.84838e-20	Radial glia	CCDC6
1.85315e-24	0.258873	0.178	0.079	6.74307e-20	Radial glia	TLCD5
1.98206e-24	0.27893	0.292	0.16	7.21213e-20	Radial glia	BDH2
2.05803e-24	0.346037	0.378	0.229	7.48855e-20	Radial glia	LINC02062
2.11574e-24	0.337075	0.547	0.377	7.69855e-20	Radial glia	DDIT4
2.26869e-24	0.296341	0.253	0.131	8.25509e-20	Radial glia	EFHD1
2.30119e-24	0.300099	0.2	0.094	8.37333e-20	Radial glia	STK17B
2.37161e-24	0.339149	0.392	0.242	8.62957e-20	Radial glia	B3GALNT2
2.52959e-24	0.317682	0.441	0.279	9.20443e-20	Radial glia	ZBTB20-AS1
3.67622e-24	0.332779	0.302	0.169	1.33767e-19	Radial glia	ZBTB20-AS2
4.6149e-24	0.315381	0.182	0.083	1.67922e-19	Radial glia	AL133304.3
4.67397e-24	0.375278	0.403	0.253	1.70072e-19	Radial glia	FAM184B
4.92058e-24	0.269221	0.271	0.144	1.79045e-19	Radial glia	TOR1AIP1
5.273e-24	0.271427	0.274	0.147	1.91869e-19	Radial glia	ACOX1
5.93759e-24	0.275444	0.201	0.097	2.16051e-19	Radial glia	PPP1R16A
6.4131e-24	0.311327	0.47	0.306	2.33353e-19	Radial glia	GABBR1
6.86965e-24	0.30582	0.363	0.218	2.49966e-19	Radial glia	WDR47
7.18215e-24	0.295117	0.156	0.065	2.61337e-19	Radial glia	AC009975.1
7.34444e-24	0.272257	0.23	0.114	2.67242e-19	Radial glia	AL590006.1
7.86776e-24	0.309802	0.171	0.074	2.86284e-19	Radial glia	LINC02328
9.0908e-24	0.333596	0.366	0.228	3.30787e-19	Radial glia	SPCS1
1.14915e-23	0.351874	0.499	0.341	4.18142e-19	Radial glia	PDE9A
1.35501e-23	0.299527	0.359	0.215	4.93048e-19	Radial glia	CSRP1
1.60381e-23	0.269407	0.343	0.195	5.83577e-19	Radial glia	PHACTR2
1.69574e-23	0.324211	0.434	0.281	6.1703e-19	Radial glia	USP45
2.2215e-23	0.362894	0.58	0.422	8.08337e-19	Radial glia	GATAD1
2.75271e-23	0.320365	0.252	0.133	1.00163e-18	Radial glia	LRIG3
3.05554e-23	0.324991	0.355	0.211	1.11182e-18	Radial glia	TRDMT1
3.41956e-23	0.317654	0.4	0.249	1.24427e-18	Radial glia	BCL9
3.65009e-23	0.325601	0.237	0.127	1.32816e-18	Radial glia	PAQR6
3.81072e-23	0.305434	0.406	0.253	1.38661e-18	Radial glia	EIF2S3
3.81783e-23	0.268287	0.25	0.13	1.38919e-18	Radial glia	PTCHD1
4.16215e-23	0.325853	0.562	0.397	1.51448e-18	Radial glia	CLSTN1
4.17805e-23	0.356942	0.535	0.365	1.52027e-18	Radial glia	AC023509.6
4.31018e-23	0.307374	0.334	0.195	1.56835e-18	Radial glia	AL683813.1
4.46305e-23	0.262144	0.629	0.447	1.62397e-18	Radial glia	RFTN2
4.59655e-23	0.308721	0.657	0.49	1.67255e-18	Radial glia	CDH2
4.75585e-23	0.317294	0.683	0.52	1.73051e-18	Radial glia	SRSF5
4.93083e-23	0.332349	0.375	0.229	1.79418e-18	Radial glia	TPCN1
5.0922e-23	0.302271	0.305	0.172	1.8529e-18	Radial glia	FAM120AOS
5.09847e-23	0.306763	0.454	0.298	1.85518e-18	Radial glia	ZSCAN18
5.2336e-23	0.29933	0.313	0.181	1.90435e-18	Radial glia	RCN1
6.84676e-23	0.278762	0.199	0.097	2.49133e-18	Radial glia	AL133227.1
7.25389e-23	0.334767	0.394	0.25	2.63947e-18	Radial glia	ZNF213
7.29165e-23	0.286542	0.284	0.157	2.65321e-18	Radial glia	SEMA4B
1.019e-22	0.263589	0.22	0.11	3.70782e-18	Radial glia	B3GALNT1
1.34977e-22	0.357587	0.485	0.329	4.91141e-18	Radial glia	CCNC
2.28518e-22	0.276158	0.252	0.135	8.3151e-18	Radial glia	TMEM98
2.31998e-22	0.310526	0.458	0.299	8.44173e-18	Radial glia	KLHL23
2.44049e-22	0.265636	0.247	0.13	8.88022e-18	Radial glia	AXL
2.71801e-22	0.308474	0.331	0.197	9.89001e-18	Radial glia	AC006213.2
2.86442e-22	0.284209	0.425	0.271	1.04228e-17	Radial glia	SEPTIN10
3.14868e-22	0.260706	0.955	0.908	1.14571e-17	Radial glia	LUC7L3
3.24171e-22	0.296311	0.381	0.24	1.17956e-17	Radial glia	KIF1A
3.25632e-22	0.257474	0.15	0.063	1.18488e-17	Radial glia	TPD52L1
3.70848e-22	0.350359	0.339	0.206	1.3494e-17	Radial glia	ELOVL5
4.1764e-22	0.306606	0.202	0.101	1.51967e-17	Radial glia	MT1M
4.41316e-22	0.268267	0.227	0.117	1.60582e-17	Radial glia	SLC35C2
5.65631e-22	0.284606	0.246	0.131	2.05816e-17	Radial glia	MMUT
6.1889e-22	0.336602	0.605	0.448	2.25195e-17	Radial glia	SEPTIN11
7.28962e-22	0.346221	0.462	0.313	2.65247e-17	Radial glia	ALOX12-AS1
7.69294e-22	0.312281	0.475	0.315	2.79923e-17	Radial glia	WDR41
8.43309e-22	0.272087	0.27	0.148	3.06855e-17	Radial glia	CGNL1
8.76224e-22	0.277376	0.209	0.105	3.18831e-17	Radial glia	NKAIN3-IT1
1.00356e-21	0.29224	0.33	0.197	3.65165e-17	Radial glia	TMEM178A
1.09024e-21	0.261493	0.264	0.145	3.96705e-17	Radial glia	AC026803.3
1.58932e-21	0.274509	0.224	0.116	5.78305e-17	Radial glia	SNHG22
2.05099e-21	0.309412	0.438	0.28	7.46294e-17	Radial glia	AC087564.1
2.35245e-21	0.319383	0.3	0.174	8.55984e-17	Radial glia	DIRC3
3.33818e-21	0.294844	0.241	0.131	1.21466e-16	Radial glia	PPP1R3F
3.55254e-21	0.283834	0.406	0.258	1.29266e-16	Radial glia	ZHX1
3.60284e-21	0.333067	0.396	0.263	1.31097e-16	Radial glia	ATN1
3.77252e-21	0.390664	0.54	0.399	1.37271e-16	Radial glia	SMURF2
4.43257e-21	0.3317	0.351	0.219	1.61288e-16	Radial glia	ERLEC1
4.56728e-21	0.297626	0.34	0.202	1.6619e-16	Radial glia	DPP10-AS1
4.7077e-21	0.271351	0.204	0.103	1.71299e-16	Radial glia	DTX1
5.40655e-21	0.266591	0.183	0.088	1.96728e-16	Radial glia	LINC02097
5.89516e-21	0.29738	0.632	0.453	2.14507e-16	Radial glia	SAMD4A
6.00061e-21	0.274738	0.147	0.064	2.18344e-16	Radial glia	AC036214.1
6.09295e-21	0.290185	0.495	0.333	2.21704e-16	Radial glia	TANC1
6.3245e-21	0.333291	0.404	0.264	2.30129e-16	Radial glia	ZNF395
7.1115e-21	0.350837	0.22	0.117	2.58766e-16	Radial glia	EEF1AKMT1
7.74597e-21	0.278999	0.341	0.209	2.81852e-16	Radial glia	ZNF483
7.93856e-21	0.252223	0.207	0.105	2.8886e-16	Radial glia	CHDH
8.46132e-21	0.303568	0.411	0.271	3.07882e-16	Radial glia	SNRNP200
1.03178e-20	0.310934	0.477	0.315	3.75434e-16	Radial glia	CEP112
1.10926e-20	0.276144	0.286	0.164	4.03626e-16	Radial glia	NEK6
1.23662e-20	0.402026	0.497	0.355	4.49969e-16	Radial glia	LINC00960
1.43436e-20	0.277881	0.417	0.27	5.21921e-16	Radial glia	MGST1
1.57998e-20	0.37851	0.404	0.262	5.74907e-16	Radial glia	JUN
1.74334e-20	0.278905	0.298	0.176	6.3435e-16	Radial glia	TOB2
2.0555e-20	0.323699	0.316	0.193	7.47936e-16	Radial glia	TCHP
2.08928e-20	0.284367	0.328	0.198	7.60226e-16	Radial glia	ITGB1BP1
2.20532e-20	0.295025	0.425	0.283	8.02449e-16	Radial glia	LAPTM4A
2.62084e-20	0.268893	0.27	0.155	9.53647e-16	Radial glia	ALDH9A1
3.38322e-20	0.303782	0.682	0.528	1.23105e-15	Radial glia	TDRD3
3.59246e-20	0.302391	0.511	0.36	1.30719e-15	Radial glia	ATP2A2
4.16587e-20	0.324739	0.474	0.323	1.51584e-15	Radial glia	NEXMIF
4.91028e-20	0.27673	0.152	0.069	1.7867e-15	Radial glia	AC006581.2
5.40955e-20	0.279132	0.44	0.291	1.96837e-15	Radial glia	SREBF2
6.45522e-20	0.324947	0.338	0.208	2.34886e-15	Radial glia	ACO1
6.61529e-20	0.265939	0.133	0.056	2.40711e-15	Radial glia	AC093523.1
6.73076e-20	0.273857	0.793	0.665	2.44912e-15	Radial glia	ACTG1
7.91213e-20	0.284153	0.427	0.284	2.87899e-15	Radial glia	FAM204A
1.06407e-19	0.300451	0.199	0.101	3.87185e-15	Radial glia	PPP1R3C
1.18761e-19	0.333404	0.401	0.261	4.32134e-15	Radial glia	ARHGEF26-AS1
1.24761e-19	0.283641	0.672	0.533	4.53968e-15	Radial glia	NDFIP1
1.3273e-19	0.300381	0.45	0.315	4.82964e-15	Radial glia	NME3
1.39871e-19	0.271543	0.787	0.66	5.08948e-15	Radial glia	MAP1B
1.4065e-19	0.303709	0.49	0.341	5.11784e-15	Radial glia	LYRM2
1.56264e-19	0.281865	0.253	0.145	5.68599e-15	Radial glia	ANXA6
1.63986e-19	0.273245	0.264	0.149	5.96694e-15	Radial glia	AL136366.1
1.67831e-19	0.272196	0.495	0.348	6.10685e-15	Radial glia	DDR1
1.92132e-19	0.279214	0.224	0.12	6.99109e-15	Radial glia	OLMALINC
2.10632e-19	0.280697	0.234	0.128	7.66425e-15	Radial glia	PLCG1-AS1
2.1198e-19	0.406857	0.242	0.134	7.7133e-15	Radial glia	AC069277.1
2.71964e-19	0.339162	0.532	0.391	9.89594e-15	Radial glia	CLCN3
4.14077e-19	0.27155	0.265	0.15	1.5067e-14	Radial glia	KBTBD12
4.36518e-19	0.262654	0.52	0.358	1.58836e-14	Radial glia	BCL2
4.52581e-19	0.260211	0.38	0.241	1.64681e-14	Radial glia	PRRT2
5.24892e-19	0.288891	0.26	0.15	1.90992e-14	Radial glia	MFAP3L
5.976e-19	0.254081	0.826	0.685	2.17449e-14	Radial glia	TAOK3
6.24248e-19	0.363977	0.514	0.374	2.27145e-14	Radial glia	DDX3X
6.86995e-19	0.250203	0.238	0.132	2.49977e-14	Radial glia	SLITRK2
7.11933e-19	0.258301	0.196	0.102	2.59051e-14	Radial glia	EPHX2
9.18551e-19	0.280373	0.841	0.723	3.34233e-14	Radial glia	NF1
1.06835e-18	0.256548	0.419	0.275	3.88742e-14	Radial glia	ADGRG1
1.22226e-18	0.284984	0.532	0.385	4.44744e-14	Radial glia	EXOC1
1.34238e-18	0.298202	0.495	0.352	4.88453e-14	Radial glia	TOM1L2
1.39605e-18	0.340136	0.458	0.327	5.07982e-14	Radial glia	SCAI
1.41238e-18	0.272797	0.346	0.22	5.13924e-14	Radial glia	MAGI2-AS3
1.44364e-18	0.332859	0.162	0.078	5.25298e-14	Radial glia	AL807742.1
1.55447e-18	0.306402	0.415	0.279	5.65625e-14	Radial glia	MIR3936HG
1.75435e-18	0.323065	0.605	0.462	6.38356e-14	Radial glia	TLK1
2.0341e-18	0.283954	0.317	0.196	7.40148e-14	Radial glia	OLFM2
2.32782e-18	0.262499	0.614	0.455	8.47022e-14	Radial glia	MARK1
2.52395e-18	0.250053	0.263	0.154	9.18391e-14	Radial glia	DAG1
2.96228e-18	0.275441	0.67	0.519	1.07789e-13	Radial glia	ARHGEF12
3.14592e-18	0.303622	0.573	0.41	1.14471e-13	Radial glia	FHOD3
3.22679e-18	0.302121	0.577	0.434	1.17413e-13	Radial glia	SF1
3.99299e-18	0.320763	0.226	0.125	1.45293e-13	Radial glia	AP002370.2
4.37393e-18	0.274824	0.303	0.186	1.59154e-13	Radial glia	PPP2R5A
4.53867e-18	0.295697	0.443	0.307	1.65149e-13	Radial glia	DENND1B
5.63866e-18	0.261618	0.225	0.123	2.05174e-13	Radial glia	MYOM1
6.69512e-18	0.269275	0.215	0.116	2.43615e-13	Radial glia	NCKAP5-AS2
7.26262e-18	0.332445	0.463	0.331	2.64265e-13	Radial glia	ANKAR
8.52917e-18	0.310806	0.28	0.167	3.10351e-13	Radial glia	NTM-AS1
9.30715e-18	0.325859	0.409	0.284	3.38659e-13	Radial glia	REEP5
9.6893e-18	0.265959	0.389	0.26	3.52565e-13	Radial glia	NRBP2
1.02478e-17	0.273458	0.193	0.102	3.72885e-13	Radial glia	FAM156A
1.07645e-17	0.32243	0.348	0.226	3.91687e-13	Radial glia	LINC00937
1.25345e-17	0.333565	0.409	0.281	4.56092e-13	Radial glia	TTN-AS1
1.37274e-17	0.283279	0.38	0.256	4.99497e-13	Radial glia	TMCO1
1.80254e-17	0.29932	0.645	0.508	6.55889e-13	Radial glia	XPR1
2.04233e-17	0.289788	0.765	0.629	7.43144e-13	Radial glia	ATXN2
2.07505e-17	0.34799	0.324	0.206	7.55049e-13	Radial glia	AC007364.1
2.18504e-17	0.261544	0.501	0.364	7.95069e-13	Radial glia	MGST3
3.38671e-17	0.275613	0.273	0.165	1.23232e-12	Radial glia	BORCS7
4.48972e-17	0.283672	0.478	0.346	1.63367e-12	Radial glia	NORAD
5.35265e-17	0.266638	0.616	0.469	1.94767e-12	Radial glia	SGCE
6.86634e-17	0.257037	0.371	0.247	2.49845e-12	Radial glia	SCHIP1
6.90282e-17	0.316899	0.413	0.283	2.51173e-12	Radial glia	JAKMIP2-AS1
7.6168e-17	0.288351	0.446	0.318	2.77152e-12	Radial glia	MTCH1
9.64119e-17	0.26923	0.236	0.135	3.50814e-12	Radial glia	AC119150.1
1.23482e-16	0.268763	0.678	0.539	4.49316e-12	Radial glia	RUFY3
2.59906e-16	0.266392	0.327	0.211	9.4572e-12	Radial glia	FAM27C
2.96714e-16	0.331679	0.504	0.377	1.07965e-11	Radial glia	ULK2
3.36978e-16	0.288115	0.105	0.044	1.22616e-11	Radial glia	AC092832.2
3.68269e-16	0.346661	0.343	0.227	1.34002e-11	Radial glia	AC244517.11
3.7535e-16	0.264105	0.397	0.269	1.36579e-11	Radial glia	PRPF8
6.23511e-16	0.29627	0.545	0.403	2.26877e-11	Radial glia	TMEM135
6.80698e-16	0.271532	0.209	0.118	2.47685e-11	Radial glia	AC022210.2
6.86529e-16	0.252822	0.3	0.189	2.49807e-11	Radial glia	BICC1
1.0054e-15	0.26603	0.516	0.381	3.65833e-11	Radial glia	UBE2G2
1.1157e-15	0.255675	0.277	0.175	4.05969e-11	Radial glia	NDRG4
1.25938e-15	0.292252	0.262	0.16	4.58249e-11	Radial glia	PRELID2
1.29221e-15	0.259498	0.613	0.475	4.70195e-11	Radial glia	TSPAN5
1.36764e-15	0.26863	0.622	0.488	4.97642e-11	Radial glia	SHOC1
1.59444e-15	0.306826	0.472	0.345	5.8017e-11	Radial glia	PCSK5
1.81084e-15	0.251237	0.327	0.211	6.58909e-11	Radial glia	EMID1
2.14309e-15	0.253692	0.341	0.23	7.79807e-11	Radial glia	CBR1
3.86106e-15	0.26481	0.166	0.088	1.40492e-10	Radial glia	AC079760.1
3.9298e-15	0.273101	0.404	0.284	1.42993e-10	Radial glia	DPP7
4.31063e-15	0.286921	0.648	0.519	1.56851e-10	Radial glia	TMEM131
6.36407e-15	0.255655	0.495	0.367	2.31569e-10	Radial glia	TRPC1
7.31583e-15	0.286431	0.381	0.262	2.66201e-10	Radial glia	ITGA9-AS1
7.91064e-15	0.280048	0.45	0.329	2.87844e-10	Radial glia	SCP2
8.3222e-15	0.275121	0.358	0.242	3.0282e-10	Radial glia	GLIPR1L1
9.4645e-15	0.271928	0.364	0.248	3.44385e-10	Radial glia	AC017101.1
1.01857e-14	0.262924	0.425	0.301	3.70629e-10	Radial glia	ABCD3
1.29356e-14	0.257419	0.248	0.153	4.70688e-10	Radial glia	PALM
2.06212e-14	0.271841	0.235	0.142	7.50342e-10	Radial glia	LINC02340
3.20675e-14	0.292938	0.55	0.425	1.16684e-09	Radial glia	AVL9
5.95372e-14	0.286231	0.516	0.397	2.16638e-09	Radial glia	NRF1
1.80408e-13	0.289024	0.426	0.309	6.56449e-09	Radial glia	CC2D2B
2.16994e-13	0.256348	0.668	0.546	7.89575e-09	Radial glia	UPF3A
2.74531e-13	0.262802	0.38	0.269	9.98937e-09	Radial glia	CCDC18
5.54639e-13	0.295833	0.394	0.285	2.01816e-08	Radial glia	EPM2A
9.63187e-13	0.263901	0.592	0.468	3.50475e-08	Radial glia	ZNF518A
1.37769e-12	0.266868	0.15	0.082	5.01298e-08	Radial glia	LINC00598
3.82917e-12	0.304761	0.512	0.391	1.39332e-07	Radial glia	NNAT
3.44812e-11	0.286357	0.448	0.346	1.25467e-06	Radial glia	EFCAB13
4.63586e-11	0.282967	0.731	0.632	1.68685e-06	Radial glia	CALM2
1.14922e-10	0.277254	0.263	0.179	4.18165e-06	Radial glia	AC008014.1
2.1868e-09	0.254933	0.307	0.221	7.9571e-05	Radial glia	FSIP2
5.27839e-09	0.269867	0.335	0.251	0.000192065	Radial glia	MTERF1
1.75068e-07	0.276215	0.208	0.145	0.00637018	Radial glia	RBMS3-AS3
7.43159e-07	0.257071	0.637	0.566	0.0270413	Radial glia	WDPCP
0	2.79992	0.905	0.186	0	Astrocytes	FAM189A2
0	2.66457	0.972	0.508	0	Astrocytes	DPP10
0	2.50317	0.983	0.5	0	Astrocytes	GFAP
0	2.42677	0.738	0.064	0	Astrocytes	ID3
0	2.40565	0.976	0.443	0	Astrocytes	LRIG1
0	2.33022	0.743	0.113	0	Astrocytes	AC012405.1
0	2.24289	0.724	0.112	0	Astrocytes	CD44
0	2.22571	0.861	0.179	0	Astrocytes	DAAM2
0	2.2066	0.943	0.216	0	Astrocytes	OBI1-AS1
0	2.18944	0.6	0.031	0	Astrocytes	AL031056.1
0	2.16177	0.952	0.461	0	Astrocytes	LIFR
0	2.12706	0.83	0.19	0	Astrocytes	ARHGEF4
0	2.07251	0.95	0.39	0	Astrocytes	RFX4
0	2.05249	0.955	0.514	0	Astrocytes	AHCYL1
0	2.03239	0.838	0.437	0	Astrocytes	SPARCL1
0	1.99616	0.507	0.082	0	Astrocytes	ANGPTL4
0	1.96598	0.761	0.144	0	Astrocytes	ADCY8
0	1.94525	0.542	0.101	0	Astrocytes	CALN1
0	1.94269	0.676	0.079	0	Astrocytes	MRVI1
0	1.88994	0.991	0.62	0	Astrocytes	SORBS1
0	1.87578	0.676	0.124	0	Astrocytes	COLEC12
0	1.87125	0.94	0.404	0	Astrocytes	ADCY2
0	1.86142	0.788	0.217	0	Astrocytes	ABLIM1
0	1.8362	0.684	0.118	0	Astrocytes	F3
0	1.82712	0.567	0.081	0	Astrocytes	ALDH1A1
0	1.82103	0.736	0.148	0	Astrocytes	RGMA
0	1.81001	0.978	0.62	0	Astrocytes	DCLK2
0	1.79711	0.607	0.079	0	Astrocytes	RYR3
0	1.79612	0.868	0.308	0	Astrocytes	LINC00609
0	1.79487	0.788	0.264	0	Astrocytes	PRKCQ
0	1.7589	0.87	0.422	0	Astrocytes	RNF19A
0	1.75837	0.786	0.286	0	Astrocytes	OSBPL11
0	1.74125	0.95	0.593	0	Astrocytes	AQP4
0	1.7408	0.818	0.344	0	Astrocytes	CADPS
0	1.71881	0.943	0.425	0	Astrocytes	GRAMD2B
0	1.71633	0.77	0.244	0	Astrocytes	FADS2
0	1.70755	0.931	0.53	0	Astrocytes	DCLK1
0	1.68424	0.888	0.395	0	Astrocytes	AC093535.1
0	1.67836	0.7	0.122	0	Astrocytes	SPON1
0	1.66003	0.87	0.442	0	Astrocytes	ID4
0	1.65984	0.834	0.309	0	Astrocytes	LINC02649
0	1.62316	0.83	0.317	0	Astrocytes	BCKDHB
0	1.59398	0.723	0.227	0	Astrocytes	GAN
0	1.59076	0.896	0.437	0	Astrocytes	AC002429.2
0	1.56922	0.694	0.174	0	Astrocytes	DPP10-AS3
0	1.5692	0.704	0.135	0	Astrocytes	MAP7
0	1.56767	0.996	0.654	0	Astrocytes	PCDH9
0	1.55034	0.765	0.315	0	Astrocytes	GJA1
0	1.54516	0.874	0.336	0	Astrocytes	BMPR1B
0	1.53448	0.931	0.457	0	Astrocytes	GLIS3
0	1.5309	0.673	0.222	0	Astrocytes	ID2
0	1.52393	0.855	0.343	0	Astrocytes	DAPK1
0	1.51939	0.903	0.491	0	Astrocytes	BMPR1A
0	1.51901	0.923	0.506	0	Astrocytes	FMN2
0	1.516	0.779	0.321	0	Astrocytes	PPFIA1
0	1.50117	0.861	0.372	0	Astrocytes	ADGRA3
0	1.49457	0.691	0.232	0	Astrocytes	ARHGEF3
0	1.48277	0.994	0.834	0	Astrocytes	DST
0	1.48011	0.888	0.348	0	Astrocytes	GPC5
0	1.47159	0.984	0.706	0	Astrocytes	DTNA
0	1.46179	0.814	0.342	0	Astrocytes	AF117829.1
0	1.44525	0.924	0.542	0	Astrocytes	OGFRL1
0	1.43221	0.795	0.333	0	Astrocytes	LINC01138
0	1.4097	0.906	0.273	0	Astrocytes	TNC
0	1.3964	0.59	0.117	0	Astrocytes	ADAMTS9
0	1.38903	0.973	0.634	0	Astrocytes	PITPNC1
0	1.3796	0.797	0.341	0	Astrocytes	BCL6
0	1.37946	0.672	0.222	0	Astrocytes	KCNN3
0	1.37018	0.987	0.873	0	Astrocytes	MACF1
0	1.36737	0.527	0.086	0	Astrocytes	LINC00299
0	1.34467	0.988	0.767	0	Astrocytes	NFIA
0	1.33834	0.593	0.146	0	Astrocytes	GASK1A
0	1.30629	0.583	0.138	0	Astrocytes	ANGPT1
0	1.30278	0.632	0.174	0	Astrocytes	SLC16A9
0	1.29619	0.593	0.154	0	Astrocytes	NPAS2
0	1.29414	0.532	0.099	0	Astrocytes	SLC14A1
0	1.26496	0.394	0.051	0	Astrocytes	GUCY1A1
0	1.21632	0.517	0.116	0	Astrocytes	TJP2
0	1.21168	0.518	0.091	0	Astrocytes	LHFPL6
0	1.19139	0.452	0.051	0	Astrocytes	NPNT
0	1.18186	0.906	0.404	0	Astrocytes	PRKG1
0	1.16914	0.363	0.007	0	Astrocytes	TAB2-AS1
0	1.16348	0.993	0.706	0	Astrocytes	NRG3
0	1.1552	0.479	0.078	0	Astrocytes	RHPN1
0	1.1387	0.421	0.046	0	Astrocytes	SLC24A4
0	1.09085	0.862	0.244	0	Astrocytes	DEC1
0	1.06676	0.994	0.798	0	Astrocytes	NPAS3
0	0.877185	0.947	0.337	0	Astrocytes	MGAT4C
2.29615e-303	1.23513	0.703	0.247	8.35501e-299	Astrocytes	ITGA6
4.40356e-303	1.47041	0.7	0.27	1.60232e-298	Astrocytes	AP002336.2
3.17213e-299	1.33044	0.666	0.206	1.15424e-294	Astrocytes	LINC01748
5.24365e-297	0.944884	0.327	0.031	1.90801e-292	Astrocytes	BCO1
1.81296e-293	1.24185	0.627	0.203	6.59681e-289	Astrocytes	CERS1-GDF1
7.82583e-293	1.04617	0.468	0.095	2.84758e-288	Astrocytes	ID1
6.56161e-290	1.1535	0.788	0.336	2.38757e-285	Astrocytes	ATP13A4
4.76957e-289	1.44048	0.733	0.291	1.7355e-284	Astrocytes	CHST9
5.8541e-289	0.778025	0.312	0.027	2.13013e-284	Astrocytes	PRODH
1.58326e-288	1.06227	0.347	0.041	5.76102e-284	Astrocytes	AC073941.1
5.82851e-286	1.2286	0.884	0.43	2.12082e-281	Astrocytes	CDH20
6.64384e-283	1.47208	0.78	0.394	2.4175e-278	Astrocytes	TPST1
1.08843e-282	1.15076	0.83	0.438	3.96048e-278	Astrocytes	PON2
5.66075e-278	1.18254	0.827	0.394	2.05978e-273	Astrocytes	KANK1
1.38843e-276	1.40437	0.715	0.309	5.05208e-272	Astrocytes	PDE8B
1.26056e-274	1.21404	0.678	0.244	4.5868e-270	Astrocytes	ITPKB
2.20813e-271	0.977743	0.468	0.105	8.03474e-267	Astrocytes	AHNAK
7.02628e-269	1.21634	0.528	0.136	2.55665e-264	Astrocytes	AC093610.1
8.83358e-269	1.24931	0.804	0.403	3.21427e-264	Astrocytes	NAV1
4.40982e-267	1.20354	0.741	0.302	1.6046e-262	Astrocytes	SLC4A4
8.89361e-264	1.01336	0.76	0.273	3.23612e-259	Astrocytes	AC091826.2
9.18248e-264	1.31439	0.702	0.262	3.34123e-259	Astrocytes	PTCHD1-AS
1.11345e-262	1.30815	0.502	0.125	4.05149e-258	Astrocytes	ETNPPL
1.27705e-258	0.927721	0.289	0.027	4.64681e-254	Astrocytes	ADAMTS12
1.86385e-258	0.994009	0.983	0.764	6.78198e-254	Astrocytes	CTNND2
4.10745e-258	1.22359	0.585	0.178	1.49458e-253	Astrocytes	AC091078.1
5.87698e-258	0.858347	0.952	0.601	2.13846e-253	Astrocytes	PPP2R2B
3.23473e-255	0.954247	0.42	0.085	1.17702e-250	Astrocytes	HAUS7
3.2164e-254	1.04472	0.851	0.498	1.17035e-249	Astrocytes	FNBP1
5.1262e-254	1.10428	0.886	0.552	1.86527e-249	Astrocytes	DOCK7
1.16915e-253	1.21669	0.933	0.635	4.25417e-249	Astrocytes	PPP1R9A
5.13064e-252	1.12408	0.664	0.252	1.86689e-247	Astrocytes	ANKDD1A
5.54514e-252	1.17075	0.71	0.297	2.01771e-247	Astrocytes	CACHD1
2.22326e-248	1.18462	0.873	0.613	8.08978e-244	Astrocytes	DPYSL2
7.26064e-248	1.12146	0.816	0.437	2.64193e-243	Astrocytes	ABR
2.59942e-247	1.06845	0.322	0.044	9.45849e-243	Astrocytes	AQP1
3.25926e-247	1.03497	0.453	0.106	1.18595e-242	Astrocytes	SLC25A18
1.46999e-245	1.42405	0.64	0.255	5.34884e-241	Astrocytes	KCTD1
4.02356e-245	1.05358	0.602	0.194	1.46405e-240	Astrocytes	SLC7A11
1.05443e-244	1.1619	0.782	0.404	3.83675e-240	Astrocytes	GLUD1
2.37125e-244	1.15579	0.759	0.384	8.62828e-240	Astrocytes	CHPT1
1.013e-243	1.23889	0.782	0.416	3.68599e-239	Astrocytes	AHCYL2
1.98135e-241	1.11639	0.681	0.284	7.20955e-237	Astrocytes	FAM171A1
3.22255e-240	1.00503	0.687	0.259	1.17259e-235	Astrocytes	HIF3A
1.11637e-239	1.03455	0.935	0.595	4.06212e-235	Astrocytes	FBXL7
2.34419e-238	1.18081	0.511	0.141	8.5298e-234	Astrocytes	DPP10-AS1
6.00875e-236	1.14515	0.887	0.433	2.1864e-231	Astrocytes	APOE
7.07017e-236	0.922231	0.4	0.082	2.57262e-231	Astrocytes	CCDC80
3.12797e-231	1.03032	0.633	0.243	1.13817e-226	Astrocytes	PLSCR4
3.49613e-231	0.932563	0.866	0.463	1.27214e-226	Astrocytes	ATP1A2
3.89807e-229	1.33547	0.796	0.407	1.41839e-224	Astrocytes	PCDH9-AS2
8.8593e-229	1.18252	0.524	0.167	3.22363e-224	Astrocytes	CRISPLD1
2.49018e-227	1.07143	0.449	0.115	9.06103e-223	Astrocytes	AQP4-AS1
1.86332e-225	1.04271	0.685	0.304	6.78005e-221	Astrocytes	CAMK2G
9.24393e-225	1.05888	0.834	0.495	3.36359e-220	Astrocytes	FARP1
2.30122e-224	0.832185	0.608	0.182	8.37343e-220	Astrocytes	FRMPD2
5.45441e-224	0.880271	0.508	0.15	1.9847e-219	Astrocytes	IGFBP7
3.79498e-223	1.25309	0.821	0.517	1.38088e-218	Astrocytes	ITM2C
3.00282e-222	1.02784	0.516	0.151	1.09263e-217	Astrocytes	BRINP1
6.19733e-222	1.1519	0.779	0.451	2.25502e-217	Astrocytes	CNN3
6.32139e-222	0.536512	0.173	0.002	2.30016e-217	Astrocytes	CYP4F3
9.8153e-221	1.07074	0.468	0.128	3.57149e-216	Astrocytes	AL137139.2
4.87525e-217	0.808601	0.69	0.238	1.77396e-212	Astrocytes	WDR49
9.80423e-217	1.04245	0.783	0.408	3.56746e-212	Astrocytes	UTRN
2.81563e-215	0.941221	0.931	0.609	1.02452e-210	Astrocytes	PARD3
5.83229e-215	0.823339	0.412	0.097	2.1222e-210	Astrocytes	ARHGEF17
7.90306e-215	0.464317	0.941	0.445	2.87569e-210	Astrocytes	ADGRV1
2.90492e-214	0.730362	0.283	0.037	1.05701e-209	Astrocytes	RASGEF1A
5.69873e-214	0.899195	0.441	0.113	2.0736e-209	Astrocytes	ITGB4
1.15747e-213	1.20265	0.486	0.137	4.2117e-209	Astrocytes	MIR4300HG
4.59399e-213	1.08158	0.954	0.705	1.67161e-208	Astrocytes	CLU
7.0928e-211	0.52715	0.188	0.007	2.58086e-206	Astrocytes	SLC51B
2.78748e-210	0.998404	0.876	0.518	1.01428e-205	Astrocytes	TMTC2
6.83373e-210	1.09627	0.755	0.403	2.48659e-205	Astrocytes	CCDC14
2.69098e-209	0.910137	0.502	0.15	9.79166e-205	Astrocytes	LAMA1
3.1573e-209	0.958906	0.542	0.183	1.14885e-204	Astrocytes	EDNRB
5.32624e-208	1.02355	0.873	0.62	1.93806e-203	Astrocytes	ERBIN
1.7554e-207	0.955352	0.507	0.151	6.38736e-203	Astrocytes	AC083864.5
2.64458e-207	0.813917	0.368	0.078	9.62284e-203	Astrocytes	ASAP3
3.33102e-206	0.944068	0.373	0.082	1.21206e-201	Astrocytes	ZFYVE28
1.1241e-205	0.851198	0.804	0.38	4.09025e-201	Astrocytes	CNTN1
4.61786e-205	0.990781	0.539	0.188	1.6803e-200	Astrocytes	FGF2
3.95099e-204	0.553807	0.195	0.01	1.43765e-199	Astrocytes	AC109439.2
4.15173e-204	1.07891	0.384	0.087	1.51069e-199	Astrocytes	AC006148.1
8.32713e-203	1.35541	0.438	0.126	3.02999e-198	Astrocytes	MAOB
2.01822e-199	0.750139	0.984	0.626	7.34371e-195	Astrocytes	LRP1B
1.60151e-198	0.689256	0.279	0.041	5.82742e-194	Astrocytes	APLNR
1.23871e-197	0.54438	0.196	0.012	4.5073e-193	Astrocytes	C1QL4
2.94603e-197	0.885253	0.925	0.607	1.07197e-192	Astrocytes	VCAN
7.41399e-197	0.810748	0.379	0.086	2.69773e-192	Astrocytes	COL4A2
5.59733e-196	0.970209	0.588	0.235	2.0367e-191	Astrocytes	MED12L
3.57531e-195	0.947803	0.86	0.596	1.30095e-190	Astrocytes	SPTBN1
2.44298e-191	0.97371	0.548	0.206	8.88927e-187	Astrocytes	SMAD1
4.36096e-190	0.851051	0.493	0.159	1.58682e-185	Astrocytes	AC072022.1
1.92318e-188	0.727279	0.282	0.045	6.99789e-184	Astrocytes	SLC44A3
2.19544e-188	0.903209	0.85	0.543	7.98855e-184	Astrocytes	ADD3
3.50649e-188	0.574984	0.209	0.018	1.27591e-183	Astrocytes	C4B
3.59267e-187	1.16515	0.876	0.601	1.30726e-182	Astrocytes	PLEKHA5
1.13305e-186	1.05634	0.616	0.265	4.12282e-182	Astrocytes	SLC39A11
1.55496e-186	0.74122	0.253	0.034	5.65803e-182	Astrocytes	AC026316.5
2.37887e-186	0.838976	0.436	0.118	8.65599e-182	Astrocytes	RORB
2.8425e-186	0.859336	0.707	0.309	1.0343e-181	Astrocytes	DGKB
3.74571e-186	0.855429	0.476	0.152	1.36295e-181	Astrocytes	SMAD9
8.44414e-186	0.638713	0.26	0.037	3.07257e-181	Astrocytes	MYBPC1
3.52442e-185	0.76397	0.249	0.032	1.28243e-180	Astrocytes	AC124854.1
7.73e-185	0.804263	0.94	0.619	2.81271e-180	Astrocytes	NAV2
3.28257e-184	0.795457	0.304	0.056	1.19443e-179	Astrocytes	GALNT15
7.69381e-182	1.03772	0.83	0.535	2.79955e-177	Astrocytes	DNER
8.19186e-182	0.88551	0.401	0.109	2.98077e-177	Astrocytes	OSGIN2
1.99476e-181	0.672863	0.987	0.847	7.25835e-177	Astrocytes	MIR99AHG
2.48472e-181	0.790828	0.805	0.409	9.04117e-177	Astrocytes	NEBL
3.563e-181	0.931247	0.529	0.197	1.29647e-176	Astrocytes	MFHAS1
8.64212e-181	0.717378	0.289	0.05	3.14461e-176	Astrocytes	MAP1LC3B2
1.19751e-180	0.723572	0.981	0.654	4.3574e-176	Astrocytes	NEAT1
1.25964e-180	0.742059	0.343	0.073	4.58345e-176	Astrocytes	GREB1
5.36391e-180	0.899154	0.551	0.218	1.95176e-175	Astrocytes	APC2
6.94943e-180	0.869875	0.299	0.055	2.52869e-175	Astrocytes	PRRX1
2.07322e-179	1.04752	0.468	0.148	7.54381e-175	Astrocytes	AC110023.1
5.33417e-179	0.83507	0.497	0.17	1.94095e-174	Astrocytes	ALDH1L1
2.60294e-178	0.64016	0.272	0.044	9.47131e-174	Astrocytes	SLC25A48
3.61994e-177	0.576171	0.183	0.012	1.31719e-172	Astrocytes	AL627316.1
7.30707e-177	0.83154	0.367	0.09	2.65882e-172	Astrocytes	CD38
1.51474e-175	0.835854	0.905	0.595	5.51167e-171	Astrocytes	FUT9
5.43945e-175	0.994967	0.635	0.282	1.97925e-170	Astrocytes	ANOS1
1.29021e-174	0.850279	0.412	0.113	4.69467e-170	Astrocytes	NFIA-AS2
6.49227e-174	0.808225	0.413	0.127	2.36234e-169	Astrocytes	PLEC
7.30051e-174	0.688277	0.196	0.017	2.65644e-169	Astrocytes	AC098656.1
1.0874e-173	0.710472	0.318	0.067	3.95671e-169	Astrocytes	SDC4
1.21409e-173	0.898049	0.694	0.327	4.4177e-169	Astrocytes	MAP3K5
1.34479e-173	0.719464	0.988	0.829	4.8933e-169	Astrocytes	GPM6A
2.27488e-173	0.997416	0.749	0.419	8.27759e-169	Astrocytes	FAM182B
2.89498e-173	0.869801	0.733	0.382	1.0534e-168	Astrocytes	PFKFB3
3.52163e-173	0.69284	0.301	0.059	1.28142e-168	Astrocytes	MRVI1-AS1
4.12794e-172	0.837754	0.687	0.315	1.50203e-167	Astrocytes	ARAP2
1.82856e-171	0.749885	0.981	0.686	6.65359e-167	Astrocytes	NTM
1.11736e-170	0.87715	0.622	0.285	4.06574e-166	Astrocytes	ATP1B2
3.30543e-170	0.874551	0.693	0.325	1.20275e-165	Astrocytes	EEPD1
3.7697e-170	0.908688	0.61	0.248	1.37168e-165	Astrocytes	AC099792.1
1.65669e-169	0.51581	0.19	0.016	6.0282e-165	Astrocytes	AC109361.2
3.86083e-169	0.877699	0.925	0.678	1.40484e-164	Astrocytes	TNIK
4.67733e-169	0.753655	0.387	0.106	1.70194e-164	Astrocytes	LRRC8A
7.03917e-168	0.722671	0.33	0.073	2.56134e-163	Astrocytes	EYA2
1.4346e-167	0.886164	0.713	0.378	5.22009e-163	Astrocytes	SEMA6A
2.28874e-167	0.847042	0.843	0.518	8.32803e-163	Astrocytes	PHYHIPL
3.37611e-167	0.948209	0.685	0.354	1.22847e-162	Astrocytes	GLUL
1.1316e-164	0.760467	0.306	0.066	4.11754e-160	Astrocytes	AC027117.2
1.18635e-164	0.742889	0.959	0.636	4.31676e-160	Astrocytes	NKAIN3
1.39151e-163	0.836626	0.46	0.158	5.0633e-159	Astrocytes	AL589935.1
5.902e-162	0.847169	0.621	0.286	2.14756e-157	Astrocytes	BAALC
1.08273e-161	0.725187	0.382	0.109	3.93973e-157	Astrocytes	ANO8
3.13699e-161	0.845101	0.725	0.379	1.14146e-156	Astrocytes	PLPP3
7.50883e-161	0.835425	0.505	0.193	2.73224e-156	Astrocytes	PRRT2
1.5704e-160	0.80631	0.415	0.125	5.71423e-156	Astrocytes	TMEM72-AS1
4.2093e-160	0.785321	0.473	0.169	1.53164e-155	Astrocytes	C2orf72
9.25306e-159	0.89001	0.67	0.351	3.36691e-154	Astrocytes	ATP9A
2.24728e-158	0.801522	0.915	0.746	8.17718e-154	Astrocytes	NCOA1
5.52757e-158	0.811725	0.379	0.108	2.01132e-153	Astrocytes	STUM
3.70051e-157	0.743762	0.389	0.115	1.3465e-152	Astrocytes	SEMA4B
5.26813e-156	0.834541	0.619	0.282	1.91692e-151	Astrocytes	AGT
1.65758e-155	0.727783	0.358	0.095	6.03144e-151	Astrocytes	TESK2
2.56577e-155	0.724054	0.931	0.807	9.33605e-151	Astrocytes	MED13L
2.72853e-155	0.843544	0.522	0.214	9.92831e-151	Astrocytes	RALGDS
1.8048e-154	0.741892	0.816	0.5	6.56714e-150	Astrocytes	ABCA1
3.76955e-153	0.844153	0.67	0.335	1.37163e-148	Astrocytes	TBL1X
4.55623e-153	0.882001	0.532	0.213	1.65788e-148	Astrocytes	AL160254.1
1.55212e-152	0.786628	0.606	0.274	5.64771e-148	Astrocytes	RASSF4
2.94685e-152	0.801139	0.541	0.233	1.07227e-147	Astrocytes	GPRC5B
6.00825e-152	0.832928	0.574	0.237	2.18622e-147	Astrocytes	LINC01515
2.81719e-151	0.652138	0.257	0.048	1.02509e-146	Astrocytes	GALNT3
2.98375e-151	0.859086	0.644	0.311	1.0857e-146	Astrocytes	TENM4
1.52229e-150	0.744213	0.222	0.034	5.53916e-146	Astrocytes	FYB2
5.34006e-150	0.846073	0.609	0.283	1.94309e-145	Astrocytes	GRAMD1C
2.3091e-149	0.458725	0.159	0.012	8.40213e-145	Astrocytes	SRPX2
7.06283e-149	0.750814	0.503	0.192	2.56995e-144	Astrocytes	TNS1
8.66046e-149	0.931834	0.515	0.21	3.15128e-144	Astrocytes	SNED1
2.89588e-148	0.921304	0.768	0.445	1.05372e-143	Astrocytes	GRIK1
3.16996e-148	0.523047	0.992	0.968	1.15345e-143	Astrocytes	QKI
3.52312e-148	0.796198	0.561	0.246	1.28196e-143	Astrocytes	RASA4B
6.13018e-148	0.517981	0.214	0.031	2.23059e-143	Astrocytes	C1S
1.37916e-147	0.517838	0.199	0.026	5.01835e-143	Astrocytes	AC103726.2
9.72795e-147	0.894293	0.754	0.486	3.53971e-142	Astrocytes	RABGEF1
1.85021e-146	0.710712	0.895	0.614	6.73234e-142	Astrocytes	SLC1A2
3.46429e-146	0.6668	0.848	0.502	1.26055e-141	Astrocytes	SCD5
4.29295e-146	0.923541	0.301	0.071	1.56208e-141	Astrocytes	LINC00378
6.08271e-146	0.770793	0.408	0.133	2.21332e-141	Astrocytes	RHBDL3
8.92734e-145	0.384978	0.999	1	3.24839e-140	Astrocytes	MALAT1
3.1409e-144	0.783793	0.592	0.262	1.14288e-139	Astrocytes	CNTNAP3B
1.31663e-143	0.740266	0.17	0.016	4.79081e-139	Astrocytes	CASC6
1.76259e-143	0.730547	0.784	0.442	6.41355e-139	Astrocytes	SASH1
7.01395e-143	0.781568	0.569	0.259	2.55217e-138	Astrocytes	HEPACAM
1.94338e-142	0.774535	0.876	0.605	7.07138e-138	Astrocytes	TRPS1
2.84349e-142	0.815331	0.351	0.099	1.03466e-137	Astrocytes	PAPPA
1.4271e-140	0.915524	0.717	0.369	5.19278e-136	Astrocytes	ROBO2
2.78725e-140	0.723417	0.352	0.104	1.0142e-135	Astrocytes	AP006621.3
2.96372e-140	0.835739	0.449	0.173	1.07841e-135	Astrocytes	CEP78
5.58413e-140	0.74299	0.595	0.263	2.0319e-135	Astrocytes	YAP1
1.11723e-139	0.749432	0.405	0.137	4.06527e-135	Astrocytes	ADCYAP1R1
1.47401e-138	0.853092	0.642	0.344	5.36346e-134	Astrocytes	CLEC16A
1.67725e-138	0.775102	0.84	0.559	6.10301e-134	Astrocytes	OPHN1
9.79153e-138	0.664574	0.377	0.117	3.56285e-133	Astrocytes	GMPR
1.62381e-137	0.777718	0.479	0.195	5.90857e-133	Astrocytes	AC093110.1
2.56756e-137	0.668303	0.287	0.067	9.34258e-133	Astrocytes	FRMPD3
9.09253e-137	0.655822	0.251	0.052	3.3085e-132	Astrocytes	CSF1
1.21079e-136	0.76816	0.588	0.277	4.4057e-132	Astrocytes	ARHGEF26
1.37565e-136	0.53527	0.225	0.039	5.00559e-132	Astrocytes	SYTL4
3.73892e-136	0.628132	0.907	0.493	1.36048e-131	Astrocytes	PARD3B
2.37743e-135	0.664129	0.428	0.149	8.65077e-131	Astrocytes	ITGA7
5.26154e-135	0.592987	0.791	0.417	1.91452e-130	Astrocytes	NTRK3
6.91478e-135	0.771813	0.571	0.26	2.51608e-130	Astrocytes	B3GAT2
3.29915e-134	0.648307	0.45	0.158	1.20046e-129	Astrocytes	COL21A1
6.8254e-134	0.767462	0.372	0.12	2.48356e-129	Astrocytes	MAP3K14
7.41139e-134	0.956956	0.346	0.1	2.69678e-129	Astrocytes	CCDC85A
9.20628e-134	0.361221	0.121	0.005	3.34989e-129	Astrocytes	SAMD11
2.03025e-133	0.801277	0.611	0.32	7.38748e-129	Astrocytes	FAM107A
2.4646e-133	0.725405	0.772	0.469	8.96796e-129	Astrocytes	MYO6
5.21485e-133	0.726582	0.428	0.156	1.89753e-128	Astrocytes	TMEM178A
6.9827e-133	0.68887	0.781	0.473	2.54079e-128	Astrocytes	TTYH1
8.7387e-133	0.799226	0.368	0.118	3.17975e-128	Astrocytes	MASP1
6.39837e-132	0.865021	0.718	0.436	2.32817e-127	Astrocytes	HEPN1
1.34525e-131	0.904797	0.608	0.313	4.89494e-127	Astrocytes	AL139317.5
3.67587e-131	0.728743	0.372	0.124	1.33754e-126	Astrocytes	ARHGAP39
5.15957e-131	0.771862	0.457	0.18	1.87741e-126	Astrocytes	NCAN
1.414e-130	0.645737	0.952	0.781	5.14513e-126	Astrocytes	KIF1B
1.53711e-130	0.658711	0.41	0.14	5.59307e-126	Astrocytes	SLCO1C1
1.55862e-130	0.363034	0.528	0.189	5.67135e-126	Astrocytes	PAMR1
1.56e-130	0.671564	0.327	0.093	5.67638e-126	Astrocytes	AL109809.5
2.86069e-130	0.758422	0.537	0.242	1.04092e-125	Astrocytes	SLC25A26
5.54761e-129	0.784479	0.629	0.321	2.01861e-124	Astrocytes	UFL1-AS1
2.17402e-128	0.640771	0.837	0.544	7.91062e-124	Astrocytes	CSGALNACT1
2.78702e-128	0.587793	0.238	0.048	1.01411e-123	Astrocytes	AR
4.62822e-128	0.750289	0.496	0.211	1.68407e-123	Astrocytes	FAT1
6.76307e-128	0.825909	0.394	0.138	2.46088e-123	Astrocytes	AC093305.1
2.22383e-127	0.483579	0.197	0.031	8.09185e-123	Astrocytes	GRIN2C
1.40872e-126	0.445719	0.147	0.013	5.1259e-122	Astrocytes	FAM3D-AS1
1.51941e-126	0.902761	0.53	0.24	5.52869e-122	Astrocytes	P2RY14
7.31288e-126	0.774312	0.654	0.378	2.66094e-121	Astrocytes	PTTG1IP
2.76532e-125	0.68934	0.575	0.257	1.00622e-120	Astrocytes	RANBP3L
3.61148e-125	0.756247	0.349	0.11	1.31411e-120	Astrocytes	CPNE8
8.47303e-125	0.562525	0.273	0.069	3.08308e-120	Astrocytes	CRB2
1.52884e-124	0.73595	0.724	0.448	5.56301e-120	Astrocytes	NT5C2
2.20504e-123	0.357595	0.131	0.009	8.02349e-119	Astrocytes	CD44-AS1
2.42788e-123	0.618786	0.894	0.648	8.83431e-119	Astrocytes	CPE
3.60386e-123	0.641502	0.94	0.81	1.31134e-118	Astrocytes	APC
1.00645e-122	0.826054	0.502	0.22	3.66216e-118	Astrocytes	AC104596.1
1.01956e-122	0.549154	0.223	0.043	3.70987e-118	Astrocytes	SLC7A14-AS1
1.64695e-122	0.75155	0.632	0.33	5.99276e-118	Astrocytes	FOXO1
6.68653e-122	0.706911	0.371	0.129	2.43303e-117	Astrocytes	RGS9
1.93661e-121	0.692645	0.58	0.28	7.04675e-117	Astrocytes	IQCK
2.60776e-121	0.492533	0.205	0.038	9.48887e-117	Astrocytes	ENTPD2
4.54572e-120	0.375881	0.974	0.749	1.65405e-115	Astrocytes	NTRK2
1.38622e-119	0.459508	0.681	0.334	5.04405e-115	Astrocytes	RBMS3
3.32668e-119	0.796287	0.403	0.143	1.21048e-114	Astrocytes	AL356737.2
4.76484e-119	0.732405	0.45	0.182	1.73378e-114	Astrocytes	PCDH9-AS4
5.09965e-119	0.631414	0.815	0.473	1.85561e-114	Astrocytes	GPC6
1.05518e-118	0.636165	0.702	0.364	3.83948e-114	Astrocytes	ANKFN1
1.26652e-117	0.597674	0.692	0.377	4.6085e-113	Astrocytes	ASTN2
4.94748e-117	0.745159	0.554	0.269	1.80024e-112	Astrocytes	WLS
5.3313e-117	0.675485	0.436	0.18	1.9399e-112	Astrocytes	CSRP1
7.84212e-117	0.664602	0.959	0.845	2.85351e-112	Astrocytes	GPM6B
1.83896e-116	0.466589	0.225	0.046	6.69141e-112	Astrocytes	LGI1
1.22478e-115	0.818496	0.592	0.311	4.45659e-111	Astrocytes	SEMA6A-AS1
1.22984e-115	0.952601	0.726	0.498	4.47502e-111	Astrocytes	ZNF532
1.76124e-115	1.00874	0.366	0.13	6.40861e-111	Astrocytes	HILPDA
3.10639e-115	0.56252	0.286	0.08	1.13032e-110	Astrocytes	PHYHD1
1.10284e-114	0.625206	0.345	0.116	4.01289e-110	Astrocytes	MFAP3L
1.20645e-114	0.603198	0.38	0.139	4.3899e-110	Astrocytes	HES4
1.26314e-114	0.691642	0.504	0.23	4.59619e-110	Astrocytes	PSD2
2.15949e-114	0.613815	0.319	0.099	7.85773e-110	Astrocytes	PTCHD1
3.83325e-114	0.635337	0.616	0.297	1.39481e-109	Astrocytes	COL4A5
4.92928e-114	0.487606	0.948	0.755	1.79362e-109	Astrocytes	MSI2
3.91236e-113	0.755977	0.68	0.408	1.42359e-108	Astrocytes	APBA2
8.92578e-113	0.544152	0.451	0.174	3.24782e-108	Astrocytes	GYG2
2.20635e-112	0.664771	0.33	0.108	8.02824e-108	Astrocytes	ADAMTSL1
2.29425e-112	0.468205	0.152	0.018	8.34807e-108	Astrocytes	AC008127.1
2.40734e-112	0.580826	0.262	0.068	8.75958e-108	Astrocytes	KREMEN1
2.50711e-112	0.727555	0.455	0.194	9.12264e-108	Astrocytes	TGFB2
4.43894e-112	0.697079	0.757	0.455	1.6152e-107	Astrocytes	PHACTR3
1.53494e-111	0.751121	0.649	0.361	5.58517e-107	Astrocytes	FIGN
6.59199e-111	0.565477	0.154	0.02	2.39863e-106	Astrocytes	CPAMD8
1.03207e-110	0.651116	0.201	0.04	3.75539e-106	Astrocytes	SYNPO2
3.49056e-110	0.587664	0.338	0.112	1.27011e-105	Astrocytes	IL33
5.38727e-109	0.803566	0.27	0.074	1.96027e-104	Astrocytes	PRR16
6.11198e-109	0.648757	0.431	0.181	2.22397e-104	Astrocytes	PAGR1
6.36898e-109	0.824232	0.527	0.25	2.31748e-104	Astrocytes	AC114971.1
7.84465e-109	0.698554	0.511	0.245	2.85443e-104	Astrocytes	SERPINE2
9.74956e-109	0.493494	0.178	0.031	3.54757e-104	Astrocytes	SERPINA3
3.5102e-108	0.59396	0.285	0.083	1.27726e-103	Astrocytes	AC092924.2
9.21959e-108	0.625159	0.309	0.096	3.35473e-103	Astrocytes	HMGCLL1
1.26037e-107	0.532203	0.274	0.078	4.58612e-103	Astrocytes	HS6ST1
2.24151e-107	0.797615	0.559	0.305	8.15617e-103	Astrocytes	MAT2A
3.69186e-107	0.664358	0.589	0.306	1.34336e-102	Astrocytes	SFXN5
9.52288e-107	0.786948	0.355	0.129	3.46509e-102	Astrocytes	ADAMTSL3
2.31836e-106	0.736926	0.478	0.221	8.43581e-102	Astrocytes	WNK2
2.94025e-106	0.708852	0.305	0.099	1.06987e-101	Astrocytes	SFRP2
8.87583e-106	0.442126	0.203	0.043	3.22965e-101	Astrocytes	C1R
4.8506e-105	0.633714	0.379	0.143	1.76499e-100	Astrocytes	ECE1
5.07102e-104	0.62265	0.35	0.122	1.84519e-99	Astrocytes	GPC5-AS2
5.32929e-104	0.655495	0.737	0.466	1.93917e-99	Astrocytes	MAPT
2.49328e-103	0.787315	0.585	0.327	9.0723e-99	Astrocytes	ALDH7A1
3.19848e-103	0.259198	0.604	0.277	1.16383e-98	Astrocytes	AGBL4
6.22965e-103	0.336511	0.102	0.006	2.26678e-98	Astrocytes	AC116345.1
9.61686e-103	0.610677	0.442	0.185	3.49929e-98	Astrocytes	PXDN
1.17966e-102	0.650583	0.353	0.129	4.29243e-98	Astrocytes	BBOX1
5.86622e-102	0.620733	0.38	0.153	2.13454e-97	Astrocytes	PYGB
8.41506e-102	0.596747	0.817	0.496	3.06199e-97	Astrocytes	AC092691.1
1.50193e-101	0.775444	0.603	0.336	5.46507e-97	Astrocytes	FAM13C
6.85025e-101	0.469285	0.941	0.689	2.4926e-96	Astrocytes	MIR100HG
7.62579e-101	0.631875	0.462	0.208	2.7748e-96	Astrocytes	TLE1
9.72592e-101	0.686751	0.5	0.248	3.53897e-96	Astrocytes	ARHGEF10L
1.74521e-100	0.663327	0.829	0.615	6.3503e-96	Astrocytes	AC245297.3
1.78752e-100	0.666025	0.77	0.508	6.50426e-96	Astrocytes	LINC01473
2.78932e-100	0.545257	0.295	0.095	1.01495e-95	Astrocytes	AL117335.1
3.94194e-100	0.624028	0.51	0.234	1.43435e-95	Astrocytes	AC023095.1
4.84492e-100	0.548273	0.335	0.118	1.76292e-95	Astrocytes	CGNL1
5.70008e-100	0.374657	0.545	0.248	2.07409e-95	Astrocytes	NPL
7.7156e-100	0.823083	0.511	0.264	2.80747e-95	Astrocytes	LINC00174
1.30401e-99	0.68515	0.566	0.297	4.74491e-95	Astrocytes	TANC1
5.88518e-99	0.511758	0.231	0.061	2.14144e-94	Astrocytes	AL162511.1
7.91657e-99	0.541405	0.369	0.137	2.8806e-94	Astrocytes	FGFR3
1.46283e-98	0.605686	0.529	0.265	5.32281e-94	Astrocytes	NKAIN4
2.25735e-98	0.580957	0.28	0.087	8.2138e-94	Astrocytes	RIPK2
2.32153e-98	0.578025	0.335	0.116	8.44736e-94	Astrocytes	BBOX1-AS1
3.22933e-98	0.494971	0.578	0.288	1.17506e-93	Astrocytes	ABCC4
1.38478e-97	0.642012	0.635	0.354	5.03881e-93	Astrocytes	MT2A
1.86382e-97	0.463373	0.204	0.046	6.78186e-93	Astrocytes	ADAMTS9-AS1
2.01071e-97	0.50599	0.226	0.057	7.31636e-93	Astrocytes	LINC02406
2.38511e-97	0.43337	0.175	0.033	8.6787e-93	Astrocytes	PDIA5
2.51919e-97	0.546689	0.928	0.776	9.16659e-93	Astrocytes	PDE4DIP
6.22745e-97	0.496048	0.254	0.072	2.26598e-92	Astrocytes	TTPA
6.89137e-97	0.647783	0.392	0.162	2.50756e-92	Astrocytes	SH3GL2
9.1424e-97	0.5858	0.577	0.3	3.32665e-92	Astrocytes	AASS
1.47675e-96	0.606632	0.584	0.321	5.37345e-92	Astrocytes	AMER2
1.63546e-96	0.659715	0.474	0.227	5.95097e-92	Astrocytes	B4GALT5
3.8438e-96	0.77509	0.382	0.153	1.39864e-91	Astrocytes	AC002460.2
5.95364e-96	0.435801	0.173	0.033	2.16635e-91	Astrocytes	SPATA12
1.39363e-95	0.605261	0.502	0.244	5.07102e-91	Astrocytes	SOX9
1.48258e-95	0.596979	0.538	0.272	5.39466e-91	Astrocytes	MLC1
4.82202e-95	0.665823	0.496	0.247	1.75459e-90	Astrocytes	GAREM1
6.9381e-95	0.640633	0.396	0.169	2.52457e-90	Astrocytes	PFKP
1.53868e-94	0.517293	0.241	0.069	5.5988e-90	Astrocytes	HEY1
1.762e-94	0.836834	0.401	0.179	6.41137e-90	Astrocytes	MAN1C1
2.49896e-94	0.499512	0.228	0.06	9.09298e-90	Astrocytes	SLC39A14
2.55854e-94	0.344167	0.132	0.017	9.30977e-90	Astrocytes	DBX2
3.73936e-94	0.598489	0.392	0.163	1.36064e-89	Astrocytes	ADHFE1
6.94622e-94	0.61748	0.438	0.198	2.52752e-89	Astrocytes	VCL
7.98812e-94	0.40459	0.144	0.022	2.90664e-89	Astrocytes	AL078602.1
1.24953e-93	0.496144	0.172	0.033	4.54666e-89	Astrocytes	AC114316.1
3.34164e-93	0.49996	0.218	0.057	1.21592e-88	Astrocytes	IER5L
3.4972e-93	0.687282	0.814	0.59	1.27253e-88	Astrocytes	IMMP2L
3.61612e-93	0.652477	0.647	0.382	1.3158e-88	Astrocytes	RFX3-AS1
4.03154e-93	0.548467	0.335	0.121	1.46696e-88	Astrocytes	AC007193.2
6.23604e-93	0.607074	0.283	0.092	2.26911e-88	Astrocytes	GNA14
9.32747e-93	0.548794	0.289	0.096	3.39398e-88	Astrocytes	MYOM1
1.42336e-92	0.662716	0.551	0.297	5.17918e-88	Astrocytes	CLIC4
4.42623e-92	0.811959	0.431	0.203	1.61057e-87	Astrocytes	TMEM164
6.03967e-92	0.620235	0.477	0.241	2.19765e-87	Astrocytes	NPDC1
9.07549e-92	0.533267	0.301	0.105	3.3023e-87	Astrocytes	ABCC9
1.54473e-91	0.776401	0.818	0.64	5.62081e-87	Astrocytes	CD81
4.27277e-91	0.64165	0.509	0.266	1.55473e-86	Astrocytes	SLC20A2
8.06514e-91	0.661873	0.628	0.366	2.93466e-86	Astrocytes	PTPN13
9.4924e-91	0.493661	0.285	0.093	3.454e-86	Astrocytes	NID1
9.95984e-91	0.500976	0.285	0.097	3.62409e-86	Astrocytes	MT1X
1.17254e-90	0.308774	0.118	0.014	4.26651e-86	Astrocytes	BX470102.2
2.69766e-90	0.597773	0.466	0.22	9.81598e-86	Astrocytes	TIMP3
3.62631e-90	0.523191	0.349	0.134	1.31951e-85	Astrocytes	ADRA1A
5.06855e-90	0.571188	0.874	0.645	1.84429e-85	Astrocytes	WWOX
8.97621e-90	0.513177	0.234	0.067	3.26617e-85	Astrocytes	CNTNAP3
1.60749e-89	0.370147	0.153	0.027	5.84918e-85	Astrocytes	PTH1R
2.39839e-89	0.62063	0.515	0.263	8.72703e-85	Astrocytes	GNG12-AS1
3.19762e-89	0.556277	0.268	0.087	1.16352e-84	Astrocytes	OSMR-AS1
8.30802e-89	0.627077	0.678	0.439	3.02304e-84	Astrocytes	CEP85L
1.16221e-88	0.57281	0.441	0.21	4.22894e-84	Astrocytes	GSTM3
2.34517e-88	0.583775	0.398	0.171	8.53339e-84	Astrocytes	WWC1
1.6133e-87	0.459526	0.235	0.068	5.87032e-83	Astrocytes	CNTNAP1
2.96844e-87	0.528945	0.845	0.591	1.08013e-82	Astrocytes	C1orf61
3.22762e-87	0.508011	0.305	0.111	1.17443e-82	Astrocytes	SMOX
1.22068e-86	0.596324	0.675	0.425	4.44168e-82	Astrocytes	MTSS2
1.80838e-86	0.506043	0.332	0.129	6.58016e-82	Astrocytes	B4GALNT4
3.60918e-85	0.62728	0.707	0.456	1.31327e-80	Astrocytes	DANT2
7.47273e-85	0.656827	0.668	0.43	2.7191e-80	Astrocytes	STXBP5
1.15769e-84	0.390504	0.14	0.023	4.21249e-80	Astrocytes	PPP1R1C
1.33166e-83	0.462396	0.212	0.059	4.84551e-79	Astrocytes	PLCD1
1.5081e-83	0.500634	0.254	0.082	5.48754e-79	Astrocytes	AC103923.1
3.00455e-83	0.597004	0.486	0.248	1.09327e-78	Astrocytes	CTDSPL
3.10828e-83	0.484299	0.226	0.068	1.13101e-78	Astrocytes	SLC9A3R1
3.45923e-83	0.444268	0.274	0.091	1.25871e-78	Astrocytes	AC083864.2
4.56123e-83	0.599644	0.351	0.144	1.65969e-78	Astrocytes	MMD2
5.6476e-83	0.291809	0.533	0.262	2.05499e-78	Astrocytes	HS6ST3
9.10588e-83	0.57414	0.491	0.258	3.31336e-78	Astrocytes	CAPN2
1.09367e-82	0.529613	0.531	0.275	3.97953e-78	Astrocytes	ZNF521
1.32584e-82	0.678059	0.347	0.149	4.82433e-78	Astrocytes	ARRDC4
2.01034e-82	0.543164	0.395	0.178	7.31504e-78	Astrocytes	PMP22
2.63731e-82	0.449394	0.199	0.052	9.5964e-78	Astrocytes	IDH2-DT
3.2822e-82	0.556872	0.356	0.148	1.19429e-77	Astrocytes	WWTR1
3.64664e-82	0.501889	0.284	0.101	1.3269e-77	Astrocytes	SYCP3
3.93994e-82	0.37824	0.199	0.052	1.43363e-77	Astrocytes	COL4A1
5.44955e-82	0.489167	0.259	0.086	1.98293e-77	Astrocytes	SCARA3
9.98319e-82	0.404246	0.548	0.265	3.63258e-77	Astrocytes	NTNG1
1.56513e-81	0.364929	0.144	0.027	5.69502e-77	Astrocytes	AL359715.1
2.38693e-81	0.414584	0.202	0.054	8.68531e-77	Astrocytes	ROBO3
4.64684e-81	0.521608	0.306	0.117	1.69085e-76	Astrocytes	LIX1
5.03388e-81	0.60264	0.449	0.223	1.83168e-76	Astrocytes	PLOD2
5.46526e-81	0.448402	0.165	0.036	1.98865e-76	Astrocytes	AL078604.4
5.96164e-81	0.592641	0.47	0.24	2.16926e-76	Astrocytes	MGST1
6.38703e-81	0.497555	0.224	0.067	2.32405e-76	Astrocytes	SNX31
7.94958e-81	0.477053	0.523	0.258	2.89261e-76	Astrocytes	GLI3
1.384e-80	0.493917	0.22	0.065	5.03595e-76	Astrocytes	ADD3-AS1
3.35621e-80	0.611234	0.564	0.327	1.22123e-75	Astrocytes	CHN1
3.48574e-80	0.565469	0.756	0.507	1.26836e-75	Astrocytes	TEAD1
5.13006e-80	0.609423	0.671	0.443	1.86667e-75	Astrocytes	RHOBTB3
5.14721e-80	0.562483	0.468	0.232	1.87292e-75	Astrocytes	ACSS3
5.91626e-80	0.539239	0.298	0.113	2.15275e-75	Astrocytes	INTS12
1.35212e-79	0.528035	0.314	0.123	4.91997e-75	Astrocytes	P2RY1
1.38042e-79	0.388298	0.177	0.042	5.02293e-75	Astrocytes	VCAM1
3.06506e-79	0.601779	0.289	0.106	1.11528e-74	Astrocytes	AL512634.1
5.69171e-79	0.462331	0.207	0.057	2.07104e-74	Astrocytes	PRSS23
7.02801e-79	0.495619	0.311	0.12	2.55728e-74	Astrocytes	C1RL
1.74124e-78	0.418894	0.22	0.064	6.33585e-74	Astrocytes	KIT
2.27222e-78	0.56295	0.452	0.222	8.26793e-74	Astrocytes	MPP6
2.62413e-78	0.567059	0.498	0.259	9.54842e-74	Astrocytes	PDE7B
2.92996e-78	0.546159	0.759	0.536	1.06612e-73	Astrocytes	ASPH
3.85099e-78	0.679794	0.355	0.154	1.40126e-73	Astrocytes	POT1-AS1
2.6281e-77	0.577254	0.297	0.113	9.56288e-73	Astrocytes	AC022601.1
2.83081e-77	0.594224	0.662	0.434	1.03005e-72	Astrocytes	REPS1
3.69966e-77	0.587569	0.673	0.436	1.3462e-72	Astrocytes	NEO1
3.81543e-77	0.626069	0.689	0.465	1.38832e-72	Astrocytes	PMP2
3.94096e-77	0.562058	0.455	0.231	1.434e-72	Astrocytes	ARHGEF10
4.53265e-77	0.551493	0.369	0.166	1.6493e-72	Astrocytes	FADS1
7.63218e-77	0.361903	0.153	0.033	2.77712e-72	Astrocytes	AC019257.1
7.11377e-76	0.547251	0.667	0.449	2.58849e-71	Astrocytes	ABI1
8.51956e-76	0.579495	0.761	0.561	3.10001e-71	Astrocytes	ASB3
9.67265e-76	0.379761	0.167	0.04	3.51959e-71	Astrocytes	PLCD3
1.89507e-75	0.43457	0.23	0.073	6.8956e-71	Astrocytes	FADS3
2.58549e-75	0.635782	0.329	0.136	9.40781e-71	Astrocytes	FAT3
2.60574e-75	0.594649	0.402	0.196	9.4815e-71	Astrocytes	AL645568.1
2.77498e-75	0.54662	0.424	0.202	1.00973e-70	Astrocytes	MAPK4
3.26932e-75	0.522987	0.757	0.525	1.18961e-70	Astrocytes	ZHX3
3.94866e-75	0.619017	0.657	0.442	1.4368e-70	Astrocytes	TAB2
4.00416e-75	0.44008	0.498	0.259	1.45699e-70	Astrocytes	PTGDS
4.66422e-75	0.543829	0.324	0.134	1.69717e-70	Astrocytes	MATN2
6.05003e-75	0.476177	0.969	0.744	2.20143e-70	Astrocytes	CTNNA2
8.66147e-75	0.452252	0.196	0.055	3.15165e-70	Astrocytes	AC015983.2
1.04312e-74	0.369034	0.691	0.39	3.7956e-70	Astrocytes	LTBP1
1.17543e-74	0.446027	0.204	0.06	4.27705e-70	Astrocytes	PAPLN
1.35636e-74	0.638655	0.554	0.332	4.93538e-70	Astrocytes	AC108519.1
1.55539e-74	0.5143	0.355	0.157	5.6596e-70	Astrocytes	MYO18A-TIAF1
2.15749e-74	0.268689	0.116	0.017	7.85046e-70	Astrocytes	AL157396.1
2.6401e-74	0.349243	0.154	0.034	9.60655e-70	Astrocytes	LINC02656
2.75007e-74	0.415295	0.182	0.047	1.00067e-69	Astrocytes	COL27A1
3.14997e-74	0.514272	0.398	0.187	1.14618e-69	Astrocytes	BCR
8.08011e-74	0.555137	0.655	0.431	2.94011e-69	Astrocytes	GOLIM4
1.15427e-73	0.495664	0.242	0.082	4.20003e-69	Astrocytes	ZIC1
1.45149e-73	0.294906	0.123	0.021	5.28153e-69	Astrocytes	LGI4
1.60147e-73	0.429434	0.763	0.5	5.82728e-69	Astrocytes	CHL1
1.68753e-73	0.475295	0.927	0.828	6.14042e-69	Astrocytes	PNISR
2.3158e-73	0.496262	0.285	0.109	8.42651e-69	Astrocytes	MDFIC
2.98366e-73	0.605259	0.239	0.081	1.08566e-68	Astrocytes	PPP1R3C
3.37101e-73	0.326852	0.109	0.016	1.22661e-68	Astrocytes	SRPX
3.7145e-73	0.507443	0.338	0.148	1.35159e-68	Astrocytes	GPT2
4.33984e-73	0.560652	0.473	0.249	1.57914e-68	Astrocytes	ZNRF3
4.47193e-73	0.413606	0.209	0.062	1.6272e-68	Astrocytes	RBPMS
2.11252e-72	0.588016	0.529	0.309	7.68683e-68	Astrocytes	CLIP1
2.39606e-72	0.479284	0.337	0.145	8.71856e-68	Astrocytes	SLITRK5
3.6983e-72	0.457655	0.437	0.209	1.3457e-67	Astrocytes	PRDM16
6.40056e-72	0.490142	0.347	0.152	2.32897e-67	Astrocytes	SIRPA
6.94984e-72	0.490305	0.229	0.075	2.52884e-67	Astrocytes	AC005237.1
7.65202e-72	0.508018	0.277	0.104	2.78434e-67	Astrocytes	CADPS2
7.70154e-72	0.390742	0.196	0.056	2.80236e-67	Astrocytes	LINC00173
1.53721e-71	0.582171	0.537	0.321	5.59345e-67	Astrocytes	DDR1
2.35965e-71	0.342165	0.152	0.034	8.58605e-67	Astrocytes	AC012636.1
5.09721e-71	0.491151	0.389	0.182	1.85472e-66	Astrocytes	EMID1
6.92662e-71	0.603876	0.658	0.457	2.52039e-66	Astrocytes	HMBOX1
7.02489e-71	0.505945	0.4	0.198	2.55615e-66	Astrocytes	AC005261.1
7.96266e-71	0.583199	0.251	0.088	2.89737e-66	Astrocytes	GNA14-AS1
8.9009e-71	0.513294	0.347	0.153	3.23877e-66	Astrocytes	KNOP1
9.25355e-71	0.365013	0.147	0.033	3.36709e-66	Astrocytes	LCAT
9.3088e-71	0.50004	0.496	0.269	3.38719e-66	Astrocytes	DPY19L1
1.0089e-70	0.404241	0.186	0.051	3.6711e-66	Astrocytes	ATP1A4
1.05109e-70	0.566226	0.697	0.489	3.8246e-66	Astrocytes	CCDC18-AS1
3.79724e-70	0.485033	0.208	0.064	1.3817e-65	Astrocytes	AL158064.1
4.23893e-70	0.546024	0.505	0.294	1.54242e-65	Astrocytes	TSC22D4
4.26213e-70	0.592416	0.223	0.074	1.55086e-65	Astrocytes	GEM
9.43419e-70	0.663648	0.512	0.288	3.43282e-65	Astrocytes	MARCH3
1.18136e-69	0.517953	0.498	0.282	4.29861e-65	Astrocytes	GABBR1
1.25389e-69	0.551799	0.255	0.091	4.56253e-65	Astrocytes	AL606923.2
3.87509e-69	0.538424	0.497	0.276	1.41003e-64	Astrocytes	C3orf70
3.97663e-69	0.460488	0.303	0.125	1.44697e-64	Astrocytes	TMEM132A
7.2162e-69	0.324327	0.152	0.036	2.62576e-64	Astrocytes	TRIM47
9.67478e-69	0.361758	0.895	0.694	3.52036e-64	Astrocytes	ANK2
4.68557e-68	0.391702	0.912	0.69	1.70494e-63	Astrocytes	SLC1A3
1.12889e-67	0.46186	0.243	0.088	4.1077e-63	Astrocytes	DDR2
1.53733e-67	0.590925	0.362	0.175	5.59389e-63	Astrocytes	MYLK
1.65708e-67	0.469024	0.187	0.055	6.02961e-63	Astrocytes	AL392086.3
1.7666e-67	0.39909	0.176	0.048	6.42813e-63	Astrocytes	TMC1
1.82396e-67	0.46934	0.308	0.13	6.63686e-63	Astrocytes	LAMA4
2.62714e-67	0.428477	0.467	0.239	9.55936e-63	Astrocytes	SPAG1
2.67469e-67	0.49504	0.344	0.154	9.73241e-63	Astrocytes	SNTB1
2.68475e-67	0.541263	0.309	0.133	9.76899e-63	Astrocytes	PROM1
2.73496e-67	0.476802	0.263	0.1	9.9517e-63	Astrocytes	CD109
3.59895e-67	0.572153	0.481	0.279	1.30955e-62	Astrocytes	PSAT1
1.27558e-66	0.505484	0.538	0.314	4.64147e-62	Astrocytes	PCSK5
1.57881e-66	0.486988	0.398	0.195	5.74483e-62	Astrocytes	ACACB
1.92773e-66	0.447446	0.251	0.094	7.01444e-62	Astrocytes	PHKA1
2.30207e-66	0.476575	0.274	0.107	8.37655e-62	Astrocytes	KYAT1
2.34757e-66	0.463591	0.222	0.076	8.54212e-62	Astrocytes	TGFBR3
3.29631e-66	0.480142	0.249	0.094	1.19943e-61	Astrocytes	CRYAB
4.18238e-66	0.5377	0.585	0.367	1.52184e-61	Astrocytes	ATF7
6.30972e-66	0.390301	0.202	0.063	2.29592e-61	Astrocytes	LINC01422
1.21605e-65	0.472697	0.3	0.127	4.42484e-61	Astrocytes	STOX1
2.25563e-65	0.429134	0.233	0.083	8.20757e-61	Astrocytes	PTPN14
2.3201e-65	0.29125	0.116	0.021	8.44215e-61	Astrocytes	RAPGEF3
2.66179e-65	0.539788	0.428	0.226	9.68544e-61	Astrocytes	MTM1
3.76933e-65	0.400995	0.168	0.047	1.37155e-60	Astrocytes	AC105942.1
3.82548e-65	0.508329	0.468	0.263	1.39198e-60	Astrocytes	EMC2
7.45883e-65	0.563664	0.718	0.511	2.71405e-60	Astrocytes	ZHX2
8.36832e-65	0.576489	0.495	0.274	3.04498e-60	Astrocytes	LMCD1-AS1
8.46428e-65	0.474047	0.616	0.392	3.0799e-60	Astrocytes	RGL1
1.14859e-64	0.480585	0.639	0.393	4.17936e-60	Astrocytes	PLCE1
1.30976e-64	0.496047	0.402	0.203	4.76582e-60	Astrocytes	LINC00472
1.5024e-64	0.495285	0.718	0.503	5.46677e-60	Astrocytes	TDRD3
1.59167e-64	0.40003	0.196	0.061	5.79162e-60	Astrocytes	AP001528.1
2.19597e-64	0.515223	0.531	0.314	7.99048e-60	Astrocytes	NADK2
2.19859e-64	0.538961	0.446	0.243	8.00001e-60	Astrocytes	CRYL1
2.47598e-64	0.36475	0.145	0.035	9.00935e-60	Astrocytes	AC009879.4
2.51457e-64	0.521898	0.382	0.185	9.14977e-60	Astrocytes	SULF1
2.86051e-64	0.444808	0.384	0.184	1.04085e-59	Astrocytes	GLI2
3.05866e-64	0.552775	0.734	0.525	1.11295e-59	Astrocytes	FABP5
3.17508e-64	0.433474	0.327	0.143	1.15532e-59	Astrocytes	HSPB8
6.20861e-64	0.424213	0.171	0.048	2.25913e-59	Astrocytes	TPD52L1
1.03855e-63	0.48564	0.441	0.229	3.77899e-59	Astrocytes	MYO16
1.14464e-63	0.547398	0.515	0.301	4.16499e-59	Astrocytes	ATP2B2
1.43693e-63	0.269426	0.654	0.396	5.22856e-59	Astrocytes	SORL1
1.71639e-63	0.33897	0.163	0.045	6.24542e-59	Astrocytes	GSTM1
2.50963e-63	0.30026	0.1	0.015	9.13178e-59	Astrocytes	TGFBI
5.69778e-63	0.3911	0.905	0.672	2.07325e-58	Astrocytes	LINC00461
7.39864e-63	0.480086	0.384	0.192	2.69214e-58	Astrocytes	HOPX
1.10696e-62	0.540518	0.496	0.293	4.0279e-58	Astrocytes	WDR41
1.2514e-62	0.298262	0.993	0.789	4.55349e-58	Astrocytes	LSAMP
1.34212e-62	0.472908	0.3	0.13	4.88358e-58	Astrocytes	PCDH9-AS1
1.60376e-62	0.372336	0.204	0.067	5.8356e-58	Astrocytes	AL133304.3
4.52705e-62	0.454349	0.656	0.422	1.64726e-57	Astrocytes	DOCK1
7.3478e-62	0.562043	0.479	0.278	2.67364e-57	Astrocytes	CABIN1
8.59183e-62	0.6525	0.748	0.582	3.12631e-57	Astrocytes	AC053513.1
9.5071e-62	0.382358	0.192	0.062	3.45935e-57	Astrocytes	GPR75
1.4267e-61	0.406178	0.269	0.105	5.19133e-57	Astrocytes	TRIM22
1.61211e-61	0.491793	0.674	0.479	5.86598e-57	Astrocytes	ADD1
2.75518e-61	0.512383	0.407	0.215	1.00253e-56	Astrocytes	OTUD7B
7.53689e-61	0.494684	0.392	0.202	2.74245e-56	Astrocytes	RAVER2
2.25227e-60	0.377466	0.178	0.054	8.19535e-56	Astrocytes	LINC02427
2.53887e-60	0.407548	0.907	0.732	9.2382e-56	Astrocytes	TMEM161B-AS1
2.54731e-60	0.498584	0.373	0.18	9.26891e-56	Astrocytes	ROR1
2.58028e-60	0.447074	0.321	0.143	9.38887e-56	Astrocytes	RFTN1
5.13034e-60	0.397025	0.163	0.047	1.86678e-55	Astrocytes	AL445426.1
5.75427e-60	0.527726	0.325	0.156	2.09381e-55	Astrocytes	TOB2
1.35083e-59	0.53719	0.469	0.269	4.91528e-55	Astrocytes	WBP2NL
1.70688e-59	0.554888	0.131	0.031	6.21084e-55	Astrocytes	AC016766.1
2.37457e-59	0.445476	0.314	0.141	8.64034e-55	Astrocytes	ARNTL
2.47197e-59	0.332884	0.158	0.043	8.99477e-55	Astrocytes	TMEM220-AS1
2.62235e-59	0.36834	0.232	0.087	9.54196e-55	Astrocytes	SLC30A10
2.79636e-59	0.457714	0.333	0.154	1.01751e-54	Astrocytes	RGS20
7.99834e-59	0.48949	0.496	0.293	2.91036e-54	Astrocytes	TANK
2.88639e-58	0.448337	0.213	0.078	1.05027e-53	Astrocytes	RASD1
3.25867e-58	0.477441	0.489	0.27	1.18573e-53	Astrocytes	SHISA6
4.42514e-58	0.447648	0.417	0.218	1.61018e-53	Astrocytes	MEGF10
4.66123e-58	0.4121	0.241	0.095	1.69608e-53	Astrocytes	FIBIN
4.87233e-58	0.450361	0.888	0.774	1.77289e-53	Astrocytes	TNRC6A
6.33813e-58	0.425911	0.32	0.147	2.30626e-53	Astrocytes	LIMK2
9.83025e-58	0.354259	0.219	0.079	3.57693e-53	Astrocytes	LFNG
1.45621e-57	0.250065	0.988	0.916	5.2987e-53	Astrocytes	ZBTB20
1.55991e-57	0.498137	0.405	0.209	5.67604e-53	Astrocytes	EYA1
1.58454e-57	0.507872	0.528	0.32	5.76566e-53	Astrocytes	TET1
1.67878e-57	0.455697	0.596	0.373	6.10857e-53	Astrocytes	VCAN-AS1
1.72894e-57	0.395479	0.21	0.076	6.29108e-53	Astrocytes	ABHD17C
2.06034e-57	0.428501	0.162	0.047	7.49697e-53	Astrocytes	IQCJ
2.53075e-57	0.39232	0.235	0.09	9.20865e-53	Astrocytes	SLC7A11-AS1
3.25932e-57	0.48746	0.397	0.211	1.18597e-52	Astrocytes	DLG5
3.99665e-57	0.563854	0.634	0.438	1.45426e-52	Astrocytes	ACYP2
5.52132e-57	0.529939	0.695	0.486	2.00904e-52	Astrocytes	NAALADL2
6.2848e-57	0.453656	0.281	0.123	2.28685e-52	Astrocytes	GFPT2
1.14648e-56	0.569981	0.272	0.118	4.1717e-52	Astrocytes	AC073475.1
2.67651e-56	0.436947	0.812	0.622	9.73901e-52	Astrocytes	PRKN
2.69642e-56	0.481039	0.525	0.324	9.81146e-52	Astrocytes	RBM28
2.88836e-56	0.438682	0.314	0.148	1.05099e-51	Astrocytes	SEPTIN9
3.56251e-56	0.448944	0.3	0.139	1.29629e-51	Astrocytes	PRDM5
5.61669e-56	0.490062	0.485	0.282	2.04374e-51	Astrocytes	TCF7L1
5.71191e-56	0.500465	0.419	0.236	2.07839e-51	Astrocytes	ZNF621
6.69471e-56	0.28889	0.144	0.039	2.43601e-51	Astrocytes	NDP
7.50988e-56	0.486941	0.281	0.126	2.73262e-51	Astrocytes	ZBED3-AS1
8.29118e-56	0.415697	0.297	0.136	3.01691e-51	Astrocytes	AC009133.1
9.5371e-56	0.324433	0.188	0.063	3.47026e-51	Astrocytes	GTPBP3
1.07579e-55	0.339467	0.161	0.048	3.91449e-51	Astrocytes	AGFG2
1.142e-55	0.422016	0.725	0.506	4.15541e-51	Astrocytes	MYO10
1.20994e-55	0.270367	0.15	0.043	4.40263e-51	Astrocytes	FXYD1
1.45076e-55	0.267704	0.111	0.023	5.2789e-51	Astrocytes	ARHGEF3-AS1
1.19424e-54	0.502722	0.521	0.335	4.3455e-50	Astrocytes	MRPS28
1.22771e-54	0.356718	0.179	0.059	4.46727e-50	Astrocytes	SLC25A33
1.27867e-54	0.450124	0.317	0.153	4.65271e-50	Astrocytes	EFR3B
1.84171e-54	0.502827	0.408	0.226	6.70144e-50	Astrocytes	NMD3
2.85913e-54	0.487811	0.547	0.358	1.04035e-49	Astrocytes	AZIN1
4.55162e-54	0.393803	0.622	0.38	1.6562e-49	Astrocytes	ST8SIA1
5.12607e-54	0.41028	0.884	0.712	1.86522e-49	Astrocytes	GPHN
5.6696e-54	0.44502	0.313	0.151	2.063e-49	Astrocytes	C1orf198
5.80617e-54	0.483034	0.365	0.194	2.11269e-49	Astrocytes	CXXC5
1.29466e-53	0.465003	0.429	0.233	4.71089e-49	Astrocytes	AP003025.2
1.65512e-53	0.261365	0.728	0.463	6.02249e-49	Astrocytes	CARMIL1
1.82824e-53	0.333978	0.179	0.06	6.65243e-49	Astrocytes	ITPKB-AS1
1.91463e-53	0.425093	0.223	0.088	6.96676e-49	Astrocytes	VWCE
2.14682e-53	0.54842	0.594	0.417	7.81163e-49	Astrocytes	SOD2
2.20663e-53	0.328383	0.163	0.052	8.02926e-49	Astrocytes	MICALL2
2.44795e-53	0.386191	0.28	0.123	8.90736e-49	Astrocytes	SERPINI2
2.77748e-53	0.466316	0.353	0.176	1.01064e-48	Astrocytes	HIST1H2BD
3.11405e-53	0.370047	0.248	0.102	1.13311e-48	Astrocytes	SH3BP2
3.45876e-53	0.455736	0.739	0.562	1.25854e-48	Astrocytes	HIBCH
5.84196e-53	0.485602	0.332	0.165	2.12571e-48	Astrocytes	SCGB2B2
8.83722e-53	0.498525	0.311	0.152	3.2156e-48	Astrocytes	OSMR
1.45541e-52	0.444038	0.43	0.239	5.29579e-48	Astrocytes	ARHGEF26-AS1
2.91464e-52	0.322205	0.141	0.04	1.06055e-47	Astrocytes	CHL1-AS2
3.84325e-52	0.434518	0.709	0.511	1.39844e-47	Astrocytes	JAKMIP2
3.90071e-52	0.474063	0.471	0.284	1.41935e-47	Astrocytes	ANO6
3.98508e-52	0.381932	0.238	0.098	1.45005e-47	Astrocytes	AC105383.1
4.29719e-52	0.498604	0.536	0.353	1.56362e-47	Astrocytes	DDX3X
4.50311e-52	0.424144	0.349	0.179	1.63855e-47	Astrocytes	AC006213.2
4.69033e-52	0.466187	0.405	0.222	1.70667e-47	Astrocytes	AC092902.4
5.01134e-52	0.388272	0.199	0.073	1.82348e-47	Astrocytes	XG
5.09404e-52	0.501774	0.457	0.279	1.85357e-47	Astrocytes	ZFAND5
7.08644e-52	0.46683	0.486	0.29	2.57854e-47	Astrocytes	CNKSR2
8.73224e-52	0.315504	0.131	0.035	3.1774e-47	Astrocytes	AL512662.2
9.53275e-52	0.433394	0.344	0.173	3.46868e-47	Astrocytes	CLYBL
1.04641e-51	0.356102	0.176	0.061	3.80757e-47	Astrocytes	P4HA2
2.4087e-51	0.327947	0.956	0.761	8.76455e-47	Astrocytes	SOX5
2.80568e-51	0.431959	0.216	0.085	1.0209e-46	Astrocytes	IFI44L
4.50007e-51	0.427423	0.474	0.273	1.63744e-46	Astrocytes	CDHR3
4.50609e-51	0.343051	0.16	0.051	1.63963e-46	Astrocytes	EDNRA
4.52224e-51	0.445705	0.639	0.458	1.64551e-46	Astrocytes	SNRNP70
9.02118e-51	0.46369	0.416	0.232	3.28254e-46	Astrocytes	LINC02614
1.33404e-50	0.380933	0.215	0.085	4.85416e-46	Astrocytes	GLIPR2
1.55157e-50	0.315781	0.144	0.043	5.64569e-46	Astrocytes	PIRT
2.95967e-50	0.412852	0.224	0.093	1.07693e-45	Astrocytes	CYP46A1
3.13965e-50	0.31689	0.22	0.087	1.14242e-45	Astrocytes	BID
5.24134e-50	0.439091	0.507	0.305	1.90717e-45	Astrocytes	PHF21B
6.16583e-50	0.272859	0.13	0.035	2.24356e-45	Astrocytes	AC072022.2
8.44304e-50	0.292859	0.126	0.033	3.07217e-45	Astrocytes	SLC2A1-AS1
1.18301e-49	0.414201	0.58	0.373	4.30461e-45	Astrocytes	USP54
1.19489e-49	0.42927	0.533	0.34	4.34786e-45	Astrocytes	BBS2
2.03413e-49	0.423512	0.647	0.453	7.40157e-45	Astrocytes	COG5
2.5845e-49	0.43221	0.419	0.243	9.40424e-45	Astrocytes	ATN1
2.69949e-49	0.377937	0.25	0.109	9.82265e-45	Astrocytes	PCDHGA10
2.81066e-49	0.43606	0.42	0.246	1.02272e-44	Astrocytes	SLC3A2
3.07509e-49	0.436849	0.688	0.501	1.11893e-44	Astrocytes	MAP4
3.1137e-49	0.384328	0.214	0.086	1.13298e-44	Astrocytes	THBS4
4.10334e-49	0.479282	0.488	0.296	1.49308e-44	Astrocytes	CEP112
6.30599e-49	0.389978	0.673	0.474	2.29456e-44	Astrocytes	NHSL1
7.43319e-49	0.408605	0.283	0.131	2.70472e-44	Astrocytes	SUCLG2-AS1
8.4009e-49	0.338005	0.142	0.042	3.05684e-44	Astrocytes	LINC01579
2.3543e-48	0.369333	0.579	0.348	8.5666e-44	Astrocytes	SHROOM3
2.57381e-48	0.370068	0.34	0.171	9.36532e-44	Astrocytes	ELOVL2
3.9816e-48	0.382159	0.173	0.061	1.44878e-43	Astrocytes	GHR
4.60869e-48	0.360585	0.166	0.056	1.67696e-43	Astrocytes	SMAD1-AS2
5.01785e-48	0.367514	0.247	0.108	1.82585e-43	Astrocytes	LRP10
5.70242e-48	0.350172	0.808	0.642	2.07494e-43	Astrocytes	LPP
1.35248e-47	0.456781	0.536	0.347	4.92126e-43	Astrocytes	AC023509.6
1.38437e-47	0.405023	0.258	0.118	5.03729e-43	Astrocytes	AL512422.1
1.47591e-47	0.446073	0.436	0.254	5.3704e-43	Astrocytes	PLEKHG1
1.7722e-47	0.34032	0.178	0.064	6.44852e-43	Astrocytes	LYPD6
1.77323e-47	0.458314	0.318	0.161	6.45226e-43	Astrocytes	AC107021.1
2.95893e-47	0.303376	0.183	0.066	1.07666e-42	Astrocytes	SAMD9L
4.46139e-47	0.38962	0.316	0.157	1.62336e-42	Astrocytes	KIAA1671
4.73043e-47	0.378045	0.254	0.115	1.72126e-42	Astrocytes	CYP27A1
5.49695e-47	0.464739	0.547	0.373	2.00017e-42	Astrocytes	CCNL2
7.98863e-47	0.291084	0.149	0.048	2.90682e-42	Astrocytes	AL024474.2
8.9812e-47	0.38177	0.132	0.039	3.26799e-42	Astrocytes	AC083837.1
1.31281e-46	0.428428	0.667	0.472	4.77692e-42	Astrocytes	STK3
1.49207e-46	0.372053	0.274	0.129	5.42918e-42	Astrocytes	CRYBG3
2.43296e-46	0.319701	0.17	0.06	8.85282e-42	Astrocytes	PEX11A
3.06357e-46	0.332663	0.222	0.091	1.11474e-41	Astrocytes	GJC1
3.39905e-46	0.396045	0.269	0.125	1.23681e-41	Astrocytes	PTPN20
4.40609e-46	0.310121	0.206	0.081	1.60324e-41	Astrocytes	STK17B
4.63505e-46	0.436324	0.379	0.217	1.68656e-41	Astrocytes	CTTN
5.68642e-46	0.384736	0.293	0.146	2.06912e-41	Astrocytes	BDH2
9.12584e-46	0.477795	0.41	0.244	3.32062e-41	Astrocytes	MTHFD2L
9.98188e-46	0.282466	0.131	0.038	3.63211e-41	Astrocytes	APOL6
2.60937e-45	0.355019	0.271	0.129	9.49471e-41	Astrocytes	IL17D
3.0979e-45	0.390008	0.332	0.174	1.12723e-40	Astrocytes	EMX2OS
3.60523e-45	0.446872	0.374	0.207	1.31184e-40	Astrocytes	AC244517.11
3.6882e-45	0.439489	0.326	0.172	1.34203e-40	Astrocytes	SLC16A2
4.77287e-45	0.374459	0.147	0.048	1.73671e-40	Astrocytes	SFTPD
4.79982e-45	0.333358	0.192	0.076	1.74651e-40	Astrocytes	PSRC1
4.97526e-45	0.507437	0.447	0.276	1.81035e-40	Astrocytes	IRS2
5.21588e-45	0.440886	0.647	0.465	1.8979e-40	Astrocytes	DBI
5.44942e-45	0.379959	0.309	0.156	1.98288e-40	Astrocytes	PAX6
5.64351e-45	0.434084	0.69	0.525	2.05351e-40	Astrocytes	GLG1
1.19116e-44	0.306768	0.19	0.074	4.33426e-40	Astrocytes	GATD1
1.22376e-44	0.271011	0.67	0.439	4.45289e-40	Astrocytes	ALCAM
1.48116e-44	0.406568	0.246	0.112	5.38951e-40	Astrocytes	FAM20C
1.67538e-44	0.348703	0.196	0.077	6.09619e-40	Astrocytes	AC008250.1
2.12187e-44	0.392364	0.216	0.089	7.72086e-40	Astrocytes	AP003464.1
4.91047e-44	0.398224	0.295	0.149	1.78677e-39	Astrocytes	AC092839.1
4.93737e-44	0.301347	0.631	0.419	1.79656e-39	Astrocytes	HIST1H2AC
5.35209e-44	0.435938	0.43	0.261	1.94746e-39	Astrocytes	MIR3936HG
5.587e-44	0.328277	0.222	0.093	2.03294e-39	Astrocytes	FTCDNL1
6.10543e-44	0.434199	0.27	0.131	2.22158e-39	Astrocytes	ZBTB7C
7.98398e-44	0.356937	0.328	0.172	2.90513e-39	Astrocytes	ZBTB37
9.30207e-44	0.393407	0.348	0.191	3.38474e-39	Astrocytes	ELMO2
9.61727e-44	0.289307	0.157	0.055	3.49943e-39	Astrocytes	PCDH9-AS3
1.15585e-43	0.306214	0.602	0.399	4.2058e-39	Astrocytes	IGSF11
1.59375e-43	0.392645	0.631	0.448	5.79917e-39	Astrocytes	NCKAP1
1.77245e-43	0.435541	0.35	0.182	6.44943e-39	Astrocytes	FOS
1.91577e-43	0.377322	0.399	0.233	6.97091e-39	Astrocytes	FAM181B
3.05026e-43	0.356842	0.293	0.151	1.1099e-38	Astrocytes	ALDOC
3.30656e-43	0.349592	0.593	0.393	1.20316e-38	Astrocytes	EZR
4.65327e-43	0.308945	0.186	0.073	1.69318e-38	Astrocytes	KCTD6
5.05731e-43	0.419748	0.618	0.449	1.8402e-38	Astrocytes	ZNF518A
6.14308e-43	0.439462	0.733	0.586	2.23528e-38	Astrocytes	B2M
9.18843e-43	0.387249	0.248	0.115	3.3434e-38	Astrocytes	DDB2
1.47786e-42	0.378506	0.843	0.714	5.37747e-38	Astrocytes	ANKRD12
1.71626e-42	0.345204	0.548	0.356	6.24496e-38	Astrocytes	RASSF8
2.35307e-42	0.312968	0.275	0.135	8.56212e-38	Astrocytes	FN1
3.43908e-42	0.407518	0.646	0.475	1.25138e-37	Astrocytes	MTMR3
7.10679e-42	0.399411	0.184	0.073	2.58595e-37	Astrocytes	AC004470.1
7.41058e-42	0.381029	0.287	0.146	2.69649e-37	Astrocytes	LIFR-AS1
8.55586e-42	0.420018	0.418	0.258	3.11322e-37	Astrocytes	PNPLA8
1.75496e-41	0.274689	0.129	0.041	6.38576e-37	Astrocytes	BAG3
2.12743e-41	0.390276	0.267	0.131	7.74108e-37	Astrocytes	ZNF423
2.38529e-41	0.528768	0.324	0.175	8.67937e-37	Astrocytes	ADAMTS9-AS2
3.10464e-41	0.318249	0.187	0.076	1.12969e-36	Astrocytes	PDZD4
3.27335e-41	0.331694	0.172	0.065	1.19108e-36	Astrocytes	AP005329.2
4.19104e-41	0.403919	0.497	0.327	1.52499e-36	Astrocytes	ATP13A3
5.66122e-41	0.352908	0.341	0.187	2.05995e-36	Astrocytes	INPP1
5.94334e-41	0.408118	0.516	0.347	2.1626e-36	Astrocytes	PIK3CB
7.17188e-41	0.357451	0.305	0.162	2.60963e-36	Astrocytes	FBXO2
8.56283e-41	0.375	0.625	0.443	3.11576e-36	Astrocytes	CDC14B
9.02264e-41	0.444721	0.445	0.282	3.28307e-36	Astrocytes	CSGALNACT2
1.1038e-40	0.365952	0.384	0.216	4.01639e-36	Astrocytes	IQCA1
1.26523e-40	0.371044	0.393	0.224	4.6038e-36	Astrocytes	SORCS2
1.34507e-40	0.354812	0.3	0.158	4.8943e-36	Astrocytes	HSPB1
1.49412e-40	0.307376	0.859	0.736	5.43665e-36	Astrocytes	MKLN1
1.55722e-40	0.276955	0.586	0.378	5.66626e-36	Astrocytes	PDE3A
1.56889e-40	0.269252	0.132	0.042	5.70871e-36	Astrocytes	AC024619.3
1.59641e-40	0.306736	0.209	0.091	5.80885e-36	Astrocytes	SNTA1
1.60358e-40	0.403211	0.402	0.243	5.83495e-36	Astrocytes	NRBP2
1.76359e-40	0.341612	0.184	0.075	6.41716e-36	Astrocytes	HNF4G
2.31192e-40	0.330381	0.379	0.211	8.41239e-36	Astrocytes	BOC
2.87059e-40	0.370226	0.209	0.09	1.04452e-35	Astrocytes	ADAMTS3
3.78343e-40	0.399072	0.172	0.067	1.37668e-35	Astrocytes	AL807742.1
4.06777e-40	0.341989	0.25	0.12	1.48014e-35	Astrocytes	AMOT
4.49952e-40	0.364973	0.373	0.21	1.63724e-35	Astrocytes	AL138828.1
4.58595e-40	0.357969	0.293	0.15	1.66869e-35	Astrocytes	FGF1
6.01042e-40	0.406148	0.489	0.318	2.18701e-35	Astrocytes	DNAJC1
6.43843e-40	0.344973	0.332	0.182	2.34275e-35	Astrocytes	PBXIP1
6.56853e-40	0.369075	0.248	0.12	2.39009e-35	Astrocytes	EFHD1
7.95211e-40	0.366325	0.336	0.185	2.89353e-35	Astrocytes	FKBP10
8.34237e-40	0.351706	0.2	0.087	3.03554e-35	Astrocytes	PC
1.12915e-39	0.328621	0.154	0.056	4.10863e-35	Astrocytes	AC004594.1
1.14309e-39	0.383021	0.837	0.683	4.15935e-35	Astrocytes	CAMTA1
1.20676e-39	0.340962	0.239	0.115	4.39103e-35	Astrocytes	HSPA2
1.36543e-39	0.401501	0.53	0.364	4.96839e-35	Astrocytes	UBE2G2
1.44978e-39	0.417371	0.305	0.159	5.27532e-35	Astrocytes	AC008014.1
1.73364e-39	0.401076	0.41	0.252	6.3082e-35	Astrocytes	DKK3
1.94659e-39	0.395123	0.459	0.29	7.08305e-35	Astrocytes	DPY19L3
2.31171e-39	0.387041	0.334	0.19	8.41164e-35	Astrocytes	PTPRF
2.37618e-39	0.411991	0.491	0.321	8.6462e-35	Astrocytes	PDLIM5
3.31607e-39	0.286162	0.288	0.14	1.20662e-34	Astrocytes	VWA3B
3.40117e-39	0.28825	0.74	0.539	1.23759e-34	Astrocytes	NR2F1-AS1
4.01654e-39	0.257758	0.145	0.052	1.4615e-34	Astrocytes	SPEG
5.97293e-39	0.33808	0.249	0.123	2.17337e-34	Astrocytes	LSM6
7.1268e-39	0.354332	0.248	0.121	2.59323e-34	Astrocytes	CPT1A
7.23706e-39	0.257817	0.241	0.117	2.63335e-34	Astrocytes	DLC1
7.28889e-39	0.394977	0.45	0.286	2.65221e-34	Astrocytes	LRRC1
1.03427e-38	0.317012	0.191	0.081	3.76342e-34	Astrocytes	AC013643.2
1.12247e-38	0.420776	0.269	0.135	4.08433e-34	Astrocytes	AC079142.1
1.92789e-38	0.435534	0.462	0.304	7.01502e-34	Astrocytes	AZIN1-AS1
2.65468e-38	0.27813	0.132	0.045	9.65959e-34	Astrocytes	MMP25-AS1
3.09167e-38	0.303944	0.202	0.088	1.12497e-33	Astrocytes	TLCD4
7.06874e-38	0.336886	0.568	0.383	2.5721e-33	Astrocytes	PAM
8.40488e-38	0.374619	0.294	0.156	3.05828e-33	Astrocytes	GCLC
1.08586e-37	0.258325	0.569	0.372	3.9511e-33	Astrocytes	ADAMTS6
1.11777e-37	0.30961	0.197	0.085	4.06723e-33	Astrocytes	COL5A2
1.35585e-37	0.372838	0.363	0.21	4.93353e-33	Astrocytes	BARD1
1.41888e-37	0.315799	0.181	0.075	5.16289e-33	Astrocytes	FREM1
2.12037e-37	0.363022	0.405	0.241	7.71538e-33	Astrocytes	AP003025.1
2.88069e-37	0.348807	0.272	0.142	1.0482e-32	Astrocytes	CAMK2B
2.97841e-37	0.485243	0.454	0.288	1.08376e-32	Astrocytes	AL050309.1
3.0752e-37	0.449248	0.175	0.071	1.11897e-32	Astrocytes	AC098829.1
4.30563e-37	0.387775	0.532	0.371	1.56669e-32	Astrocytes	LINC00623
4.37524e-37	0.361866	0.239	0.117	1.59202e-32	Astrocytes	SLC25A43
5.80706e-37	0.381625	0.17	0.069	2.11302e-32	Astrocytes	LINC00598
6.65943e-37	0.377336	0.319	0.181	2.42317e-32	Astrocytes	PRCP
7.38649e-37	0.386436	0.383	0.232	2.68772e-32	Astrocytes	AC053527.2
9.33848e-37	0.366772	0.333	0.186	3.39799e-32	Astrocytes	SLC13A3
9.60206e-37	0.344952	0.145	0.052	3.4939e-32	Astrocytes	KCNQ5
1.00121e-36	0.354685	0.519	0.342	3.6431e-32	Astrocytes	BCL2
1.01491e-36	0.26713	0.53	0.338	3.69295e-32	Astrocytes	GABRA2
1.07995e-36	0.334845	0.725	0.557	3.9296e-32	Astrocytes	ZNF608
1.0802e-36	0.496463	0.335	0.191	3.93052e-32	Astrocytes	AC007364.1
1.14157e-36	0.364184	0.299	0.162	4.15382e-32	Astrocytes	PPARA
1.28421e-36	0.355006	0.373	0.218	4.67287e-32	Astrocytes	MCC
1.3189e-36	0.293958	0.251	0.123	4.79909e-32	Astrocytes	KIF21B
1.71237e-36	0.344619	0.238	0.118	6.23081e-32	Astrocytes	SYBU
1.73029e-36	0.433149	0.512	0.352	6.29601e-32	Astrocytes	HS2ST1
1.9455e-36	0.279629	0.616	0.423	7.0791e-32	Astrocytes	FRY
1.97312e-36	0.325119	0.222	0.106	7.1796e-32	Astrocytes	MARC2
2.73477e-36	0.370705	0.414	0.261	9.951e-32	Astrocytes	ADGRG1
3.99755e-36	0.384318	0.687	0.539	1.45459e-31	Astrocytes	NFAT5
4.30535e-36	0.290831	0.642	0.451	1.56659e-31	Astrocytes	PTPRM
4.58311e-36	0.310889	0.541	0.36	1.66766e-31	Astrocytes	FOXG1
4.86095e-36	0.398937	0.545	0.388	1.76875e-31	Astrocytes	TMEM135
4.889e-36	0.283492	0.163	0.066	1.77896e-31	Astrocytes	ZBTB47
4.90076e-36	0.354453	0.343	0.201	1.78324e-31	Astrocytes	CALCOCO2
6.99351e-36	0.344838	0.243	0.122	2.54473e-31	Astrocytes	C2orf76
9.1847e-36	0.317236	0.4	0.236	3.34204e-31	Astrocytes	LRP4
1.34212e-35	0.358845	0.494	0.338	4.88356e-31	Astrocytes	RHEB
1.41741e-35	0.378163	0.515	0.348	5.15754e-31	Astrocytes	TRPC1
1.42353e-35	0.304733	0.227	0.109	5.17979e-31	Astrocytes	CLDN10
1.74091e-35	0.368923	0.455	0.297	6.33465e-31	Astrocytes	CCDC6
1.82206e-35	0.363958	0.415	0.258	6.62992e-31	Astrocytes	MTMR1
1.93932e-35	0.372935	0.403	0.251	7.0566e-31	Astrocytes	USP40
2.43636e-35	0.321793	0.462	0.292	8.86517e-31	Astrocytes	AC024145.1
2.95488e-35	0.331301	0.28	0.147	1.07519e-30	Astrocytes	LPIN1
3.2099e-35	0.450909	0.493	0.338	1.16799e-30	Astrocytes	EPB41L3
3.45999e-35	0.373872	0.764	0.609	1.25899e-30	Astrocytes	C20orf194
7.33422e-35	0.290812	0.377	0.222	2.6687e-30	Astrocytes	FSTL1
9.66451e-35	0.279757	0.168	0.07	3.51663e-30	Astrocytes	EVC2
1.09909e-34	0.31448	0.233	0.113	3.99926e-30	Astrocytes	TRIM5
2.01078e-34	0.322626	0.326	0.184	7.31664e-30	Astrocytes	PHACTR2
2.84902e-34	0.250003	0.11	0.035	1.03667e-29	Astrocytes	AC002074.1
3.20217e-34	0.368433	0.433	0.282	1.16517e-29	Astrocytes	RAB11FIP2
3.20262e-34	0.427229	0.538	0.372	1.16534e-29	Astrocytes	PCGF5
4.17121e-34	0.286573	0.185	0.082	1.51778e-29	Astrocytes	PRRG1
4.47059e-34	0.358132	0.408	0.25	1.62671e-29	Astrocytes	CCDC18
5.48252e-34	0.368937	0.318	0.184	1.99492e-29	Astrocytes	SREBF1
9.35648e-34	0.358863	0.676	0.525	3.40454e-29	Astrocytes	RUFY3
9.3742e-34	0.421277	0.45	0.3	3.41099e-29	Astrocytes	ALOX12-AS1
9.67544e-34	0.272209	0.144	0.056	3.5206e-29	Astrocytes	AC036214.1
1.13631e-33	0.315904	0.223	0.11	4.1347e-29	Astrocytes	RIDA
1.39031e-33	0.302816	0.39	0.234	5.05894e-29	Astrocytes	GABRG1
1.51316e-33	0.391275	0.293	0.163	5.50593e-29	Astrocytes	CA8
1.90497e-33	0.291525	0.246	0.125	6.93161e-29	Astrocytes	ACSL6
2.43082e-33	0.369688	0.413	0.264	8.84503e-29	Astrocytes	GLRX
2.56216e-33	0.330899	0.236	0.12	9.32294e-29	Astrocytes	TIPARP
2.90944e-33	0.326395	0.199	0.094	1.05866e-28	Astrocytes	B3GALT5
3.73459e-33	0.264769	0.175	0.075	1.3589e-28	Astrocytes	SHB
3.98081e-33	0.33227	0.272	0.147	1.4485e-28	Astrocytes	AHDC1
6.71031e-33	0.336807	0.455	0.303	2.44168e-28	Astrocytes	MTCH1
1.3087e-32	0.258731	0.43	0.264	4.76198e-28	Astrocytes	CACNA1C
1.69452e-32	0.311682	0.606	0.43	6.16585e-28	Astrocytes	MAGI3
2.08599e-32	0.342668	0.537	0.369	7.5903e-28	Astrocytes	AC012404.1
2.24494e-32	0.300332	0.264	0.141	8.16868e-28	Astrocytes	AC005332.4
2.49927e-32	0.351035	0.491	0.338	9.0941e-28	Astrocytes	TOM1L2
2.59323e-32	0.326726	0.308	0.179	9.43597e-28	Astrocytes	NSMF
2.73454e-32	0.285565	0.129	0.048	9.95016e-28	Astrocytes	HIST1H2AK
3.8448e-32	0.356511	0.424	0.279	1.39901e-27	Astrocytes	EPS15L1
5.63753e-32	0.331515	0.269	0.146	2.05133e-27	Astrocytes	AL360091.3
5.93124e-32	0.333425	0.29	0.163	2.1582e-27	Astrocytes	SPRY2
6.80916e-32	0.304818	0.213	0.103	2.47765e-27	Astrocytes	AC009163.1
8.27291e-32	0.259851	0.165	0.071	3.01026e-27	Astrocytes	AC005753.2
9.79836e-32	0.331705	0.45	0.298	3.56533e-27	Astrocytes	TAFA5
1.00886e-31	0.315099	0.191	0.091	3.67094e-27	Astrocytes	PTCH2
1.13856e-31	0.361483	0.468	0.319	4.14288e-27	Astrocytes	AC046134.2
1.19239e-31	0.306434	0.44	0.282	4.33875e-27	Astrocytes	AP001172.1
1.39914e-31	0.251181	0.144	0.057	5.09103e-27	Astrocytes	MVP
1.425e-31	0.296159	0.132	0.05	5.18514e-27	Astrocytes	AL365295.1
1.71778e-31	0.310817	0.815	0.697	6.25049e-27	Astrocytes	PPP3CA
1.71797e-31	0.323374	0.411	0.261	6.25118e-27	Astrocytes	SSPN
1.88189e-31	0.276829	0.194	0.093	6.84764e-27	Astrocytes	MTERF2
1.93142e-31	0.376752	0.489	0.346	7.02786e-27	Astrocytes	ANKFY1
2.39508e-31	0.313743	0.207	0.101	8.71497e-27	Astrocytes	ABCD2
2.69326e-31	0.267611	0.158	0.067	9.79996e-27	Astrocytes	AC073389.2
2.8443e-31	0.322935	0.121	0.044	1.03495e-26	Astrocytes	PLCXD3
3.09758e-31	0.320515	0.14	0.056	1.12712e-26	Astrocytes	AL031280.1
3.1298e-31	0.29837	0.268	0.146	1.13884e-26	Astrocytes	KNDC1
3.33668e-31	0.256566	0.167	0.072	1.21412e-26	Astrocytes	ARHGEF38
3.494e-31	0.367978	0.394	0.256	1.27136e-26	Astrocytes	ZXDC
3.70046e-31	0.349776	0.541	0.38	1.34649e-26	Astrocytes	ANTXR1
4.20518e-31	0.345614	0.567	0.409	1.53014e-26	Astrocytes	GATAD1
5.15482e-31	0.30653	0.139	0.056	1.87568e-26	Astrocytes	DMGDH
5.76341e-31	0.400197	0.328	0.204	2.09713e-26	Astrocytes	ACO2
6.76854e-31	0.380314	0.355	0.22	2.46287e-26	Astrocytes	LINC02062
8.1934e-31	0.316672	0.282	0.159	2.98133e-26	Astrocytes	RASL10A
1.41715e-30	0.321424	0.321	0.197	5.15657e-26	Astrocytes	PRDX6
1.55147e-30	0.438493	0.302	0.177	5.64535e-26	Astrocytes	UGCG
1.6938e-30	0.305822	0.67	0.503	6.16322e-26	Astrocytes	ARHGEF12
1.8663e-30	0.254846	0.148	0.061	6.79091e-26	Astrocytes	ABCC8
1.98931e-30	0.316013	0.472	0.319	7.23852e-26	Astrocytes	CAST
2.04564e-30	0.302485	0.369	0.231	7.44347e-26	Astrocytes	TECPR2
2.65471e-30	0.330197	0.564	0.416	9.65968e-26	Astrocytes	VPS13D
2.85086e-30	0.265876	0.136	0.055	1.03734e-25	Astrocytes	HEPH
3.37764e-30	0.351279	0.192	0.093	1.22902e-25	Astrocytes	MT1M
5.01546e-30	0.289495	0.137	0.055	1.82498e-25	Astrocytes	LIX1-AS1
7.79443e-30	0.323224	0.295	0.173	2.83616e-25	Astrocytes	ENO2
7.89013e-30	0.282493	0.206	0.102	2.87098e-25	Astrocytes	GPAM
8.77159e-30	0.327384	0.395	0.256	3.19172e-25	Astrocytes	C2orf88
9.35587e-30	0.357537	0.343	0.211	3.40432e-25	Astrocytes	C21orf62-AS1
1.06949e-29	0.284753	0.238	0.125	3.89155e-25	Astrocytes	PARP9
1.09939e-29	0.326826	0.626	0.471	4.00034e-25	Astrocytes	DPYSL3
1.13522e-29	0.367649	0.294	0.173	4.13074e-25	Astrocytes	ADCY9
1.86071e-29	0.290875	0.602	0.435	6.77057e-25	Astrocytes	RFTN2
1.86441e-29	0.355932	0.331	0.201	6.78402e-25	Astrocytes	ATP6AP1L
2.15468e-29	0.318279	0.38	0.24	7.84022e-25	Astrocytes	RAB30
2.1994e-29	0.328694	0.285	0.164	8.00294e-25	Astrocytes	FAM120AOS
2.53509e-29	0.284926	0.301	0.172	9.22444e-25	Astrocytes	EML6
2.6026e-29	0.296647	0.286	0.162	9.47008e-25	Astrocytes	NBN
3.46909e-29	0.315245	0.402	0.262	1.2623e-24	Astrocytes	DDAH1
3.57635e-29	0.31149	0.289	0.168	1.30133e-24	Astrocytes	PGP
3.87233e-29	0.309124	0.277	0.156	1.40902e-24	Astrocytes	NTM-AS1
5.22563e-29	0.309608	0.242	0.129	1.90145e-24	Astrocytes	CMYA5
5.48697e-29	0.330227	0.201	0.102	1.99655e-24	Astrocytes	CLTCL1
6.45763e-29	0.331947	0.27	0.152	2.34974e-24	Astrocytes	ARMH1
6.66935e-29	0.278302	0.226	0.119	2.42678e-24	Astrocytes	TTC23
8.63537e-29	0.266853	0.163	0.074	3.14215e-24	Astrocytes	ZNF555
9.44359e-29	0.310624	0.317	0.193	3.43624e-24	Astrocytes	LTBP3
9.50522e-29	0.292448	0.34	0.212	3.45866e-24	Astrocytes	PDXK
1.10483e-28	0.274836	0.248	0.136	4.02014e-24	Astrocytes	C9orf147
1.11047e-28	0.30571	0.313	0.188	4.04067e-24	Astrocytes	C5orf56
1.25028e-28	0.275047	0.125	0.049	4.54941e-24	Astrocytes	C12orf56
1.26519e-28	0.266707	0.229	0.12	4.60365e-24	Astrocytes	GALNT18
1.42345e-28	0.263223	0.719	0.547	5.1795e-24	Astrocytes	PALLD
1.6773e-28	0.272289	0.311	0.183	6.10321e-24	Astrocytes	ACP6
2.53031e-28	0.281787	0.228	0.12	9.20702e-24	Astrocytes	EAF2
2.69058e-28	0.324659	0.349	0.216	9.79021e-24	Astrocytes	AC090578.1
4.03119e-28	0.259061	0.641	0.481	1.46683e-23	Astrocytes	GAB1
4.59158e-28	0.372967	0.388	0.257	1.67074e-23	Astrocytes	TAPT1-AS1
4.90745e-28	0.322143	0.431	0.296	1.78567e-23	Astrocytes	ALDH2
4.90899e-28	0.321456	0.732	0.591	1.78623e-23	Astrocytes	EHBP1
5.03061e-28	0.304746	0.23	0.124	1.83049e-23	Astrocytes	IGSF10
5.28546e-28	0.284667	0.881	0.782	1.92322e-23	Astrocytes	ARHGAP21
[truncated: 17,400 more rows]
