# Supplementary material for: Protracted neuronal recruitment in the temporal lobes of young children
Source: Nature. Author manuscript; Available in PMC 2024 Mar 13. (PMC10901738; doi:10.1038/s41586-023-06981-x)
Supplement: Supplementary Table 6 [file NIHMS1965681-supplement-Supplementary_Table_6.xlsx]

## Sheet: Tests
Test	Interface	Parameters
Quase-likelihood F test (QLF)	edgeR v3.42	pseudobulk, (~ cluster + sample)
Wilcoxon rank sum	Seurat v4.2	default FindAllMarkers()

## Sheet: QLF
gene	logFC	logCPM	F	PValue	comparison
LINC01060	1.62279	3.3103	15.4765	0.000134075	Chandelier_vs_others
ABCC10	0.703751	4.37122	15.1707	0.000263433	Chandelier_vs_others
SYNPR-AS1	0.581354	5.94575	13.352	0.000380017	Chandelier_vs_others
SRPK1	0.351476	6.43872	12.2803	0.000620705	Chandelier_vs_others
ARHGAP20	0.384377	7.33704	12.208	0.000675134	Chandelier_vs_others
LINC01885	1.62792	3.06458	12.244	0.000681501	Chandelier_vs_others
GIT2	0.347629	6.46711	11.5904	0.000872146	Chandelier_vs_others
MPHOSPH10	0.533338	5.08008	11.4478	0.000935975	Chandelier_vs_others
RNF19A	0.321383	6.55342	11.2488	0.00103321	Chandelier_vs_others
LINC00571	0.791314	4.70517	11.2181	0.00109295	Chandelier_vs_others
GPR75	0.793677	3.84542	11.0272	0.00115369	Chandelier_vs_others
ABCA12	0.85747	4.00265	10.993	0.00117351	Chandelier_vs_others
ZNF771	1.02355	3.97102	11.2143	0.00118745	Chandelier_vs_others
B3GALNT2	0.433735	5.79504	10.7718	0.00131059	Chandelier_vs_others
ARFGEF1	0.240933	7.4837	10.7517	0.00132386	Chandelier_vs_others
ESYT2	0.291956	6.90631	10.5664	0.00145257	Chandelier_vs_others
KIF9-AS1	0.302911	6.75789	10.5264	0.00148203	Chandelier_vs_others
PC	0.763822	3.7848	10.5376	0.00151328	Chandelier_vs_others
FAM120A	0.357218	6.12335	11.0275	0.00189684	Chandelier_vs_others
RNPC3	0.256969	7.18698	9.95449	0.00197676	Chandelier_vs_others
PLCB1	0.314452	10.5826	9.92844	0.00209829	Chandelier_vs_others
AL353138.1	0.797982	3.96639	9.7822	0.0021569	Chandelier_vs_others
HULC	0.339446	6.75913	9.75093	0.00219136	Chandelier_vs_others
SMAD5	0.432252	5.41127	9.709	0.00223847	Chandelier_vs_others
NRDC	0.235086	7.36518	9.69446	0.00225504	Chandelier_vs_others
PLCH1	0.465632	7.56407	9.64919	0.00244436	Chandelier_vs_others
DHDDS	0.531249	4.9958	9.40592	0.00261143	Chandelier_vs_others
TMEM65	0.311636	6.97543	9.28567	0.00277661	Chandelier_vs_others
LINC02224	1.08736	3.18894	9.18624	0.00292128	Chandelier_vs_others
WDR41	0.378381	5.96068	9.17225	0.00294225	Chandelier_vs_others
PPIG	0.271494	6.82808	9.04509	0.00314011	Chandelier_vs_others
AL158071.1	0.884257	3.61726	8.9817	0.00324381	Chandelier_vs_others
SNAPC3	0.309475	6.26989	8.98024	0.00324625	Chandelier_vs_others
SMCHD1	0.225506	7.55115	8.97978	0.00324701	Chandelier_vs_others
PHLPP2	0.361703	5.80702	9.4609	0.00324813	Chandelier_vs_others
RUNX1T1	0.240599	9.23914	8.9057	0.00337281	Chandelier_vs_others
ST3GAL3	0.258852	6.93811	8.90127	0.0033805	Chandelier_vs_others
NRSN1	0.302855	7.06609	8.82389	0.00351759	Chandelier_vs_others
FHIT	0.266609	8.07595	8.71738	0.00371757	Chandelier_vs_others
ARL6IP5	0.305407	6.72457	8.56488	0.00401964	Chandelier_vs_others
ZNF790-AS1	0.455436	5.15706	8.93081	0.00406464	Chandelier_vs_others
LINC00882	0.218418	8.11703	8.48204	0.00419536	Chandelier_vs_others
RBM25	0.214054	7.49558	8.41989	0.00433239	Chandelier_vs_others
ZNF282	0.69057	3.8749	8.72607	0.00439071	Chandelier_vs_others
ACSM3	0.742415	3.6993	8.35173	0.00448798	Chandelier_vs_others
MNAT1	0.206094	8.04312	8.47562	0.00455436	Chandelier_vs_others
ZKSCAN7	0.916334	3.96587	8.31188	0.0045967	Chandelier_vs_others
RBM11	0.677828	4.02325	8.39261	0.0046393	Chandelier_vs_others
RRP12	0.641871	4.0729	8.27612	0.00466735	Chandelier_vs_others
PPP5D1	0.81691	3.41827	8.2707	0.00468047	Chandelier_vs_others
MAPRE3	0.294229	6.44478	8.23508	0.00476777	Chandelier_vs_others
CNEP1R1	0.596904	4.34952	9.0312	0.00479891	Chandelier_vs_others
ADGRB3	0.196781	11.1394	8.21007	0.00483006	Chandelier_vs_others
KLHL5	0.295814	7.95459	8.25446	0.00483399	Chandelier_vs_others
LINC01089	0.440275	5.15078	8.80589	0.0049397	Chandelier_vs_others
SLAIN2	0.344625	6.04978	8.05784	0.00522782	Chandelier_vs_others
EIF2S2	0.387368	5.64912	7.96775	0.005479	Chandelier_vs_others
CHPT1	0.272422	6.92851	7.93998	0.00555891	Chandelier_vs_others
MKRN3	0.376385	5.79287	7.92587	0.00559998	Chandelier_vs_others
ZNF385D-AS1	0.598232	4.5065	7.81887	0.00592175	Chandelier_vs_others
TRIM4	0.47993	4.78996	7.79593	0.00599319	Chandelier_vs_others
CTTNBP2	0.249469	7.62671	7.72993	0.00620374	Chandelier_vs_others
RFX3	0.196676	7.98158	7.69876	0.00630581	Chandelier_vs_others
ACBD6	0.224118	7.47761	7.69826	0.00630747	Chandelier_vs_others
SLCO4C1	0.728734	4.40132	7.72276	0.00636652	Chandelier_vs_others
PIAS1	0.224931	7.23903	7.54058	0.00685131	Chandelier_vs_others
RRAGC	0.694373	3.86974	7.45178	0.0071787	Chandelier_vs_others
AC060780.1	0.401031	5.44094	7.3622	0.00752541	Chandelier_vs_others
MAPK10	0.151936	9.63231	7.30235	0.0077667	Chandelier_vs_others
HDHD3	0.933003	3.90095	7.2932	0.00782476	Chandelier_vs_others
PKD2	0.21394	7.26279	7.27445	0.00788187	Chandelier_vs_others
ABCE1	0.389046	5.43667	7.83831	0.00818664	Chandelier_vs_others
SLC47A1	0.998477	3.95089	7.1711	0.00834552	Chandelier_vs_others
TENM2	0.244325	10.7309	7.1789	0.00842867	Chandelier_vs_others
ZNF484	0.407993	5.1473	7.27793	0.00857855	Chandelier_vs_others
UTP20	0.478829	4.66077	7.08741	0.0087013	Chandelier_vs_others
PSMA3	0.56781	4.26213	8.24114	0.0087387	Chandelier_vs_others
OSBPL8	0.193409	8.48533	7.06539	0.00880344	Chandelier_vs_others
DDX10	0.277473	6.4088	7.05462	0.00885381	Chandelier_vs_others
NXPH1	0.287922	10.7684	7.03666	0.00921443	Chandelier_vs_others
ZNF92	0.572633	4.34623	6.97724	0.00922485	Chandelier_vs_others
AC007535.1	0.457965	5.03832	6.94566	0.00938083	Chandelier_vs_others
AC008852.1	0.762193	3.45465	6.93935	0.00941234	Chandelier_vs_others
CABIN1	0.32842	5.84241	6.9313	0.00945271	Chandelier_vs_others
CHPF	0.863442	4.08704	6.9221	0.00952184	Chandelier_vs_others
SATB1-AS1	0.383689	7.53027	6.96905	0.00957285	Chandelier_vs_others
RAB30	0.239096	6.68413	6.86653	0.0097839	Chandelier_vs_others
MRPL3	0.414474	5.23643	6.8645	0.00979447	Chandelier_vs_others
WDPCP	0.207123	7.80922	6.84471	0.00989817	Chandelier_vs_others
ZNF234	1.08771	3.6587	12.7586	0.000494535	Immature Interneurons - CGE 1_vs_others
MIR99AHG	0.291198	9.38239	11.7983	0.000786943	Immature Interneurons - CGE 1_vs_others
AL136171.2	1.0946	3.72104	11.691	0.000834752	Immature Interneurons - CGE 1_vs_others
ATP5PD	0.450554	5.02104	11.3482	0.000983419	Immature Interneurons - CGE 1_vs_others
ADGRG1	0.549454	4.54904	11.2987	0.00100787	Immature Interneurons - CGE 1_vs_others
CHPF	0.873357	4.08704	10.5954	0.00143887	Immature Interneurons - CGE 1_vs_others
LINC00326	2.6805	2.58441	10.7251	0.00145125	Immature Interneurons - CGE 1_vs_others
IL6ST	0.303703	6.23911	10.5361	0.00147482	Immature Interneurons - CGE 1_vs_others
LINC01266	1.23322	3.53369	10.1445	0.00186709	Immature Interneurons - CGE 1_vs_others
CHRNB2	0.861613	3.9385	10.022	0.00191921	Immature Interneurons - CGE 1_vs_others
COL24A1	1.02207	4.21473	10.1107	0.00194516	Immature Interneurons - CGE 1_vs_others
AC113386.1	1.22468	3.14232	10.0127	0.00199249	Immature Interneurons - CGE 1_vs_others
MERTK	0.87087	3.34016	9.38272	0.00264249	Immature Interneurons - CGE 1_vs_others
ALDH8A1	0.590321	3.99013	9.38246	0.00264285	Immature Interneurons - CGE 1_vs_others
AL583808.1	0.652885	4.28613	9.27626	0.00280291	Immature Interneurons - CGE 1_vs_others
PKP4-AS1	0.46586	4.68464	9.21243	0.00288244	Immature Interneurons - CGE 1_vs_others
SSR3	0.364604	5.06737	9.07058	0.00309938	Immature Interneurons - CGE 1_vs_others
RBM22	0.736465	4.38358	8.61929	0.00392209	Immature Interneurons - CGE 1_vs_others
METTL24	0.552449	4.473	8.52425	0.00410487	Immature Interneurons - CGE 1_vs_others
LDLR	0.899463	3.5535	8.52046	0.00412706	Immature Interneurons - CGE 1_vs_others
AL157388.1	0.618979	3.89413	8.32245	0.00455658	Immature Interneurons - CGE 1_vs_others
WWTR1	0.67375	3.5899	8.25053	0.0047297	Immature Interneurons - CGE 1_vs_others
MOV10	1.09393	2.80248	8.27918	0.00508327	Immature Interneurons - CGE 1_vs_others
TLE4	0.463282	5.12363	8.08904	0.00516711	Immature Interneurons - CGE 1_vs_others
DDX3Y	0.473945	4.41849	8.0583	0.00522658	Immature Interneurons - CGE 1_vs_others
THSD7A	0.43	9.10123	8.11511	0.00529826	Immature Interneurons - CGE 1_vs_others
CRY2	0.337617	5.39078	7.94656	0.00553987	Immature Interneurons - CGE 1_vs_others
LINC01748	0.642131	4.30778	7.94142	0.00568122	Immature Interneurons - CGE 1_vs_others
DBNL	0.372703	5.04055	7.87363	0.00575476	Immature Interneurons - CGE 1_vs_others
MYO10	0.470058	4.81774	7.86097	0.00579598	Immature Interneurons - CGE 1_vs_others
SFRP1	0.555063	5.24748	7.89448	0.00591379	Immature Interneurons - CGE 1_vs_others
MRPL30	0.374587	4.98796	7.76657	0.00608593	Immature Interneurons - CGE 1_vs_others
CUEDC1	0.41253	4.7805	7.66889	0.00640529	Immature Interneurons - CGE 1_vs_others
FGF17	0.556496	3.76942	7.58581	0.00669051	Immature Interneurons - CGE 1_vs_others
RAC1	0.223164	6.6998	7.55814	0.00678843	Immature Interneurons - CGE 1_vs_others
AP000317.1	0.525545	4.07145	7.52421	0.00691048	Immature Interneurons - CGE 1_vs_others
CHRNA2	0.605931	4.61075	7.57793	0.00694294	Immature Interneurons - CGE 1_vs_others
LINC00624	0.402243	4.71705	7.41714	0.00731077	Immature Interneurons - CGE 1_vs_others
PARN	0.320478	5.49048	7.38285	0.00744399	Immature Interneurons - CGE 1_vs_others
PTP4A1	0.400851	4.75019	7.31855	0.00770062	Immature Interneurons - CGE 1_vs_others
PITPNM1	0.551409	3.7601	7.27874	0.00786407	Immature Interneurons - CGE 1_vs_others
ANKRD30B	0.550144	4.70536	7.22977	0.00827258	Immature Interneurons - CGE 1_vs_others
HCRTR2	0.551441	4.92512	7.12729	0.00879277	Immature Interneurons - CGE 1_vs_others
EXOSC6	0.340889	5.05173	7.06652	0.00879816	Immature Interneurons - CGE 1_vs_others
OGN	0.569823	3.99113	7.03047	0.00896791	Immature Interneurons - CGE 1_vs_others
TNC	1.41352	3.61368	7.09565	0.00900035	Immature Interneurons - CGE 1_vs_others
AP000779.1	0.77321	3.25304	7.00074	0.0091105	Immature Interneurons - CGE 1_vs_others
ATG16L2	0.400316	4.57305	6.96814	0.0092695	Immature Interneurons - CGE 1_vs_others
HBB	0.762839	4.44577	6.98921	0.00947384	Immature Interneurons - CGE 1_vs_others
STRN	0.246754	6.26359	6.89233	0.00965054	Immature Interneurons - CGE 1_vs_others
FBXW5	0.429018	4.34556	6.83622	0.00994303	Immature Interneurons - CGE 1_vs_others
NMBR	1.90601	3.04245	14.3805	0.000227965	Immature Interneurons - CGE 2_vs_others
PDGFRA	0.843027	4.53745	13.2675	0.000398133	Immature Interneurons - CGE 2_vs_others
AP000857.2	0.762785	4.2549	13.0987	0.000416086	Immature Interneurons - CGE 2_vs_others
KCNG1	0.928844	3.34082	12.6174	0.000526179	Immature Interneurons - CGE 2_vs_others
UQCC2	0.48573	5.01484	12.5576	0.000570781	Immature Interneurons - CGE 2_vs_others
MFN2	0.546173	5.08534	12.3878	0.000588799	Immature Interneurons - CGE 2_vs_others
ARMC4	0.966505	3.62573	12.2713	0.000623458	Immature Interneurons - CGE 2_vs_others
DCAF16	0.411466	5.68652	11.9232	0.000739938	Immature Interneurons - CGE 2_vs_others
AC011287.1	1.89011	4.00051	11.5815	0.000949133	Immature Interneurons - CGE 2_vs_others
SHANK2	0.313275	7.82981	11.1889	0.00106443	Immature Interneurons - CGE 2_vs_others
AL138760.1	0.682552	4.85497	10.8484	0.00126139	Immature Interneurons - CGE 2_vs_others
HBA1	1.44291	4.91282	10.9379	0.00129705	Immature Interneurons - CGE 2_vs_others
NFIX	0.375537	7.04231	10.6667	0.00138728	Immature Interneurons - CGE 2_vs_others
RIMBP2	0.355638	7.82602	10.4539	0.00153698	Immature Interneurons - CGE 2_vs_others
SLC25A37	0.571501	4.78118	10.4331	0.00155313	Immature Interneurons - CGE 2_vs_others
LINC02082	0.944156	3.95416	10.4553	0.00156618	Immature Interneurons - CGE 2_vs_others
ATIC	0.626353	4.43461	10.3663	0.00160613	Immature Interneurons - CGE 2_vs_others
TTYH1	0.618876	4.7289	10.2185	0.00173012	Immature Interneurons - CGE 2_vs_others
AC092902.4	0.598382	4.60695	9.57168	0.00240015	Immature Interneurons - CGE 2_vs_others
RGMA	0.911444	3.68559	9.23815	0.00284481	Immature Interneurons - CGE 2_vs_others
PDZD4	0.474548	4.94654	9.23389	0.002851	Immature Interneurons - CGE 2_vs_others
UBE2S	0.541224	4.53901	9.15991	0.00296088	Immature Interneurons - CGE 2_vs_others
WDR6	0.417957	5.19111	9.15426	0.00296945	Immature Interneurons - CGE 2_vs_others
ATP1A2	0.953997	4.45159	9.25506	0.00297162	Immature Interneurons - CGE 2_vs_others
DGKB	0.461265	8.8097	8.95183	0.00345996	Immature Interneurons - CGE 2_vs_others
DPYD-AS1	1.12739	3.88266	8.91762	0.0034672	Immature Interneurons - CGE 2_vs_others
TIMM44	0.503224	4.66224	8.83772	0.00349268	Immature Interneurons - CGE 2_vs_others
FOXP2	1.11326	4.33349	8.9055	0.00354758	Immature Interneurons - CGE 2_vs_others
REXO2	0.500333	4.64949	8.70727	0.00373511	Immature Interneurons - CGE 2_vs_others
CPEB2-DT	0.514531	4.59575	8.65263	0.00384177	Immature Interneurons - CGE 2_vs_others
PEX5L	0.499415	7.72408	8.63672	0.00406251	Immature Interneurons - CGE 2_vs_others
TSHZ2	0.901616	5.95243	8.5898	0.00416242	Immature Interneurons - CGE 2_vs_others
FOS	0.731007	4.01091	8.38104	0.00442038	Immature Interneurons - CGE 2_vs_others
FXYD7	0.452659	5.28725	8.28784	0.00463906	Immature Interneurons - CGE 2_vs_others
CDH22	0.696645	3.95407	8.21669	0.0048135	Immature Interneurons - CGE 2_vs_others
AC022601.1	0.610425	4.19365	8.17875	0.00490927	Immature Interneurons - CGE 2_vs_others
LIPI	0.557973	4.79294	8.14838	0.00498735	Immature Interneurons - CGE 2_vs_others
ZFAND6	0.392578	5.75929	8.14049	0.00500784	Immature Interneurons - CGE 2_vs_others
ZNF133	0.306445	5.9954	8.12183	0.00505666	Immature Interneurons - CGE 2_vs_others
SSBP4	0.382084	5.38779	7.97676	0.00545332	Immature Interneurons - CGE 2_vs_others
SLC7A11	1.52389	3.36148	7.88837	0.00595636	Immature Interneurons - CGE 2_vs_others
HBG1	1.51906	4.56001	7.87901	0.00597969	Immature Interneurons - CGE 2_vs_others
CEMIP	0.60208	5.93564	7.71221	0.00651154	Immature Interneurons - CGE 2_vs_others
AL592183.1	0.339658	5.86992	7.62668	0.00654859	Immature Interneurons - CGE 2_vs_others
RMDN1	0.355809	5.67163	7.50742	0.0069717	Immature Interneurons - CGE 2_vs_others
NFRKB	0.589366	4.27438	7.40431	0.00736033	Immature Interneurons - CGE 2_vs_others
CDH20	0.571024	6.5902	7.47426	0.00736559	Immature Interneurons - CGE 2_vs_others
ZNF571	0.466087	5.22789	7.29392	0.00780132	Immature Interneurons - CGE 2_vs_others
ERCC5	0.361299	5.51361	7.2832	0.00784557	Immature Interneurons - CGE 2_vs_others
RPS21	0.343164	6.61354	7.2739	0.00795804	Immature Interneurons - CGE 2_vs_others
AL589935.1	0.588623	4.29102	7.25289	0.00797213	Immature Interneurons - CGE 2_vs_others
GTF3C6	0.49921	4.49473	7.20501	0.00817634	Immature Interneurons - CGE 2_vs_others
B4GALNT4	0.331232	5.75892	7.16563	0.0083484	Immature Interneurons - CGE 2_vs_others
SLC35E2B	0.418984	5.18176	7.13577	0.00848131	Immature Interneurons - CGE 2_vs_others
PLEKHA8	0.387459	5.20408	7.12158	0.00854528	Immature Interneurons - CGE 2_vs_others
ZNF234	0.96614	3.6587	7.1026	0.00865324	Immature Interneurons - CGE 2_vs_others
CHODL	1.02978	3.81111	7.10155	0.00891852	Immature Interneurons - CGE 2_vs_others
SHOC1	0.295164	6.94707	7.02575	0.00899042	Immature Interneurons - CGE 2_vs_others
PRDM11	0.535138	4.3896	7.02417	0.00899794	Immature Interneurons - CGE 2_vs_others
ZNF692	0.446762	4.63885	7.01753	0.00902968	Immature Interneurons - CGE 2_vs_others
BMP7	0.842322	3.44124	6.93581	0.00943005	Immature Interneurons - CGE 2_vs_others
RAB4B	0.620657	4.01332	6.88487	0.00968893	Immature Interneurons - CGE 2_vs_others
CFAP20	0.545911	4.19123	6.88269	0.00970015	Immature Interneurons - CGE 2_vs_others
NAA20	0.413583	5.00636	6.86631	0.00978504	Immature Interneurons - CGE 2_vs_others
ABI1	0.265104	7.34982	6.84769	0.00988251	Immature Interneurons - CGE 2_vs_others
TNRC18	0.260079	7.00925	6.83483	0.00995041	Immature Interneurons - CGE 2_vs_others
DIAPH3	1.08549	3.2451	18.0781	3.93251e-05	Immature Interneurons - MGE 1_vs_others
ATP5PD	0.393809	5.02104	12.235	0.00063467	Immature Interneurons - MGE 1_vs_others
RBM22	0.768055	4.38358	12.2479	0.000634755	Immature Interneurons - MGE 1_vs_others
CHPF	0.831595	4.08704	12.037	0.000703993	Immature Interneurons - MGE 1_vs_others
LRTM1	0.545579	5.6347	12.0187	0.00075964	Immature Interneurons - MGE 1_vs_others
PARN	0.330955	5.49048	11.2003	0.00105842	Immature Interneurons - MGE 1_vs_others
LINC00326	2.25171	2.58441	11.0208	0.0012568	Immature Interneurons - MGE 1_vs_others
MOV10	1.02149	2.80248	10.0005	0.00194008	Immature Interneurons - MGE 1_vs_others
LINC01949	1.16446	3.18507	9.60355	0.00244254	Immature Interneurons - MGE 1_vs_others
ATPAF2	0.385176	4.47014	10.0095	0.00254322	Immature Interneurons - MGE 1_vs_others
EXOSC6	0.329528	5.05173	9.40136	0.00261751	Immature Interneurons - MGE 1_vs_others
HNRNPH1	0.21902	6.34119	9.3598	0.00267355	Immature Interneurons - MGE 1_vs_others
AP4B1	0.489096	4.12135	10.9359	0.0028398	Immature Interneurons - MGE 1_vs_others
CDH7	0.450995	6.25765	9.0683	0.00326257	Immature Interneurons - MGE 1_vs_others
PSMD14	0.238411	6.16442	8.9221	0.00334453	Immature Interneurons - MGE 1_vs_others
METRN	0.389741	4.58268	8.67766	0.00379252	Immature Interneurons - MGE 1_vs_others
CAMSAP3	0.69333	4.28073	8.6837	0.00379419	Immature Interneurons - MGE 1_vs_others
EPHB1	0.261172	6.64481	8.68633	0.00382584	Immature Interneurons - MGE 1_vs_others
SPDYE3	0.247752	6.23481	10.5809	0.00410153	Immature Interneurons - MGE 1_vs_others
LINC01266	1.02542	3.53369	8.58041	0.00410517	Immature Interneurons - MGE 1_vs_others
AC105285.1	0.423366	4.19872	8.33158	0.00453507	Immature Interneurons - MGE 1_vs_others
SSR3	0.287418	5.06737	8.10884	0.00509093	Immature Interneurons - MGE 1_vs_others
AC114316.1	0.529759	4.32885	8.09992	0.00527716	Immature Interneurons - MGE 1_vs_others
AC106821.2	1.3346	2.57795	8.04886	0.00536604	Immature Interneurons - MGE 1_vs_others
ZNF234	0.808049	3.6587	7.98875	0.00543603	Immature Interneurons - MGE 1_vs_others
AGAP9	0.36854	4.47581	7.99278	0.00544915	Immature Interneurons - MGE 1_vs_others
CCDC113	0.502721	4.04951	7.87554	0.00574902	Immature Interneurons - MGE 1_vs_others
TLE4	0.39618	5.12363	7.86988	0.00579114	Immature Interneurons - MGE 1_vs_others
APIP	0.291323	5.41091	7.8338	0.00587573	Immature Interneurons - MGE 1_vs_others
AC011287.1	1.14307	4.00051	7.83783	0.00610743	Immature Interneurons - MGE 1_vs_others
DIAPH2-AS1	0.47306	4.93869	7.75223	0.00628065	Immature Interneurons - MGE 1_vs_others
SMIM11B	0.486528	3.84727	7.66061	0.00643312	Immature Interneurons - MGE 1_vs_others
CLTC	0.163144	7.17387	7.57388	0.00673256	Immature Interneurons - MGE 1_vs_others
CFAP46	0.400986	4.93252	7.55863	0.00678665	Immature Interneurons - MGE 1_vs_others
ZNF454	0.439049	4.31966	7.46821	0.00711693	Immature Interneurons - MGE 1_vs_others
TRIM27	0.33084	4.75182	7.45747	0.00715726	Immature Interneurons - MGE 1_vs_others
EDA	0.436968	4.83173	7.41626	0.00742592	Immature Interneurons - MGE 1_vs_others
RAP1A	0.202462	6.38998	7.18844	0.00824828	Immature Interneurons - MGE 1_vs_others
ASIC4	0.407486	4.7648	7.19948	0.0083364	Immature Interneurons - MGE 1_vs_others
PTGER3	0.774493	3.41714	7.18311	0.00845637	Immature Interneurons - MGE 1_vs_others
AL355612.1	0.79562	3.50679	7.16902	0.00858601	Immature Interneurons - MGE 1_vs_others
SLC7A5	0.346622	4.61691	7.09227	0.00867894	Immature Interneurons - MGE 1_vs_others
MYNN	0.384037	4.30992	7.09172	0.00868146	Immature Interneurons - MGE 1_vs_others
TMEM231	0.502047	3.98121	7.08066	0.00873246	Immature Interneurons - MGE 1_vs_others
SLC25A23	0.321268	4.78845	7.34797	0.00873968	Immature Interneurons - MGE 1_vs_others
EBLN3P	0.30122	4.87957	7.05086	0.00887147	Immature Interneurons - MGE 1_vs_others
CENPP	0.22944	6.35261	7.0092	0.00906968	Immature Interneurons - MGE 1_vs_others
MTFR1L	0.351973	4.46845	6.93604	0.00942892	Immature Interneurons - MGE 1_vs_others
LINC01482	0.771816	4.05518	6.98333	0.00949211	Immature Interneurons - MGE 1_vs_others
KIF3B	0.204728	6.08461	6.9198	0.00951065	Immature Interneurons - MGE 1_vs_others
SLC9A1	0.456	3.9419	6.82685	0.00999278	Immature Interneurons - MGE 1_vs_others
MAP1A	0.790829	6.36937	20.4429	1.32636e-05	Immature Interneurons - MGE 2_vs_others
CLYBL	1.28324	4.98588	19.7503	1.81788e-05	Immature Interneurons - MGE 2_vs_others
GNAS	0.558138	9.13696	18.7335	2.89751e-05	Immature Interneurons - MGE 2_vs_others
CXCL14	1.55964	8.97193	18.3611	4.11205e-05	Immature Interneurons - MGE 2_vs_others
CNTN3	0.969462	7.42707	17.4781	6.09078e-05	Immature Interneurons - MGE 2_vs_others
MT-CO3	0.78372	10.508	16.4099	9.8754e-05	Immature Interneurons - MGE 2_vs_others
SLC17A8	2.02721	3.27762	14.0377	0.000276958	Immature Interneurons - MGE 2_vs_others
NFE2L1	0.663851	6.08589	13.815	0.00029407	Immature Interneurons - MGE 2_vs_others
MT-CO1	0.655851	9.92511	13.7822	0.000330518	Immature Interneurons - MGE 2_vs_others
RPL7L1	0.718148	5.83049	14.5071	0.000334208	Immature Interneurons - MGE 2_vs_others
BRINP3	1.14085	7.89129	13.5201	0.000376648	Immature Interneurons - MGE 2_vs_others
AC004946.1	1.90636	3.26262	12.1345	0.000666816	Immature Interneurons - MGE 2_vs_others
LINC02253	1.77037	3.57377	11.9747	0.000756722	Immature Interneurons - MGE 2_vs_others
MT-ND4	0.710681	9.57305	11.8821	0.000820605	Immature Interneurons - MGE 2_vs_others
MT-CO2	0.725095	10.5073	11.1118	0.00119159	Immature Interneurons - MGE 2_vs_others
MT-ATP6	0.718702	10.0445	10.9978	0.00125958	Immature Interneurons - MGE 2_vs_others
AC024610.2	1.10018	4.04978	10.8241	0.00127681	Immature Interneurons - MGE 2_vs_others
NEAT1	1.2188	6.64538	10.8812	0.00133348	Immature Interneurons - MGE 2_vs_others
PHACTR2	0.707412	6.59145	10.7669	0.00137645	Immature Interneurons - MGE 2_vs_others
ANO4	0.433997	8.81831	10.4525	0.00153802	Immature Interneurons - MGE 2_vs_others
AC005999.2	0.951107	4.92381	10.3769	0.00160648	Immature Interneurons - MGE 2_vs_others
MT-CYB	0.724105	9.23612	10.4139	0.00167607	Immature Interneurons - MGE 2_vs_others
SLC1A3	1.7903	5.46336	10.3953	0.00169166	Immature Interneurons - MGE 2_vs_others
AC080013.1	0.810863	4.84279	10.0765	0.00185862	Immature Interneurons - MGE 2_vs_others
ZNF385D	0.62502	10.3315	10.1468	0.00190977	Immature Interneurons - MGE 2_vs_others
MT-ND4L	0.596425	6.85665	9.56103	0.0024857	Immature Interneurons - MGE 2_vs_others
CSMD3	0.412055	10.0948	9.15755	0.00298622	Immature Interneurons - MGE 2_vs_others
CBR3-AS1	1.04716	4.01188	9.13978	0.00299153	Immature Interneurons - MGE 2_vs_others
HSPBP1	0.950655	4.1115	9.00581	0.00320397	Immature Interneurons - MGE 2_vs_others
TTC9C	0.846315	4.55045	8.75226	0.0036496	Immature Interneurons - MGE 2_vs_others
AC008957.2	2.19777	3.16193	8.8274	0.00368902	Immature Interneurons - MGE 2_vs_others
SEC62	0.429255	7.79788	10.7293	0.00403611	Immature Interneurons - MGE 2_vs_others
SPOCK1	0.484995	8.71547	8.57049	0.00413048	Immature Interneurons - MGE 2_vs_others
GPI	0.449925	6.98044	8.42512	0.00432068	Immature Interneurons - MGE 2_vs_others
CNNM1	0.576428	6.0182	8.41561	0.00434199	Immature Interneurons - MGE 2_vs_others
PLGRKT	0.846876	4.97777	8.40343	0.00436945	Immature Interneurons - MGE 2_vs_others
MT-ND2	0.568742	8.3583	8.38959	0.0045957	Immature Interneurons - MGE 2_vs_others
CSNK1G3	0.443522	6.5133	8.28889	0.00463654	Immature Interneurons - MGE 2_vs_others
FLG-AS1	0.664315	5.41871	8.27453	0.00467119	Immature Interneurons - MGE 2_vs_others
PFKP	0.660917	5.44078	9.19926	0.00475732	Immature Interneurons - MGE 2_vs_others
RAB3C	0.399547	8.85001	8.22026	0.0048046	Immature Interneurons - MGE 2_vs_others
MT-ND1	0.584263	8.67921	8.2337	0.00498263	Immature Interneurons - MGE 2_vs_others
BHLHE41	1.08044	3.85946	8.1409	0.00500676	Immature Interneurons - MGE 2_vs_others
AC022540.1	1.29477	4.01133	8.03185	0.00531549	Immature Interneurons - MGE 2_vs_others
FBXO32	0.949484	4.26387	8.00446	0.00537517	Immature Interneurons - MGE 2_vs_others
WSCD1	0.893631	4.69686	7.95042	0.00552874	Immature Interneurons - MGE 2_vs_others
MT-ND3	0.671988	9.62933	8.01965	0.00556379	Immature Interneurons - MGE 2_vs_others
PTGFR	1.25963	4.19192	7.98438	0.00559576	Immature Interneurons - MGE 2_vs_others
WSB2	0.572348	5.59255	7.84477	0.00584215	Immature Interneurons - MGE 2_vs_others
SYT6	1.13031	3.92095	7.82367	0.00591135	Immature Interneurons - MGE 2_vs_others
ZNF331	0.629624	5.41065	8.12823	0.00606239	Immature Interneurons - MGE 2_vs_others
LINC02136	1.02699	4.27081	7.69045	0.00633332	Immature Interneurons - MGE 2_vs_others
PRKAG2-AS1	1.11692	4.1488	7.80476	0.00640075	Immature Interneurons - MGE 2_vs_others
MTRNR2L12	0.873229	4.33439	7.59962	0.00664222	Immature Interneurons - MGE 2_vs_others
MAFG	0.736401	4.76246	8.05084	0.00683911	Immature Interneurons - MGE 2_vs_others
SNX3	0.496403	6.12021	7.40087	0.00737367	Immature Interneurons - MGE 2_vs_others
PAMR1	1.38173	3.93216	7.37224	0.00773578	Immature Interneurons - MGE 2_vs_others
CIC	0.88703	4.19778	8.43907	0.00774526	Immature Interneurons - MGE 2_vs_others
NETO1	0.61826	8.43767	7.37586	0.00774846	Immature Interneurons - MGE 2_vs_others
MAGI2	0.306749	10.8341	7.24587	0.00800172	Immature Interneurons - MGE 2_vs_others
INPP5B	0.620214	5.32049	7.19065	0.00823865	Immature Interneurons - MGE 2_vs_others
LPCAT2	0.902243	4.27903	7.16759	0.00833974	Immature Interneurons - MGE 2_vs_others
CALY	0.414421	7.16312	7.15311	0.00840386	Immature Interneurons - MGE 2_vs_others
RGS20	0.82581	4.94817	7.08802	0.0088021	Immature Interneurons - MGE 2_vs_others
AR	1.40963	3.57731	7.0234	0.00902378	Immature Interneurons - MGE 2_vs_others
SARAF	0.323055	8.22723	6.97851	0.00921862	Immature Interneurons - MGE 2_vs_others
TPM3	0.477885	6.12521	6.97699	0.00922604	Immature Interneurons - MGE 2_vs_others
TMEM192	0.643	5.11355	6.94298	0.00939423	Immature Interneurons - MGE 2_vs_others
M6PR	0.598517	4.9863	7.22423	0.00953656	Immature Interneurons - MGE 2_vs_others
CDC42EP3	0.511606	5.70338	6.91317	0.00954424	Immature Interneurons - MGE 2_vs_others
AP000446.1	1.10224	3.79001	6.885	0.00968824	Immature Interneurons - MGE 2_vs_others
TOB1	0.956097	3.91351	6.88125	0.00970757	Immature Interneurons - MGE 2_vs_others
KCNQ5	0.687274	9.20872	6.89753	0.00994429	Immature Interneurons - MGE 2_vs_others
NGEF	0.831191	4.52324	6.82676	0.00999324	Immature Interneurons - MGE 2_vs_others
ADGRG1	0.764855	4.54904	15.1487	0.000155165	Immature Interneurons - Mix_vs_others
HBB	1.22898	4.44577	12.2171	0.000698221	Immature Interneurons - Mix_vs_others
TCF7L2	1.1063	4.57021	11.7029	0.000893314	Immature Interneurons - Mix_vs_others
BCAS1	2.05865	4.2954	11.4277	0.00102242	Immature Interneurons - Mix_vs_others
SMOC1	0.691158	5.42796	11.0969	0.00118332	Immature Interneurons - Mix_vs_others
RASGEF1B	1.08008	4.6588	11.0868	0.00120506	Immature Interneurons - Mix_vs_others
KAT2B	0.47183	5.76628	10.5808	0.00144215	Immature Interneurons - Mix_vs_others
PMP2	0.922686	3.69114	10.4041	0.0015759	Immature Interneurons - Mix_vs_others
LINC00378	1.67813	3.20701	10.2615	0.00175678	Immature Interneurons - Mix_vs_others
EDA	0.704106	4.83173	9.79945	0.00219133	Immature Interneurons - Mix_vs_others
BCAN	0.574823	4.99589	9.59778	0.00236852	Immature Interneurons - Mix_vs_others
CUEDC1	0.55104	4.7805	9.57182	0.00239998	Immature Interneurons - Mix_vs_others
AL445250.1	0.546356	6.12586	9.49181	0.00260592	Immature Interneurons - Mix_vs_others
AL096794.1	0.627501	4.386	8.88381	0.00341095	Immature Interneurons - Mix_vs_others
KCNG1	0.854248	3.34082	8.84335	0.00348259	Immature Interneurons - Mix_vs_others
PRKAG2-AS1	0.868588	4.1488	8.82777	0.00352344	Immature Interneurons - Mix_vs_others
AC099792.1	0.775168	5.16466	8.75375	0.00381455	Immature Interneurons - Mix_vs_others
METTL14	0.514272	4.8117	8.65847	0.00383021	Immature Interneurons - Mix_vs_others
TNS3	0.874081	4.83448	8.42069	0.00453026	Immature Interneurons - Mix_vs_others
PARK7	0.403286	5.5183	8.3074	0.00459225	Immature Interneurons - Mix_vs_others
CCDC200	0.574687	4.37112	8.29936	0.00461144	Immature Interneurons - Mix_vs_others
ZFHX4	0.734333	4.54934	8.2992	0.00474207	Immature Interneurons - Mix_vs_others
RPL13A	0.42588	7.58316	8.29912	0.00474225	Immature Interneurons - Mix_vs_others
YTHDC1	0.297633	6.61066	8.13353	0.00502598	Immature Interneurons - Mix_vs_others
SGF29	0.637084	3.88085	7.85813	0.00580152	Immature Interneurons - Mix_vs_others
EMID1	0.58001	4.38421	7.84909	0.00582897	Immature Interneurons - Mix_vs_others
MOV10	1.23031	2.80248	7.82567	0.00591825	Immature Interneurons - Mix_vs_others
SNHG6	0.383685	6.05714	7.77574	0.00605679	Immature Interneurons - Mix_vs_others
AMOTL2	0.684581	3.91568	7.75168	0.00613352	Immature Interneurons - Mix_vs_others
PNRC1	0.437247	5.10328	7.62192	0.00656495	Immature Interneurons - Mix_vs_others
CLDN11	1.082	3.65798	7.65899	0.0066459	Immature Interneurons - Mix_vs_others
ZSWIM8	0.447909	5.01262	7.59636	0.00665357	Immature Interneurons - Mix_vs_others
C12orf29	0.47851	4.68052	7.50385	0.0069848	Immature Interneurons - Mix_vs_others
AL513188.1	0.635858	4.21943	7.42009	0.00729943	Immature Interneurons - Mix_vs_others
OLIG1	1.09446	3.26792	7.41495	0.00734053	Immature Interneurons - Mix_vs_others
ZPR1	0.882931	3.54613	6.98211	0.00922346	Immature Interneurons - Mix_vs_others
AC091938.1	0.860349	4.13987	6.96381	0.009513	Immature Interneurons - Mix_vs_others
TPRG1L	0.670862	4.20496	15.1415	0.000155693	Lamp5_vs_others
IDNK	1.18645	3.50024	14.2922	0.000235692	Lamp5_vs_others
SRP9	0.323109	6.28067	13.1408	0.000407649	Lamp5_vs_others
RTRAF	0.524874	4.7551	12.4832	0.000561899	Lamp5_vs_others
ZNF124	0.442814	5.96081	12.3674	0.000603767	Lamp5_vs_others
RPL32	0.375109	7.78648	12.2782	0.000667026	Lamp5_vs_others
PKN2-AS1	0.739436	4.8796	11.941	0.000785819	Lamp5_vs_others
DNAJB6	0.265472	6.80256	11.3101	0.00100219	Lamp5_vs_others
ABCA12	0.730444	4.00265	11.2576	0.00102866	Lamp5_vs_others
AC007614.1	1.41878	2.91967	11.1213	0.00110687	Lamp5_vs_others
FLRT1	0.600179	3.9529	10.906	0.00122559	Lamp5_vs_others
APPL1	0.292923	6.45257	10.6454	0.00139621	Lamp5_vs_others
AC106845.1	0.784379	3.82852	10.6338	0.00140434	Lamp5_vs_others
ABHD8	0.604679	3.93304	10.4855	0.00151274	Lamp5_vs_others
CCDC84	0.316269	5.92743	10.2293	0.00172077	Lamp5_vs_others
LINC00598	1.12589	3.6928	10.2384	0.00175043	Lamp5_vs_others
FBXL14	0.582609	4.41069	10.0743	0.00186067	Lamp5_vs_others
KANSL3	0.343221	5.468	10.0691	0.00186554	Lamp5_vs_others
RASGRP3	0.896454	3.72164	9.94357	0.00209574	Lamp5_vs_others
POLR2L	0.550217	4.21373	9.65924	0.00229572	Lamp5_vs_others
PXK	0.315286	6.29033	9.39726	0.00262299	Lamp5_vs_others
RPL8	0.336232	6.87224	9.44009	0.00265402	Lamp5_vs_others
USP9Y	0.277147	7.20678	9.32166	0.00273213	Lamp5_vs_others
RPS12	0.374037	7.20885	9.38538	0.00277955	Lamp5_vs_others
VOPP1	0.231099	6.82795	9.25553	0.00281967	Lamp5_vs_others
RPS4X	0.392497	7.54771	9.34338	0.00284451	Lamp5_vs_others
IPP	0.590232	3.86898	9.20279	0.00289668	Lamp5_vs_others
TTC3	0.149869	9.2632	9.25802	0.00310236	Lamp5_vs_others
SNHG31	0.653756	3.98495	8.97632	0.00325279	Lamp5_vs_others
RPS14	0.36493	7.26766	9.07165	0.0032536	Lamp5_vs_others
SNHG29	0.298164	6.31908	8.7846	0.00358939	Lamp5_vs_others
EEF1A1	0.263222	8.50017	8.70749	0.00379876	Lamp5_vs_others
LINC00960	0.294932	6.32305	8.64842	0.00385011	Lamp5_vs_others
CRYBG3	0.859142	4.43914	8.65154	0.00385752	Lamp5_vs_others
DDX1	0.268516	5.98416	8.60901	0.00392916	Lamp5_vs_others
UBE2S	0.489347	4.53901	9.01837	0.00407329	Lamp5_vs_others
ABHD3	0.552457	4.17751	8.5064	0.0041429	Lamp5_vs_others
RPL29	0.332665	6.71394	8.54798	0.0041874	Lamp5_vs_others
RPL13	0.27521	8.11824	8.48676	0.00428258	Lamp5_vs_others
ECI2	0.437498	4.63325	8.42606	0.00431859	Lamp5_vs_others
LIX1-AS1	0.721557	3.80424	8.40637	0.00436281	Lamp5_vs_others
ERP29	0.389449	5.26728	8.35286	0.00448535	Lamp5_vs_others
VCAN-AS1	0.396511	5.56176	8.352	0.00454707	Lamp5_vs_others
GPM6B	0.220274	7.94712	8.28208	0.00465295	Lamp5_vs_others
CNPY3	0.546529	3.87073	8.27914	0.00466004	Lamp5_vs_others
TMEM70	0.530013	3.95785	8.22314	0.00479742	Lamp5_vs_others
NEK7	0.384474	5.28559	8.19108	0.00487792	Lamp5_vs_others
SCML2	0.361672	5.18187	8.15694	0.00496521	Lamp5_vs_others
GPS2	0.313041	5.52183	9.72631	0.00497742	Lamp5_vs_others
LINC02253	0.931967	3.57377	8.17287	0.00504705	Lamp5_vs_others
VSTM2A	0.199998	7.17878	8.089	0.00514373	Lamp5_vs_others
RPL28	0.27916	7.49908	8.08543	0.00526236	Lamp5_vs_others
BICRAL	0.225005	6.99307	8.01809	0.00533715	Lamp5_vs_others
C12orf4	0.354247	5.28328	8.01008	0.00535945	Lamp5_vs_others
BACE1	0.284211	5.76757	7.9628	0.00549314	Lamp5_vs_others
PSTK	0.392725	4.98554	7.9227	0.00560923	Lamp5_vs_others
RPL10	0.36931	7.58134	7.98943	0.00564681	Lamp5_vs_others
RPL41	0.267768	6.97518	7.83409	0.00591134	Lamp5_vs_others
MIR4300HG	0.696691	4.70652	7.85914	0.00603677	Lamp5_vs_others
KHSRP	0.414303	4.74002	7.71848	0.00624106	Lamp5_vs_others
SH3RF3	0.20124	8.37716	7.71215	0.00626175	Lamp5_vs_others
SYAP1	0.393193	4.86931	7.70595	0.00628211	Lamp5_vs_others
NDUFA13	0.294878	6.15534	7.68381	0.00635541	Lamp5_vs_others
CYP20A1	0.389676	5.06845	7.59732	0.00665022	Lamp5_vs_others
AL022238.2	0.496626	4.24754	7.51931	0.0069283	Lamp5_vs_others
CSRP1	0.632328	3.67443	7.47856	0.0070783	Lamp5_vs_others
NACA	0.261953	7.45581	7.50395	0.00708338	Lamp5_vs_others
WDR92	0.42642	4.87753	7.47401	0.00709524	Lamp5_vs_others
FLYWCH2	0.475734	4.30852	7.86445	0.00717036	Lamp5_vs_others
ATRNL1	0.223204	10.0694	7.45234	0.0072023	Lamp5_vs_others
TRAP1	0.313011	5.4548	7.99502	0.00739713	Lamp5_vs_others
NEFM	0.434601	4.71055	7.38338	0.00744192	Lamp5_vs_others
ABAT	0.200761	7.2256	7.30712	0.00774716	Lamp5_vs_others
POLDIP3	0.398331	4.66252	7.71705	0.00782695	Lamp5_vs_others
MBP	0.653239	6.6693	7.34506	0.00787582	Lamp5_vs_others
STYX	0.600875	3.64976	7.26455	0.00792317	Lamp5_vs_others
LSM5	0.343097	5.11108	7.14016	0.00846164	Lamp5_vs_others
BEX1	0.232471	7.43637	7.12434	0.00853278	Lamp5_vs_others
TMEM271	0.536512	3.97424	7.9517	0.00876883	Lamp5_vs_others
HIP1R	0.288882	5.50352	7.40563	0.00896597	Lamp5_vs_others
DAB2IP	0.320373	5.39907	6.94933	0.00936255	Lamp5_vs_others
PTGR1	0.281459	6.29174	6.93907	0.00941374	Lamp5_vs_others
KCNJ9	0.496649	4.0417	7.03857	0.00942076	Lamp5_vs_others
RPS3	0.290952	7.17608	6.90149	0.00985173	Lamp5_vs_others
STK25	0.318836	5.2309	6.83701	0.00993883	Lamp5_vs_others
TLE4	0.71977	5.12363	17.7152	4.72492e-05	Lamp5 Lhx6_vs_others
DAPK1	0.262569	8.35114	15.9678	0.00010522	Lamp5 Lhx6_vs_others
BTRC	0.276594	7.48966	15.7062	0.000119075	Lamp5 Lhx6_vs_others
PFKFB3	0.589166	4.84058	14.5141	0.000210098	Lamp5 Lhx6_vs_others
VGLL4	0.306958	7.06536	14.3815	0.000223895	Lamp5 Lhx6_vs_others
ZBTB20-AS1	0.750362	4.63794	13.7809	0.000314152	Lamp5 Lhx6_vs_others
LANCL3	1.13088	4.5691	13.8299	0.000314919	Lamp5 Lhx6_vs_others
NHSL1	0.525708	5.5646	13.5325	0.000342119	Lamp5 Lhx6_vs_others
DACH1	1.04078	4.65	13.0917	0.000460454	Lamp5 Lhx6_vs_others
FAM245A	0.927349	4.15341	15.4674	0.000547456	Lamp5 Lhx6_vs_others
AC078950.1	0.496474	5.04731	11.7537	0.000804464	Lamp5 Lhx6_vs_others
LPAR1	0.709482	5.20209	11.6437	0.000913202	Lamp5 Lhx6_vs_others
RNF152	0.680142	5.02453	11.4099	0.00100925	Lamp5 Lhx6_vs_others
AC092120.3	0.683147	3.87488	11.9031	0.00110963	Lamp5 Lhx6_vs_others
AL592156.2	0.773366	5.24947	11.2508	0.00111112	Lamp5 Lhx6_vs_others
P4HA2	0.608299	4.25771	11.4065	0.00121223	Lamp5 Lhx6_vs_others
PTK2	0.192929	8.47148	10.8969	0.00123115	Lamp5 Lhx6_vs_others
CYGB	0.62044	4.6872	10.8549	0.00125727	Lamp5 Lhx6_vs_others
SHROOM3	0.695805	4.80786	10.8804	0.00131187	Lamp5 Lhx6_vs_others
FRMD6	0.616254	4.47468	10.743	0.0013296	Lamp5 Lhx6_vs_others
SYNPR-AS1	0.462135	5.94575	10.5138	0.00152359	Lamp5 Lhx6_vs_others
TET3	0.279016	6.40204	10.3421	0.00162577	Lamp5 Lhx6_vs_others
CCDC57	0.340847	6.24763	10.0969	0.00183957	Lamp5 Lhx6_vs_others
FIP1L1	0.282829	6.43343	10.0933	0.00184285	Lamp5 Lhx6_vs_others
HUNK	0.301132	6.84761	9.93445	0.00199689	Lamp5 Lhx6_vs_others
TIAM1	0.261574	8.86723	9.82521	0.00212984	Lamp5 Lhx6_vs_others
NRSN1	0.283493	7.06609	9.63186	0.00232787	Lamp5 Lhx6_vs_others
TULP3	0.474339	4.72774	9.54554	0.00243226	Lamp5 Lhx6_vs_others
UGDH-AS1	0.371803	5.53073	9.50013	0.00248911	Lamp5 Lhx6_vs_others
JAKMIP3	0.371632	5.45926	9.40273	0.00261568	Lamp5 Lhx6_vs_others
SLC37A3	0.389442	5.48632	9.38287	0.00264229	Lamp5 Lhx6_vs_others
ZFP1	0.617434	4.13234	9.33279	0.00271064	Lamp5 Lhx6_vs_others
DHX36	0.220103	7.12994	9.09741	0.00305709	Lamp5 Lhx6_vs_others
ARHGAP33	0.45918	4.69472	9.07283	0.00309581	Lamp5 Lhx6_vs_others
LINC01102	0.312858	6.70987	9.01614	0.00321977	Lamp5 Lhx6_vs_others
ZNF862	0.743095	5.33822	8.93249	0.00333919	Lamp5 Lhx6_vs_others
ZNF682	0.382105	5.10201	8.99893	0.00360554	Lamp5 Lhx6_vs_others
ZBTB20-AS5	0.505046	5.46511	8.79175	0.0037227	Lamp5 Lhx6_vs_others
ABHD3	0.582997	4.17751	8.71363	0.00372291	Lamp5 Lhx6_vs_others
CACNA2D3	0.308231	9.28675	8.70173	0.00390941	Lamp5 Lhx6_vs_others
ME3	0.216039	7.28883	8.60678	0.00393368	Lamp5 Lhx6_vs_others
C1orf159	0.421983	5.19001	8.59603	0.00395555	Lamp5 Lhx6_vs_others
DYNC1LI2	0.244457	6.6501	8.53449	0.0040832	Lamp5 Lhx6_vs_others
SLC24A4	0.523338	4.9554	8.52332	0.00418231	Lamp5 Lhx6_vs_others
AC007535.1	0.437366	5.03832	8.4072	0.00436093	Lamp5 Lhx6_vs_others
AL109809.5	1.13033	3.7831	8.46189	0.0043822	Lamp5 Lhx6_vs_others
EIF2AK4	0.273924	6.2014	9.03306	0.00441678	Lamp5 Lhx6_vs_others
KCNMA1	0.201447	8.98589	8.37767	0.0044281	Lamp5 Lhx6_vs_others
MIRLET7BHG	0.381321	5.28592	8.31011	0.00458582	Lamp5 Lhx6_vs_others
TTC9	0.407735	4.98022	8.2643	0.00469605	Lamp5 Lhx6_vs_others
CRYBG3	0.872204	4.43914	8.19508	0.00488348	Lamp5 Lhx6_vs_others
PLA2G4B	0.653037	3.83044	8.16142	0.00495367	Lamp5 Lhx6_vs_others
DHRS13	0.80768	3.27665	8.15259	0.00497645	Lamp5 Lhx6_vs_others
PAWR	0.411031	6.247	8.21671	0.00498286	Lamp5 Lhx6_vs_others
SYCE1	0.565971	4.18059	8.44813	0.00504031	Lamp5 Lhx6_vs_others
USP6NL	0.428587	5.10331	8.02757	0.00531087	Lamp5 Lhx6_vs_others
PTK2B	0.587248	3.94424	7.97312	0.00546367	Lamp5 Lhx6_vs_others
CERS5	0.223659	6.60002	7.97212	0.00546651	Lamp5 Lhx6_vs_others
OTUD6B-AS1	0.335155	5.74645	7.92381	0.00560599	Lamp5 Lhx6_vs_others
SACS	0.198798	7.36704	7.83473	0.00587288	Lamp5 Lhx6_vs_others
MCEE	0.562523	4.14627	8.14362	0.00588194	Lamp5 Lhx6_vs_others
SEC14L2	0.559419	3.9235	7.88917	0.00591249	Lamp5 Lhx6_vs_others
MANBAL	0.788862	4.15826	9.05089	0.00610589	Lamp5 Lhx6_vs_others
AL512306.3	0.542751	4.15252	7.72095	0.00623298	Lamp5 Lhx6_vs_others
AOPEP	0.189123	7.5119	7.71913	0.00623891	Lamp5 Lhx6_vs_others
FAM89A	0.721517	3.83075	7.67973	0.00640683	Lamp5 Lhx6_vs_others
DLGAP1-AS5	0.255056	7.74192	7.63856	0.00658935	Lamp5 Lhx6_vs_others
XYLT2	0.844097	3.77812	8.28825	0.00675643	Lamp5 Lhx6_vs_others
MTMR9	0.296102	6.01399	7.53304	0.00687848	Lamp5 Lhx6_vs_others
MAGI1	0.148309	9.56319	7.52733	0.00689916	Lamp5 Lhx6_vs_others
ADK	0.198995	8.05788	7.51298	0.00695139	Lamp5 Lhx6_vs_others
EYA2	0.903405	3.42622	7.53039	0.00703123	Lamp5 Lhx6_vs_others
CHODL	0.981142	3.81111	7.55812	0.00703575	Lamp5 Lhx6_vs_others
NCBP1	0.373302	5.20817	7.63492	0.00719461	Lamp5 Lhx6_vs_others
ZFHX3	0.329733	5.70148	7.4353	0.00724121	Lamp5 Lhx6_vs_others
DCUN1D4	0.206898	6.87811	7.32859	0.00765994	Lamp5 Lhx6_vs_others
LYST	0.227045	7.06109	7.32823	0.00766139	Lamp5 Lhx6_vs_others
ABHD18	0.219436	6.55115	7.31924	0.0076978	Lamp5 Lhx6_vs_others
ZNF430	0.39479	5.14308	7.27693	0.00787156	Lamp5 Lhx6_vs_others
AL109946.1	0.47495	4.65034	7.26618	0.00791635	Lamp5 Lhx6_vs_others
ARHGEF26	0.570102	4.28542	7.24989	0.00799223	Lamp5 Lhx6_vs_others
MMP17	0.410299	5.05223	7.23593	0.00804383	Lamp5 Lhx6_vs_others
LINC01905	1.27204	2.93045	7.28422	0.00805526	Lamp5 Lhx6_vs_others
NUP50	0.3712	4.92786	8.0038	0.0081252	Lamp5 Lhx6_vs_others
NGF	0.538014	4.22102	7.19387	0.00822464	Lamp5 Lhx6_vs_others
AL450163.1	0.562978	4.22402	7.18255	0.00827403	Lamp5 Lhx6_vs_others
AC023385.1	0.399765	5.22797	7.1557	0.00839773	Lamp5 Lhx6_vs_others
APOE	0.534484	5.54311	7.20332	0.00845527	Lamp5 Lhx6_vs_others
FAM189A2	0.782768	3.66697	7.17145	0.0084614	Lamp5 Lhx6_vs_others
AC090579.1	0.297823	7.87676	7.12036	0.00881146	Lamp5 Lhx6_vs_others
GRIK3	0.300918	7.47903	7.06829	0.00904742	Lamp5 Lhx6_vs_others
ING5	0.341891	5.47286	7.00361	0.00909662	Lamp5 Lhx6_vs_others
FARP1	0.212047	8.26211	6.98797	0.00917243	Lamp5 Lhx6_vs_others
LYPLAL1-DT	0.81982	3.10077	6.95629	0.00932801	Lamp5 Lhx6_vs_others
RARS	0.305814	5.46696	7.12493	0.00938643	Lamp5 Lhx6_vs_others
CRNKL1	0.427122	4.50752	7.00983	0.00941827	Lamp5 Lhx6_vs_others
CTNNAL1	0.372646	5.44234	6.88283	0.00969945	Lamp5 Lhx6_vs_others
AC023424.3	0.336662	5.90127	6.86563	0.00978859	Lamp5 Lhx6_vs_others
RAB9A	0.574699	4.1577	6.93484	0.00984606	Lamp5 Lhx6_vs_others
HDHD3	0.82528	3.90095	6.85797	0.00985181	Lamp5 Lhx6_vs_others
CGREF1	0.390839	4.88875	6.84147	0.00991527	Lamp5 Lhx6_vs_others
APCDD1	2.24871	3.2099	47.1915	2.56561e-10	Pax6_vs_others
TCF7L2	1.39275	4.57021	22.5602	6.55282e-06	Pax6_vs_others
P2RY14	0.7806	5.5755	21.7238	7.79391e-06	Pax6_vs_others
BCAS1	2.21985	4.2954	18.3776	4.0819e-05	Pax6_vs_others
SIRT2	0.677912	5.50729	17.8106	4.43965e-05	Pax6_vs_others
CCDC144A	0.381635	7.47355	16.8894	6.8216e-05	Pax6_vs_others
AL157392.2	0.763678	4.45508	17.048	6.88907e-05	Pax6_vs_others
EMC1-AS1	0.640207	5.22478	17.1349	9.12029e-05	Pax6_vs_others
RMST	1.55979	3.49746	16.2222	0.000104578	Pax6_vs_others
EFCAB5	0.855872	4.22175	15.7118	0.000118763	Pax6_vs_others
GRAMD1C	1.14931	3.61565	15.6024	0.000125081	Pax6_vs_others
PRAG1	1.12319	3.87831	14.6594	0.000201945	Pax6_vs_others
KLF7	0.389985	6.58196	13.8474	0.000289508	Pax6_vs_others
METAP1D	0.385862	7.33298	13.6159	0.000329016	Pax6_vs_others
CDK18	1.32445	3.46326	13.5438	0.00035319	Pax6_vs_others
EDA	0.838784	4.83173	13.4135	0.00037261	Pax6_vs_others
NMNAT3	0.46889	6.41606	13.3152	0.000374646	Pax6_vs_others
MGAT5	0.319354	7.43949	13.1007	0.000415686	Pax6_vs_others
PHKB	0.279035	7.45351	12.8021	0.000480797	Pax6_vs_others
AC090531.1	0.646994	5.36847	12.1984	0.000672247	Pax6_vs_others
AL117381.1	0.973409	3.67273	12.013	0.000707881	Pax6_vs_others
MEPE	1.81029	3.30542	11.8284	0.000842498	Pax6_vs_others
AC004039.1	0.383672	6.72169	11.3059	0.00100427	Pax6_vs_others
KLC4	0.529807	5.0573	13.3955	0.00101632	Pax6_vs_others
MBP	0.956214	6.6693	11.436	0.00101831	Pax6_vs_others
ZNF350	0.720075	4.39504	11.6633	0.00111629	Pax6_vs_others
LINC00511	0.532387	6.05903	11.1417	0.00113097	Pax6_vs_others
DDX24	0.74034	4.30427	11.0396	0.00114659	Pax6_vs_others
AL133284.1	0.916102	3.71081	11.024	0.00115555	Pax6_vs_others
BRD1	0.394293	5.88371	11.7571	0.00122494	Pax6_vs_others
ZNF432	0.792864	4.20232	10.8468	0.00126238	Pax6_vs_others
HADH	0.566506	4.85541	10.7425	0.00140612	Pax6_vs_others
AC103876.1	0.43071	5.78325	10.5778	0.00144434	Pax6_vs_others
PSMA1	0.35182	6.3058	10.2598	0.00169456	Pax6_vs_others
METTL2B	0.513949	5.12804	10.5217	0.00173439	Pax6_vs_others
SEMA4D	0.770445	5.28588	10.1588	0.00189582	Pax6_vs_others
AASS	0.970931	3.4726	10.014	0.00191821	Pax6_vs_others
VGLL4	0.304042	7.06536	10.0094	0.00192265	Pax6_vs_others
DNAH11	0.701948	4.82771	9.96452	0.00200316	Pax6_vs_others
ITPR2	0.910448	5.16583	10.0416	0.00201311	Pax6_vs_others
TMEM255A	0.951797	3.84856	9.73642	0.0022121	Pax6_vs_others
FAM171A1	0.322803	6.79019	9.72979	0.00221499	Pax6_vs_others
SPATA13	0.525162	5.53752	9.698	0.00227362	Pax6_vs_others
IL7	0.34862	7.23798	9.6656	0.00234109	Pax6_vs_others
AL390198.1	0.564167	4.88736	9.55355	0.00242238	Pax6_vs_others
FAM117B	0.308487	6.46419	9.5751	0.002453	Pax6_vs_others
CARMIL1	0.351586	7.04475	9.37428	0.00269711	Pax6_vs_others
SLC26A5	0.799743	3.9364	9.29522	0.0027631	Pax6_vs_others
ELF1	0.757613	4.00592	9.26599	0.00280464	Pax6_vs_others
FYN	0.25914	7.97669	9.18576	0.002922	Pax6_vs_others
PDIA6	0.416115	5.55019	9.18494	0.00292322	Pax6_vs_others
COMT	0.504882	5.23984	9.17502	0.00293809	Pax6_vs_others
RNF217-AS1	0.356129	7.10571	9.21146	0.00293846	Pax6_vs_others
AC131568.1	0.577821	4.77911	9.09521	0.00306053	Pax6_vs_others
MAP4K5	0.641637	4.51527	9.05133	0.00313009	Pax6_vs_others
LHFPL3	0.312383	8.86761	9.08429	0.00316933	Pax6_vs_others
GSG1L	0.737719	4.47038	8.83171	0.00357171	Pax6_vs_others
ABLIM3	0.363595	6.18531	8.74679	0.00365989	Pax6_vs_others
SLC24A5	0.460552	5.55371	8.73808	0.00367634	Pax6_vs_others
GLRA3	0.775354	5.14571	8.78182	0.00377092	Pax6_vs_others
SHROOM4	1.13386	3.40531	8.60489	0.0040226	Pax6_vs_others
FAF2	0.409707	5.614	8.69618	0.0040425	Pax6_vs_others
AP002370.2	0.327399	7.18667	8.55868	0.00408286	Pax6_vs_others
TMEM272	0.943126	3.60054	8.52957	0.00409359	Pax6_vs_others
HADHA	0.364455	5.84872	8.52881	0.00409521	Pax6_vs_others
MPHOSPH8	0.229713	7.56295	8.49046	0.00417714	Pax6_vs_others
CCDC28A	0.521693	4.82675	9.18755	0.00418668	Pax6_vs_others
DNAH10	0.705112	4.3062	8.46248	0.00423801	Pax6_vs_others
AC006387.1	0.394758	6.09962	8.45197	0.0042611	Pax6_vs_others
DDI2-RSC1A1	0.480976	5.06115	8.37756	0.00442836	Pax6_vs_others
ADAMTSL3	0.453816	6.46538	8.43164	0.00447385	Pax6_vs_others
SFI1	0.453075	5.31607	8.35675	0.00447633	Pax6_vs_others
TNS1	1.08106	3.22143	8.34999	0.00452807	Pax6_vs_others
POLR1B	0.73229	3.80969	8.32627	0.00454757	Pax6_vs_others
AC027288.3	0.328176	8.25363	8.38292	0.0045604	Pax6_vs_others
HDLBP	0.387416	6.05608	8.28042	0.00465694	Pax6_vs_others
SLC15A2	0.891241	3.67335	8.24736	0.00473749	Pax6_vs_others
YLPM1	0.270645	7.00368	8.21993	0.00480541	Pax6_vs_others
ZFP37	0.431206	5.3388	8.16341	0.00494856	Pax6_vs_others
ENTPD1-AS1	0.27899	7.09753	8.15363	0.00497377	Pax6_vs_others
HPS5	0.528513	4.90109	8.14768	0.00498916	Pax6_vs_others
NEK3	0.626229	4.24671	8.1459	0.00499379	Pax6_vs_others
MXI1	0.267179	7.06617	8.13966	0.00501	Pax6_vs_others
TMBIM4	0.434047	5.70789	8.05939	0.0052236	Pax6_vs_others
TNS3	0.864345	4.83448	8.09049	0.00536057	Pax6_vs_others
CHD6	0.209206	7.67569	8.00367	0.00537739	Pax6_vs_others
DPY19L1	0.545354	5.58229	8.05978	0.00538619	Pax6_vs_others
BCL2L1	0.437736	5.23886	7.99296	0.00540746	Pax6_vs_others
SGF29	0.686806	3.88085	8.26713	0.00541563	Pax6_vs_others
MID1	0.494604	5.53168	8.00193	0.00543038	Pax6_vs_others
SPOP	0.354735	6.00983	7.94762	0.00553679	Pax6_vs_others
MGLL	0.290304	6.96958	7.92541	0.00560132	Pax6_vs_others
WDR35	0.519023	4.92901	7.90257	0.00566845	Pax6_vs_others
MED27	0.332486	6.08976	7.90119	0.00567255	Pax6_vs_others
AC099792.1	0.733114	5.16466	7.9601	0.00571489	Pax6_vs_others
AL359091.1	1.84702	2.34169	7.86701	0.00577469	Pax6_vs_others
DDIT4	0.758241	3.81189	7.85493	0.00581123	Pax6_vs_others
XRN2	0.28009	6.39887	7.8513	0.00582226	Pax6_vs_others
TADA2A	0.504244	4.9997	7.81252	0.00594142	Pax6_vs_others
BCL2L14	0.335907	6.48078	7.76814	0.00608093	Pax6_vs_others
VSTM5	0.94234	4.00057	7.76781	0.00609979	Pax6_vs_others
ADGRG6	1.07595	3.59673	7.74973	0.00623407	Pax6_vs_others
AP005131.1	0.747971	3.87361	7.63313	0.00652647	Pax6_vs_others
MPPED1	0.291183	7.55052	7.61951	0.00661808	Pax6_vs_others
FCHO2	0.317936	6.29286	7.58263	0.00670169	Pax6_vs_others
ATP7A	0.498957	4.97992	7.52967	0.00689069	Pax6_vs_others
EIF2B4	0.912655	4.01648	8.13204	0.00691428	Pax6_vs_others
YAF2	0.284458	6.71065	10.216	0.00693248	Pax6_vs_others
PARP2	0.489636	4.92304	7.50828	0.00696857	Pax6_vs_others
SLC22A23	0.287459	6.81223	7.50683	0.00697388	Pax6_vs_others
ABL1	0.283495	6.42932	7.76626	0.00708097	Pax6_vs_others
TIMP3	0.418921	6.23518	7.51531	0.00708235	Pax6_vs_others
RACGAP1	0.716082	3.8185	7.47371	0.00709638	Pax6_vs_others
KYAT1	0.425192	5.23847	7.45754	0.00715698	Pax6_vs_others
ZNF385D-AS2	0.709126	5.69335	7.52139	0.00718814	Pax6_vs_others
AC093323.1	1.03027	3.53743	7.45441	0.00723892	Pax6_vs_others
MED24	0.461274	5.09239	7.43406	0.00724596	Pax6_vs_others
NRCAM	0.191498	8.81833	7.41583	0.0073158	Pax6_vs_others
TMSB15A	0.650763	4.21673	7.40663	0.00735135	Pax6_vs_others
CLMP	0.535366	5.7072	7.44761	0.00741245	Pax6_vs_others
ECT2L	0.715431	3.85641	7.39019	0.00741527	Pax6_vs_others
KIAA1211	0.196482	9.33025	7.35758	0.00754375	Pax6_vs_others
MCMDC2	0.764677	3.95645	7.33085	0.0076508	Pax6_vs_others
IGHD	0.203007	14.5186	7.31494	0.00771528	Pax6_vs_others
AC106791.1	0.462024	5.16031	7.27464	0.00788109	Pax6_vs_others
DEPDC4	0.78538	3.67245	7.25432	0.00796611	Pax6_vs_others
RGMB	0.425051	5.7082	7.24461	0.00800705	Pax6_vs_others
CDK19	0.27569	7.22774	7.22778	0.00807854	Pax6_vs_others
MTBP	0.617014	4.08148	7.21957	0.00811368	Pax6_vs_others
ERP44	0.298995	6.16652	7.19615	0.00821472	Pax6_vs_others
L3MBTL2	0.674192	3.97733	7.25367	0.00824437	Pax6_vs_others
CDKL3	0.370326	5.66061	7.17107	0.00832442	Pax6_vs_others
AC074124.1	0.673811	4.03514	7.16852	0.00833565	Pax6_vs_others
NT5C3A	0.33192	6.06164	7.14009	0.00846194	Pax6_vs_others
PSMD2	0.418336	5.23891	8.0266	0.0085209	Pax6_vs_others
PDE5A	0.274369	7.58378	7.08926	0.0087312	Pax6_vs_others
SGCD	0.437916	8.18677	7.13011	0.00880643	Pax6_vs_others
ORAI2	0.536515	4.58345	8.6816	0.00884726	Pax6_vs_others
PSMC6	0.336541	5.85098	7.05124	0.0088697	Pax6_vs_others
PDE7A	0.24633	7.03579	7.04901	0.00888017	Pax6_vs_others
AP002026.1	0.78023	3.78711	7.01415	0.00904588	Pax6_vs_others
HERPUD2	0.341869	5.8432	7.00709	0.00907983	Pax6_vs_others
SLC6A15	0.348227	5.86216	7.51399	0.00916699	Pax6_vs_others
FIGNL1	0.63912	4.23796	6.97777	0.00922226	Pax6_vs_others
DPYSL5	0.26013	6.75633	6.96696	0.00927534	Pax6_vs_others
PKP4	0.249651	7.98636	6.96481	0.00928592	Pax6_vs_others
CECR2	0.477325	5.65513	6.97158	0.00942015	Pax6_vs_others
NUP93	0.310969	6.41052	6.93551	0.00943156	Pax6_vs_others
FP325318.1	0.607736	4.24793	6.92651	0.00947677	Pax6_vs_others
ZNF148	0.207824	7.80993	6.91966	0.00951134	Pax6_vs_others
AC090709.1	0.371183	7.43677	6.94463	0.00968013	Pax6_vs_others
DYRK1A	0.207175	7.51995	6.88552	0.00968558	Pax6_vs_others
MCFD2	0.330802	5.86903	7.86006	0.00970275	Pax6_vs_others
COX10-AS1	0.311228	6.53651	6.86687	0.00978216	Pax6_vs_others
KMT2A	0.176148	8.06917	6.84828	0.00987941	Pax6_vs_others
PDZRN4	0.439953	6.84408	6.9054	0.00989684	Pax6_vs_others
SNRPB2	0.415601	5.12037	6.98556	0.00990451	Pax6_vs_others
KIZ	0.3376	6.14149	6.83756	0.00993596	Pax6_vs_others
SLC1A6	0.565501	4.46676	6.83194	0.00996571	Pax6_vs_others
CYCS	0.317994	6.336	15.4496	0.000134479	Pvalb_vs_others
SMAP2	0.317006	6.33919	15.3946	0.000138041	Pvalb_vs_others
RND3	0.347767	6.17803	14.5853	0.000204804	Pvalb_vs_others
CHGA	0.334151	5.64063	14.1985	0.00024446	Pvalb_vs_others
FBXO36	0.492386	4.64871	13.9715	0.000272691	Pvalb_vs_others
PLCH1	0.441791	7.56407	14.1236	0.000283384	Pvalb_vs_others
MT-ND4L	0.325957	6.85665	13.8594	0.000304581	Pvalb_vs_others
BORCS8	0.507702	4.03617	13.8835	0.000325778	Pvalb_vs_others
SATB1	0.36566	7.89299	12.9977	0.000477706	Pvalb_vs_others
TASP1	0.240837	6.89491	12.5236	0.000550896	Pvalb_vs_others
SAMD5	0.343854	6.22169	12.5358	0.000574673	Pvalb_vs_others
LGI2	0.407937	5.45474	12.4439	0.000598043	Pvalb_vs_others
HOOK2	0.288644	5.88809	12.1192	0.000671827	Pvalb_vs_others
LHX6	0.320524	6.51751	11.8932	0.000779206	Pvalb_vs_others
OSTN	0.972363	4.33428	11.7861	0.000859787	Pvalb_vs_others
SULF1	0.567637	5.61898	11.5178	0.000977985	Pvalb_vs_others
PAWR	0.374121	6.247	11.4671	0.000986074	Pvalb_vs_others
FLT3	0.420618	4.77809	11.2564	0.00102931	Pvalb_vs_others
MAPT-AS1	0.391645	4.80563	11.0119	0.00116253	Pvalb_vs_others
GCLM	0.447525	4.95581	10.9047	0.00122637	Pvalb_vs_others
RAB3B	0.395158	6.63463	11.0104	0.00124817	Pvalb_vs_others
AL158077.2	0.521055	4.87659	10.957	0.00124998	Pvalb_vs_others
PCDHA-ALL	0.226809	6.77018	10.6564	0.00138854	Pvalb_vs_others
DACT3	0.364239	4.80185	10.4505	0.00153956	Pvalb_vs_others
NT5C	0.57774	3.9852	10.5141	0.00155521	Pvalb_vs_others
MRPL45	0.399786	4.66248	10.4063	0.00157419	Pvalb_vs_others
C11orf87	0.322661	5.78102	10.2046	0.0017519	Pvalb_vs_others
SLC26A4	0.470369	5.06185	10.2745	0.00176146	Pvalb_vs_others
HS3ST4	0.766995	4.55189	10.2697	0.00179854	Pvalb_vs_others
KLHL2	0.290571	5.357	9.8958	0.00203632	Pvalb_vs_others
ZBED3-AS1	0.444143	4.58985	9.87591	0.00205692	Pvalb_vs_others
SELENOS	0.362387	4.78487	9.8297	0.00210561	Pvalb_vs_others
LPAR1	0.489503	5.20209	9.90455	0.00214118	Pvalb_vs_others
CSRP1	0.550092	3.67443	9.74524	0.0021977	Pvalb_vs_others
XKR4	0.211695	10.1543	9.57876	0.00239153	Pvalb_vs_others
NEK1	0.178009	7.29425	9.47533	0.00252072	Pvalb_vs_others
SPOCK3	0.325836	9.97345	9.57416	0.00252982	Pvalb_vs_others
LRRC8B	0.24345	8.01234	9.38363	0.00268088	Pvalb_vs_others
RUNX2	0.226967	6.80234	9.28992	0.00277059	Pvalb_vs_others
DUSP18	0.487653	3.8181	9.2216	0.00286896	Pvalb_vs_others
ZNF124	0.310642	5.96081	9.23756	0.00287152	Pvalb_vs_others
TENM3	0.278275	9.40267	9.26777	0.00291345	Pvalb_vs_others
SPRY4-AS1	0.281144	7.11563	9.17656	0.00305251	Pvalb_vs_others
RNF144B	0.468672	4.50557	9.05426	0.00316818	Pvalb_vs_others
AL445123.2	0.362483	4.72269	8.98619	0.00323636	Pvalb_vs_others
PHACTR2	0.293024	6.59145	9.03206	0.00327148	Pvalb_vs_others
SLC12A8	0.360051	4.89742	8.8869	0.00340553	Pvalb_vs_others
AC093523.1	0.451375	4.2621	8.87291	0.00343709	Pvalb_vs_others
PDE10A	0.282626	8.86106	8.94707	0.00343914	Pvalb_vs_others
ZNF667-AS1	0.311602	5.13994	8.78355	0.00359133	Pvalb_vs_others
TAGLN3	0.199498	6.1228	8.72108	0.00370866	Pvalb_vs_others
TIMM17A	0.364631	4.65012	8.61203	0.00392305	Pvalb_vs_others
SFSWAP	0.20805	6.21785	8.53831	0.00407517	Pvalb_vs_others
KIAA0513	0.266039	5.65614	8.51982	0.00411427	Pvalb_vs_others
BTBD8	0.189877	7.8602	8.39863	0.00438032	Pvalb_vs_others
AIDA	0.333482	4.61924	8.32971	0.00453947	Pvalb_vs_others
ILDR2	0.304521	5.51834	8.29701	0.00462288	Pvalb_vs_others
PNMA3	0.267183	5.24925	8.2871	0.00464085	Pvalb_vs_others
KIAA1217	0.281787	10.0727	8.3255	0.00472398	Pvalb_vs_others
TRDN	1.16086	3.37533	8.2953	0.00483896	Pvalb_vs_others
NUP214	0.240309	5.84962	8.19867	0.00485875	Pvalb_vs_others
XPO7	0.20536	6.36856	8.18458	0.00489443	Pvalb_vs_others
RBM10	0.256764	5.22565	8.36543	0.00503947	Pvalb_vs_others
ZNF555	0.451264	3.92572	8.07563	0.00517964	Pvalb_vs_others
RAPGEF5	0.303834	7.16873	8.13856	0.00522643	Pvalb_vs_others
UBA5	0.250799	5.47464	8.05669	0.00523096	Pvalb_vs_others
NUFIP2	0.224738	6.31436	8.03315	0.00529544	Pvalb_vs_others
NCEH1	0.331409	5.45013	8.05319	0.00530856	Pvalb_vs_others
AAK1	0.149741	8.71997	8.01951	0.00533321	Pvalb_vs_others
KCNA3	0.26499	5.84576	8.01745	0.00533893	Pvalb_vs_others
RYR2	0.320333	8.49826	8.06996	0.00541816	Pvalb_vs_others
DBNDD2	0.399654	4.70605	7.94166	0.00560161	Pvalb_vs_others
UBR4	0.180447	6.52242	7.86485	0.0057812	Pvalb_vs_others
ESRRG	0.240956	7.87518	7.89704	0.00581609	Pvalb_vs_others
BCAS4	0.338256	4.55833	8.6311	0.00592295	Pvalb_vs_others
EIF4EBP2	0.273426	4.92626	8.33279	0.00602563	Pvalb_vs_others
DOCK11	0.261759	6.78143	7.80127	0.00614425	Pvalb_vs_others
KLHL5	0.237113	7.95459	7.77068	0.00620473	Pvalb_vs_others
OSBPL3	0.232448	7.40471	7.72041	0.00636071	Pvalb_vs_others
BRINP3	0.459793	7.89129	7.73283	0.00644615	Pvalb_vs_others
CKMT1B	0.284287	4.73729	8.47327	0.00653479	Pvalb_vs_others
CACNG3	0.236157	6.76513	7.63899	0.00660843	Pvalb_vs_others
MANBAL	0.638209	4.15826	8.12908	0.00671764	Pvalb_vs_others
ARL6IP5	0.20056	6.72457	7.48814	0.00704271	Pvalb_vs_others
IQSEC1	0.186509	7.57059	7.43852	0.00722898	Pvalb_vs_others
ADAT1	0.400692	4.13085	7.41733	0.00731005	Pvalb_vs_others
NDRG4	0.181452	7.36463	7.36652	0.00750831	Pvalb_vs_others
AC244131.2	0.504926	4.10691	7.35471	0.00755517	Pvalb_vs_others
CORT	0.827473	5.86065	7.42262	0.00756554	Pvalb_vs_others
RIPK2	0.420068	4.15732	7.30982	0.00773615	Pvalb_vs_others
SNPH	0.237072	6.15969	7.30251	0.00776604	Pvalb_vs_others
TATDN2	0.446687	4.02294	7.34638	0.00797537	Pvalb_vs_others
CPLX1	0.271394	6.43523	7.28234	0.00802761	Pvalb_vs_others
ZNF862	0.610119	5.33822	7.22563	0.00810866	Pvalb_vs_others
DACH1	0.61585	4.65	7.23307	0.0083434	Pvalb_vs_others
AC007364.1	0.230685	6.29725	7.15821	0.00838122	Pvalb_vs_others
TMEM260	0.38375	4.29037	7.55382	0.00838615	Pvalb_vs_others
CTNND2	0.154191	10.3568	7.14068	0.0084593	Pvalb_vs_others
KCNC4	0.341695	4.59124	7.12488	0.00853036	Pvalb_vs_others
TLN2	0.1796	7.49166	7.08402	0.00871695	Pvalb_vs_others
MGAT4A	0.230028	5.79527	7.06923	0.00878551	Pvalb_vs_others
ASTN2	0.206846	9.43911	7.06853	0.00881669	Pvalb_vs_others
ST8SIA1	0.206334	6.57869	7.04824	0.0088838	Pvalb_vs_others
CACNA2D3	0.265639	9.28675	7.08397	0.00898264	Pvalb_vs_others
MARS	0.258414	5.05081	7.02135	0.00901142	Pvalb_vs_others
FBLIM1	0.400247	4.10993	6.98902	0.00916733	Pvalb_vs_others
ZNF223	0.720041	3.43082	6.96852	0.00929016	Pvalb_vs_others
LRRC8A	0.301209	4.72655	6.92915	0.00946349	Pvalb_vs_others
CHSY3	0.266841	8.27981	6.92881	0.0097557	Pvalb_vs_others
NLGN4X	0.170261	8.1802	6.85433	0.00984762	Pvalb_vs_others
PRKAG2-AS1	0.618794	4.1488	6.83952	0.00994891	Pvalb_vs_others
TBC1D16	0.768497	4.61386	19.2161	2.3212e-05	Sncg_vs_others
ELOVL4	0.493244	5.60382	13.5009	0.00034229	Sncg_vs_others
CKAP5	0.347082	6.49978	13.2244	0.000401747	Sncg_vs_others
RAB9A	0.827315	4.1577	12.9508	0.000447164	Sncg_vs_others
SYNJ1	0.364825	6.7044	12.9457	0.000448267	Sncg_vs_others
STIM2	0.436675	5.88822	12.9212	0.000453646	Sncg_vs_others
EAF1	0.675685	4.34996	12.2927	0.000616926	Sncg_vs_others
HPCAL1	0.540777	5.10758	11.4521	0.000933992	Sncg_vs_others
ITGBL1	0.776813	4.37181	11.2059	0.00105548	Sncg_vs_others
TMEM44	0.656847	4.43995	10.8366	0.0012688	Sncg_vs_others
PRPF3	0.48899	5.2018	11.0575	0.00142541	Sncg_vs_others
TMEFF2	0.330583	8.81801	10.679	0.00143065	Sncg_vs_others
DPY19L2	0.347067	6.21354	10.5157	0.00148998	Sncg_vs_others
BRWD3	0.365779	6.32831	10.352	0.00161773	Sncg_vs_others
SLC12A8	0.560786	4.89742	9.77522	0.00216455	Sncg_vs_others
ARID3B	0.592383	4.63504	9.74976	0.00219266	Sncg_vs_others
NUB1	0.380828	5.48646	10.2164	0.00222869	Sncg_vs_others
POLR2B	0.368968	5.79856	9.29459	0.00276399	Sncg_vs_others
KAT14	0.65486	3.96455	9.18065	0.00308013	Sncg_vs_others
RAP2A	0.41515	5.47378	9.02095	0.0031792	Sncg_vs_others
AL138760.1	0.638861	4.85497	8.9469	0.00330225	Sncg_vs_others
LINC00271	0.888636	4.32072	8.91711	0.00336561	Sncg_vs_others
AHDC1	0.420291	5.40076	8.73232	0.00368726	Sncg_vs_others
UBASH3B	0.247959	7.72356	8.72978	0.00369208	Sncg_vs_others
LINC02006	0.998728	3.37223	8.6752	0.00379735	Sncg_vs_others
RAB11B	0.401008	5.28376	8.75751	0.00388868	Sncg_vs_others
RBM28	0.354943	5.77171	8.93618	0.00390945	Sncg_vs_others
AL732509.1	0.721546	3.78032	8.53441	0.00408338	Sncg_vs_others
SNCAIP	0.330043	6.52722	8.46012	0.00424318	Sncg_vs_others
VAMP7	0.571322	4.49385	8.82808	0.0042614	Sncg_vs_others
POU6F2	0.594492	5.71293	8.53193	0.00427946	Sncg_vs_others
MRPS11	0.55651	4.40092	9.22269	0.00431654	Sncg_vs_others
HDAC9	0.260689	8.9335	8.42231	0.0043574	Sncg_vs_others
NFKB1	0.378154	5.8645	8.35331	0.00448431	Sncg_vs_others
LRP12	0.37415	5.8892	8.26643	0.00469086	Sncg_vs_others
EIF3K	0.382685	5.49035	8.20989	0.00483051	Sncg_vs_others
AC099792.1	0.700454	5.16466	8.19712	0.00506183	Sncg_vs_others
MLXIP	0.415442	5.07045	8.25793	0.00514694	Sncg_vs_others
FRAS1	0.470109	7.81642	8.11312	0.005304	Sncg_vs_others
PHF2	0.449782	4.89111	8.20017	0.00530578	Sncg_vs_others
PCAT1	1.09918	2.83927	7.99346	0.00540606	Sncg_vs_others
ZNF181	0.664166	3.90612	8.11258	0.00551748	Sncg_vs_others
XRN1	0.218675	7.26038	7.90732	0.00565442	Sncg_vs_others
ZNF740	0.68784	3.83297	8.34225	0.00573858	Sncg_vs_others
CHID1	0.513766	4.46699	7.79365	0.00600035	Sncg_vs_others
AC090809.1	0.785369	3.50067	7.78985	0.00601228	Sncg_vs_others
LIN7C	0.352677	5.61786	8.25188	0.00610703	Sncg_vs_others
IMMP1L	0.286519	6.17918	7.69665	0.00631281	Sncg_vs_others
GGCX	0.511695	4.39722	8.74288	0.00659467	Sncg_vs_others
EEF1D	0.450881	4.87775	7.55829	0.00678788	Sncg_vs_others
AK9	0.398952	5.58949	7.51587	0.00694082	Sncg_vs_others
AL390783.1	0.649902	4.90105	7.55053	0.00702002	Sncg_vs_others
LMO7	0.317305	6.39468	7.45875	0.00715243	Sncg_vs_others
ULK4	0.319409	6.4957	7.41984	0.00730041	Sncg_vs_others
FUT8	0.208593	7.85596	7.31514	0.00771445	Sncg_vs_others
PRKG2	0.620972	5.27106	7.35268	0.00782726	Sncg_vs_others
AC018730.1	0.48691	4.84707	7.24862	0.00799011	Sncg_vs_others
ETF1	0.419566	4.91007	7.14264	0.00845052	Sncg_vs_others
ANKRD10	0.257343	6.56452	7.11485	0.00857575	Sncg_vs_others
FAM135B	0.249854	7.67693	7.04389	0.00890435	Sncg_vs_others
NIPSNAP3A	0.556844	4.13758	7.00799	0.0090755	Sncg_vs_others
ECI2	0.470797	4.63325	6.99462	0.00914013	Sncg_vs_others
RNF150	0.244764	7.74944	6.95503	0.00933426	Sncg_vs_others
PRKCB	0.404386	7.88307	6.99294	0.00945906	Sncg_vs_others
GRIK1-AS1	0.634456	4.8554	6.94441	0.00961215	Sncg_vs_others
LINC01630	0.970708	3.92699	6.93125	0.00975076	Sncg_vs_others
ACO1	0.375103	5.38741	6.86933	0.00976933	Sncg_vs_others
TMCC1	0.181567	7.85528	6.85859	0.00982535	Sncg_vs_others
RALA	0.279996	6.09661	6.84633	0.00988966	Sncg_vs_others
CBLN2	0.863443	4.4381	25.0994	2.07432e-06	Sst_vs_others
LINC02389	0.367572	6.33848	14.382	0.000236756	Sst_vs_others
SETX	0.24139	6.40135	13.6786	0.000314089	Sst_vs_others
AC139720.1	0.567641	7.54491	12.6187	0.000577161	Sst_vs_others
CDS1	0.315127	5.50097	12.3955	0.000586588	Sst_vs_others
UQCRC2	0.247033	6.26458	12.288	0.000618368	Sst_vs_others
IFT57	0.400694	4.86965	12.1793	0.000652283	Sst_vs_others
SNAP25-AS1	0.31862	5.39823	11.2118	0.00105238	Sst_vs_others
ZBED3-AS1	0.468491	4.58985	10.9564	0.00119514	Sst_vs_others
AL591519.1	0.515227	5.27754	10.9948	0.00121136	Sst_vs_others
ELL2	0.391327	6.21374	10.5594	0.00154756	Sst_vs_others
KLHL1	0.680401	4.10128	10.4494	0.0016239	Sst_vs_others
BDH1	0.267742	5.69311	10.2845	0.00167358	Sst_vs_others
NTPCR	0.359065	4.62224	10.0169	0.00191542	Sst_vs_others
GLMN	0.213969	6.56529	9.90392	0.00202797	Sst_vs_others
IKZF5	0.404551	4.27006	9.86486	0.00206845	Sst_vs_others
AC005064.1	0.742776	6.61495	9.88229	0.00217899	Sst_vs_others
DCC	0.40321	8.37754	9.86605	0.00219641	Sst_vs_others
ATP6V1E2	0.797404	3.86132	9.53031	0.00246143	Sst_vs_others
SMAP2	0.247831	6.33919	9.40679	0.00261028	Sst_vs_others
COX10-AS1	0.235371	6.53651	9.39605	0.0026246	Sst_vs_others
GDE1	0.480593	4.31575	9.23225	0.00285339	Sst_vs_others
RAB27B	0.260658	6.57936	9.16172	0.00300173	Sst_vs_others
RAB3B	0.35946	6.63463	9.1591	0.00311741	Sst_vs_others
LHX6	0.277377	6.51751	9.04352	0.00321545	Sst_vs_others
AP1S3	0.478521	4.0938	8.79406	0.00357196	Sst_vs_others
SPRY4-AS1	0.270465	7.11563	8.86433	0.00357411	Sst_vs_others
NUDT12	0.498977	3.78759	8.71186	0.0037263	Sst_vs_others
NCEH1	0.340103	5.45013	8.61172	0.00398096	Sst_vs_others
AL162493.1	0.695076	4.72153	8.56937	0.00420438	Sst_vs_others
LNX1-AS1	0.441688	4.46925	8.39414	0.00439051	Sst_vs_others
PDCD2	0.350016	4.6173	8.35648	0.00447695	Sst_vs_others
AC073336.1	0.487016	3.8523	8.31179	0.00458182	Sst_vs_others
TRIM71	0.462689	3.78044	8.2978	0.00461517	Sst_vs_others
SDHC	0.257602	5.69263	8.29087	0.00463179	Sst_vs_others
NPY	1.8493	8.37666	8.31422	0.00478739	Sst_vs_others
CABYR	0.424353	4.08921	8.19486	0.00486837	Sst_vs_others
SELENOS	0.332319	4.78487	8.12258	0.0050547	Sst_vs_others
LIN7C	0.231422	5.61786	8.09763	0.00512069	Sst_vs_others
ESRRA	0.346939	4.59085	8.08897	0.00514381	Sst_vs_others
XIAP	0.212183	6.14278	7.95745	0.0055085	Sst_vs_others
RAD23A	0.267588	5.14212	7.94415	0.00554684	Sst_vs_others
PTPRB	0.322566	6.23989	7.99823	0.00559056	Sst_vs_others
SMIM8	0.19801	6.02936	7.90775	0.00565317	Sst_vs_others
HS3ST4	0.680964	4.55189	7.95453	0.00575062	Sst_vs_others
AC026894.1	0.4262	4.22274	7.85175	0.00582089	Sst_vs_others
MAPT-AS1	0.334192	4.80563	7.8369	0.00586622	Sst_vs_others
FAM120A	0.2021	6.12335	7.82124	0.00591441	Sst_vs_others
ZNF518B	0.336281	4.39156	7.74961	0.00614017	Sst_vs_others
AC016642.1	0.305342	6.0471	7.70191	0.00645146	Sst_vs_others
PLEKHH2	1.04247	3.55895	7.7016	0.00653518	Sst_vs_others
DGKH	0.302932	5.93668	7.65558	0.00659494	Sst_vs_others
NTAN1	0.390847	4.46903	7.59025	0.00667494	Sst_vs_others
AC010260.1	0.267013	5.49034	7.54742	0.00682673	Sst_vs_others
TMEM30A	0.18925	6.43283	7.51571	0.0069414	Sst_vs_others
HBA1	0.856854	4.91282	7.4718	0.00737541	Sst_vs_others
AC007218.2	0.597605	3.41214	7.30773	0.00774469	Sst_vs_others
MGAT4B	0.402346	4.38229	7.29109	0.00781295	Sst_vs_others
LRRN2	0.201423	6.44193	7.28842	0.00782401	Sst_vs_others
VPS9D1	0.22536	5.54392	7.74048	0.00783682	Sst_vs_others
LRP8	0.253823	6.78433	7.31878	0.00790755	Sst_vs_others
NEK4	0.251616	5.41652	7.21795	0.00812062	Sst_vs_others
PRDM5	0.343623	4.75237	7.21553	0.00813099	Sst_vs_others
FAT1	0.371847	5.72788	7.26773	0.00817971	Sst_vs_others
HBG1	1.10047	4.56001	7.26876	0.00819401	Sst_vs_others
FLT3	0.342227	4.77809	7.19875	0.00820346	Sst_vs_others
DPH6-DT	0.284267	5.41	7.19849	0.00820457	Sst_vs_others
NT5DC1	0.331911	5.14323	7.19641	0.00821359	Sst_vs_others
CCDC113	0.448416	4.04951	7.14764	0.00842823	Sst_vs_others
AP4B1	0.400229	4.12135	7.96201	0.00846731	Sst_vs_others
CADM4	0.19143	5.97079	7.11562	0.0085723	Sst_vs_others
CAMK2G	0.187993	6.70677	7.08105	0.00873065	Sst_vs_others
CASC2	0.380054	4.45732	7.06777	0.00879233	Sst_vs_others
ATP6AP2	0.177146	6.65584	7.05959	0.00883055	Sst_vs_others
APIP	0.260948	5.41091	7.04016	0.00892196	Sst_vs_others
CAMSAP3	0.623791	4.28073	7.00029	0.00913495	Sst_vs_others
KIAA0825	0.171478	7.44935	6.96713	0.00927448	Sst_vs_others
HMOX2	0.299208	4.74616	7.30388	0.00940682	Sst_vs_others
PCF11	0.249823	5.35699	6.93197	0.00944934	Sst_vs_others
TNRC6C	0.150686	7.81733	6.90634	0.00957892	Sst_vs_others
AC007619.1	3.26674	2.81607	30.8466	1.42149e-07	Sst Chodl_vs_others
TLL1	3.18115	4.09763	13.0279	0.000475217	Sst Chodl_vs_others
DFFA	1.45914	4.75307	12.5011	0.000557008	Sst Chodl_vs_others
NR2F1	0.733392	7.25948	12.331	0.000605452	Sst Chodl_vs_others
NAALADL2	0.789785	7.25031	11.1286	0.0011345	Sst Chodl_vs_others
B3GLCT	1.54531	5.43551	11.1066	0.00118527	Sst Chodl_vs_others
IL1RAP	1.27361	5.70031	10.4777	0.00160003	Sst Chodl_vs_others
CLASP1	0.481987	8.52515	10.098	0.0018385	Sst Chodl_vs_others
CCDC50	0.863366	6.16927	10.0975	0.001839	Sst Chodl_vs_others
ATRX	0.372374	8.73636	10.8364	0.00205816	Sst Chodl_vs_others
APLP1	0.805258	6.24481	9.19643	0.0029061	Sst Chodl_vs_others
OFD1	0.827208	5.90625	9.87459	0.00325393	Sst Chodl_vs_others
TIAL1	0.694168	6.42673	9.02102	0.00355312	Sst Chodl_vs_others
AC099535.2	1.49116	3.98013	8.71978	0.00371113	Sst Chodl_vs_others
CARD8	1.51739	3.90114	8.71577	0.00371881	Sst Chodl_vs_others
KIF21B	0.914298	5.45673	8.81821	0.00373216	Sst Chodl_vs_others
GCSH	1.13369	4.8661	9.1093	0.00403763	Sst Chodl_vs_others
AP2A2	0.627843	6.7202	8.83024	0.00407712	Sst Chodl_vs_others
B3GAT1	0.897604	5.82457	8.45326	0.00425826	Sst Chodl_vs_others
GPC6	0.696406	9.22405	8.42818	0.00451599	Sst Chodl_vs_others
YME1L1	0.650573	6.69153	8.74667	0.00457625	Sst Chodl_vs_others
CDK11A	1.27753	4.41154	8.31566	0.00467118	Sst Chodl_vs_others
XIST	0.580189	8.98296	8.33989	0.0046899	Sst Chodl_vs_others
SMARCD1	1.02852	5.19117	9.08774	0.00469834	Sst Chodl_vs_others
NKTR	0.439042	7.80719	8.62277	0.00486629	Sst Chodl_vs_others
PTPRF	1.02059	5.48055	8.19473	0.0048687	Sst Chodl_vs_others
ZNF781	1.06225	4.99766	8.12633	0.00504484	Sst Chodl_vs_others
TMEM131L	0.626114	7.19291	7.88909	0.0057085	Sst Chodl_vs_others
YWHAZ	0.508108	7.3717	8.39647	0.00580855	Sst Chodl_vs_others
NUTM2A-AS1	0.590918	7.08027	7.63838	0.00650852	Sst Chodl_vs_others
AC104964.4	1.52936	3.85003	7.58213	0.00670347	Sst Chodl_vs_others
AL139106.1	1.12502	4.88923	7.50268	0.00698911	Sst Chodl_vs_others
RB1CC1	0.458997	7.44282	8.53132	0.00766443	Sst Chodl_vs_others
DCLK2	0.439098	8.46811	7.31091	0.0077317	Sst Chodl_vs_others
FNBP1L	0.342749	8.55822	7.66695	0.00775874	Sst Chodl_vs_others
CAMK1D	0.495549	7.78887	7.25176	0.00797685	Sst Chodl_vs_others
ATP8A1	0.399195	8.34027	7.19335	0.00822689	Sst Chodl_vs_others
CLIP2	0.661136	6.48182	7.1704	0.00832736	Sst Chodl_vs_others
DACH2	1.05569	6.35747	7.21685	0.00841004	Sst Chodl_vs_others
IL1RAPL1	0.338185	11.1405	7.13523	0.00848374	Sst Chodl_vs_others
INSIG2	0.966749	5.15367	7.52504	0.00860816	Sst Chodl_vs_others
ST7L	0.726327	6.08813	8.46106	0.00922253	Sst Chodl_vs_others
AC107223.1	0.781486	6.76748	7.00543	0.00932506	Sst Chodl_vs_others
MAML3	0.846178	7.3735	7.01631	0.00934031	Sst Chodl_vs_others
RPS29	0.983749	5.2266	6.88945	0.00966536	Sst Chodl_vs_others
CFAP46	0.480255	4.93252	14.8759	0.000176716	Vip_vs_others
PPP1R15A	0.482748	4.01466	13.1675	0.000402406	Vip_vs_others
CD247	0.499952	3.77121	11.684	0.000832668	Vip_vs_others
TSPAN13	0.225174	5.59961	10.5416	0.00147078	Vip_vs_others
ZNF862	0.642486	5.33822	9.53298	0.0024581	Vip_vs_others
C5orf17	0.682939	5.02288	8.96199	0.00344916	Vip_vs_others
THBS4	0.361584	4.4516	8.58214	0.00398401	Vip_vs_others
HOOK2	0.222338	5.88809	8.47193	0.00421736	Vip_vs_others
CRYBG3	0.701649	4.43914	8.45515	0.00426853	Vip_vs_others
ATP6V1E2	0.718864	3.86132	8.4092	0.00437108	Vip_vs_others
NUDC	0.223247	5.22298	8.70709	0.00449211	Vip_vs_others
WIPF1	0.486253	3.85227	8.08723	0.00514848	Vip_vs_others
AC091938.1	0.596528	4.13987	8.11437	0.00523477	Vip_vs_others
MRPL33	0.287067	4.87417	8.03014	0.00530375	Vip_vs_others
GNPAT	0.256756	5.02563	7.81934	0.00592029	Vip_vs_others
ARHGAP10	0.542056	4.23815	7.71263	0.00643064	Vip_vs_others
IFFO1	0.337123	4.11293	7.48788	0.00704368	Vip_vs_others
MAATS1	0.324738	4.5966	7.45617	0.00716214	Vip_vs_others
SYN1	0.222266	6.02169	7.41171	0.00733171	Vip_vs_others
FBXL13	0.205548	6.02144	7.37742	0.00746533	Vip_vs_others
RASGEF1A	0.353776	4.69883	7.37702	0.0074669	Vip_vs_others
CYGB	0.368273	4.6872	7.26614	0.00791656	Vip_vs_others
DECR1	0.235909	5.41427	7.19005	0.00824126	Vip_vs_others
CAMSAP3	0.602338	4.28073	7.17603	0.00832378	Vip_vs_others
PROSER1	0.381427	4.1274	7.12269	0.00854027	Vip_vs_others
ENDOV	0.342961	4.28829	7.09232	0.0086787	Vip_vs_others
CHMP2B	0.250159	5.07964	7.04588	0.00889494	Vip_vs_others
PARK7	0.217427	5.5183	7.00635	0.00908339	Vip_vs_others
PTGDS	0.618035	4.69859	7.03036	0.0092769	Vip_vs_others
THSD7B	0.375049	8.11091	7.00534	0.00939908	Vip_vs_others
CNNM4	0.306594	4.38391	6.93826	0.00941779	Vip_vs_others
B3GALNT2	0.214074	5.79504	6.91595	0.00953012	Vip_vs_others
RCAN1	0.21887	5.50373	6.82874	0.00998272	Vip_vs_others

## Sheet: Wilcoxon
gene	p_val	avg_log2FC	pct.1	pct.2	p_val_adj	cluster
NFIA	0	2.50543	0.853	0.324	0	Immature Interneurons - Mix
CASC15	0	2.30155	0.98	0.54	0	Immature Interneurons - Mix
HBG2	0	2.29597	0.629	0.127	0	Immature Interneurons - Mix
SOX4	0	2.25562	0.941	0.447	0	Immature Interneurons - Mix
AC099792.1	0	2.18442	0.487	0.072	0	Immature Interneurons - Mix
PDZRN3	0	1.97171	0.938	0.727	0	Immature Interneurons - Mix
SOX11	0	1.83362	0.85	0.353	0	Immature Interneurons - Mix
DLX6-AS1	0	1.80571	0.989	0.816	0	Immature Interneurons - Mix
HBA1	0	1.77941	0.447	0.079	0	Immature Interneurons - Mix
CHD7	0	1.76748	0.796	0.287	0	Immature Interneurons - Mix
VIM	0	1.74842	0.627	0.168	0	Immature Interneurons - Mix
SYNE2	0	1.73854	0.798	0.279	0	Immature Interneurons - Mix
HBA2	0	1.57962	0.472	0.096	0	Immature Interneurons - Mix
HBG1	0	1.57812	0.399	0.061	0	Immature Interneurons - Mix
NBAT1	0	1.56012	0.652	0.205	0	Immature Interneurons - Mix
LINC01748	0	1.53747	0.35	0.05	0	Immature Interneurons - Mix
LINC02487	0	1.40616	0.342	0.019	0	Immature Interneurons - Mix
MALAT1	0	0.98071	0.999	1	0	Immature Interneurons - Mix
DLEU2	4.94405e-290	1.90451	0.809	0.46	1.79899e-285	Immature Interneurons - Mix
ZNF704	9.35371e-278	1.50608	0.913	0.684	3.40353e-273	Immature Interneurons - Mix
ST18	1.99865e-274	1.43312	0.386	0.076	7.2725e-270	Immature Interneurons - Mix
NFIB	7.5057e-267	1.38375	0.955	0.669	2.7311e-262	Immature Interneurons - Mix
PRKCA	7.01677e-261	1.59662	0.903	0.73	2.55319e-256	Immature Interneurons - Mix
XIST	9.89986e-239	1.20551	0.921	0.477	3.60226e-234	Immature Interneurons - Mix
ZBTB20	2.31409e-238	1.36857	0.892	0.525	8.42029e-234	Immature Interneurons - Mix
HIST1H4C	1.30162e-231	1.32132	0.599	0.21	4.73622e-227	Immature Interneurons - Mix
KCNH8	7.85804e-223	1.4736	0.66	0.277	2.8593e-218	Immature Interneurons - Mix
CECR2	4.89876e-216	1.31986	0.511	0.163	1.78251e-211	Immature Interneurons - Mix
DCLK2	2.06061e-215	1.38289	0.867	0.707	7.49793e-211	Immature Interneurons - Mix
NFIA-AS2	3.16226e-215	1.57068	0.314	0.064	1.15065e-210	Immature Interneurons - Mix
RPS6	1.07129e-210	1.52895	0.733	0.373	3.89811e-206	Immature Interneurons - Mix
RPL7	8.24664e-208	1.60617	0.742	0.385	3.00071e-203	Immature Interneurons - Mix
BTG1	9.83805e-207	1.36293	0.754	0.401	3.57977e-202	Immature Interneurons - Mix
AUTS2	7.29497e-203	0.852603	0.987	0.977	2.65442e-198	Immature Interneurons - Mix
LINC00461	5.71502e-202	1.15273	0.934	0.829	2.07952e-197	Immature Interneurons - Mix
TMEM123	1.13829e-200	1.25032	0.586	0.224	4.14191e-196	Immature Interneurons - Mix
AKT3	3.02052e-200	1.21859	0.911	0.819	1.09908e-195	Immature Interneurons - Mix
ID4	1.01477e-199	1.09438	0.475	0.141	3.69246e-195	Immature Interneurons - Mix
AL078602.1	1.71496e-191	1.37423	0.218	0.034	6.24022e-187	Immature Interneurons - Mix
SLAIN1	1.31518e-189	1.48858	0.829	0.63	4.78556e-185	Immature Interneurons - Mix
CLASP1	1.98518e-189	1.27529	0.854	0.745	7.22349e-185	Immature Interneurons - Mix
DDAH2	5.7615e-189	0.960184	0.412	0.114	2.09644e-184	Immature Interneurons - Mix
HIST1H1D	6.09637e-188	1.06386	0.376	0.094	2.21829e-183	Immature Interneurons - Mix
EEF1A1	2.43631e-187	1.46721	0.878	0.731	8.865e-183	Immature Interneurons - Mix
RERE	8.10569e-187	0.949969	0.947	0.904	2.94942e-182	Immature Interneurons - Mix
EPHA5	4.14922e-185	1.38391	0.835	0.611	1.50978e-180	Immature Interneurons - Mix
RPL30	3.15282e-184	1.61624	0.802	0.526	1.14722e-179	Immature Interneurons - Mix
H3F3A	7.72663e-184	1.3535	0.816	0.527	2.81149e-179	Immature Interneurons - Mix
PANTR1	2.75816e-182	1.3529	0.741	0.444	1.00361e-177	Immature Interneurons - Mix
SPP1	1.89657e-181	1.27714	0.537	0.19	6.90105e-177	Immature Interneurons - Mix
IGF1R	8.83356e-180	1.24901	0.828	0.648	3.21427e-175	Immature Interneurons - Mix
RPS27	5.31178e-173	1.43828	0.82	0.536	1.9328e-168	Immature Interneurons - Mix
AC017053.1	3.56422e-172	0.831485	0.219	0.037	1.29691e-167	Immature Interneurons - Mix
RPS11	7.96514e-170	1.57376	0.734	0.423	2.89828e-165	Immature Interneurons - Mix
RPS16	1.26736e-169	1.45386	0.711	0.385	4.61155e-165	Immature Interneurons - Mix
RPS15A	9.10319e-167	1.438	0.722	0.396	3.31238e-162	Immature Interneurons - Mix
DLX5	1.40226e-166	1.21287	0.47	0.172	5.10241e-162	Immature Interneurons - Mix
DPYSL3	7.20208e-166	1.2088	0.787	0.521	2.62062e-161	Immature Interneurons - Mix
NEDD4L	4.38894e-162	1.09943	0.866	0.682	1.597e-157	Immature Interneurons - Mix
TUBA1A	2.00624e-160	1.09832	0.88	0.697	7.3001e-156	Immature Interneurons - Mix
RPS3A	1.60848e-159	1.50232	0.755	0.472	5.85279e-155	Immature Interneurons - Mix
TMSB15A	2.52962e-159	0.846486	0.318	0.078	9.20451e-155	Immature Interneurons - Mix
INSM1	3.99294e-156	0.685404	0.217	0.04	1.45291e-151	Immature Interneurons - Mix
RFTN2	2.84798e-152	1.06751	0.394	0.126	1.03629e-147	Immature Interneurons - Mix
MSI2	8.41766e-151	1.2837	0.772	0.579	3.06293e-146	Immature Interneurons - Mix
NR2F1	5.21079e-150	1.44368	0.684	0.444	1.89605e-145	Immature Interneurons - Mix
AC061958.1	8.08396e-149	1.18351	0.484	0.185	2.94151e-144	Immature Interneurons - Mix
SOX5	3.4089e-148	1.04711	0.894	0.674	1.2404e-143	Immature Interneurons - Mix
RPL13A	1.58688e-147	1.49593	0.778	0.534	5.77419e-143	Immature Interneurons - Mix
MARCKS	2.68948e-140	1.20645	0.758	0.523	9.7862e-136	Immature Interneurons - Mix
PRKCA-AS1	4.21114e-140	1.2995	0.532	0.243	1.53231e-135	Immature Interneurons - Mix
RPL9	2.64226e-137	1.41845	0.687	0.4	9.61438e-133	Immature Interneurons - Mix
RPS3	2.92271e-137	1.36595	0.743	0.499	1.06349e-132	Immature Interneurons - Mix
RPL6	4.17519e-136	1.34888	0.804	0.604	1.51923e-131	Immature Interneurons - Mix
ARID1B	2.96703e-132	0.910087	0.912	0.858	1.07961e-127	Immature Interneurons - Mix
NHSL1	1.43751e-131	0.97331	0.437	0.162	5.23067e-127	Immature Interneurons - Mix
MIR99AHG	2.2106e-130	1.12285	0.902	0.785	8.04372e-126	Immature Interneurons - Mix
RPS24	1.21021e-128	1.3488	0.821	0.642	4.4036e-124	Immature Interneurons - Mix
RPL21	2.59181e-128	1.40181	0.744	0.517	9.43083e-124	Immature Interneurons - Mix
TPT1	6.60248e-128	1.40694	0.701	0.464	2.40244e-123	Immature Interneurons - Mix
RPLP0	3.04412e-127	1.24889	0.704	0.434	1.10767e-122	Immature Interneurons - Mix
CCDC88A	2.93943e-125	0.85018	0.896	0.842	1.06957e-120	Immature Interneurons - Mix
CENPF	7.71694e-123	0.780993	0.21	0.046	2.80796e-118	Immature Interneurons - Mix
GNG5	1.50099e-121	0.583641	0.233	0.055	5.46164e-117	Immature Interneurons - Mix
TOP2A	2.12609e-120	0.718163	0.193	0.039	7.73621e-116	Immature Interneurons - Mix
RPS18	5.65519e-120	1.25745	0.803	0.581	2.05776e-115	Immature Interneurons - Mix
SCGN	1.32069e-118	0.737045	0.243	0.06	4.80559e-114	Immature Interneurons - Mix
RPS28	2.25653e-117	1.24952	0.731	0.509	8.21083e-113	Immature Interneurons - Mix
POU3F3	3.87517e-117	1.04504	0.585	0.318	1.41006e-112	Immature Interneurons - Mix
RPS14	3.87534e-117	1.33271	0.732	0.503	1.41012e-112	Immature Interneurons - Mix
RPS9	1.93342e-116	1.2345	0.678	0.425	7.03512e-112	Immature Interneurons - Mix
MAP4K4	6.26498e-116	0.987901	0.786	0.67	2.27964e-111	Immature Interneurons - Mix
RPL18A	8.69405e-116	1.28404	0.731	0.482	3.1635e-111	Immature Interneurons - Mix
KCNH7	1.05289e-115	1.07457	0.857	0.765	3.83117e-111	Immature Interneurons - Mix
ZBTB20-AS5	2.77468e-115	0.934804	0.387	0.143	1.00962e-110	Immature Interneurons - Mix
POU3F2	1.05691e-114	0.819018	0.27	0.077	3.84577e-110	Immature Interneurons - Mix
RPLP1	1.63473e-114	1.29279	0.795	0.613	5.94829e-110	Immature Interneurons - Mix
RPL17	6.54716e-113	1.18435	0.718	0.473	2.38232e-108	Immature Interneurons - Mix
CLIC1	1.44456e-111	0.416195	0.173	0.034	5.25632e-107	Immature Interneurons - Mix
RPL23A	5.65958e-111	1.15405	0.664	0.416	2.05935e-106	Immature Interneurons - Mix
TCF4	9.11165e-111	0.565432	0.993	0.984	3.31546e-106	Immature Interneurons - Mix
EZH2	2.23673e-110	1.04878	0.449	0.2	8.13881e-106	Immature Interneurons - Mix
AL589740.1	9.9797e-110	1.48064	0.565	0.31	3.63131e-105	Immature Interneurons - Mix
RPS29	5.13914e-109	0.820259	0.447	0.189	1.86998e-104	Immature Interneurons - Mix
NNAT	1.65528e-107	0.972127	0.686	0.42	6.02305e-103	Immature Interneurons - Mix
RPS27A	4.43751e-107	1.2722	0.762	0.585	1.61468e-102	Immature Interneurons - Mix
GPCPD1	6.60125e-107	1.16049	0.537	0.306	2.402e-102	Immature Interneurons - Mix
CERS6	1.87134e-106	1.00619	0.812	0.751	6.80925e-102	Immature Interneurons - Mix
ACTG1	8.49297e-106	1.12211	0.812	0.672	3.09034e-101	Immature Interneurons - Mix
PCDH9-AS2	8.52486e-105	1.34135	0.645	0.42	3.10194e-100	Immature Interneurons - Mix
RPL41	3.54096e-103	1.15693	0.701	0.461	1.28845e-98	Immature Interneurons - Mix
SOX2-OT	6.69926e-103	1.08834	0.907	0.791	2.43766e-98	Immature Interneurons - Mix
HMGB2	1.3519e-102	0.820144	0.297	0.098	4.91917e-98	Immature Interneurons - Mix
MOB3B	1.79571e-102	0.950217	0.646	0.411	6.53406e-98	Immature Interneurons - Mix
ZHX2	3.08883e-102	1.12933	0.484	0.246	1.12393e-97	Immature Interneurons - Mix
ATP2B4	4.23773e-102	1.07316	0.477	0.243	1.54198e-97	Immature Interneurons - Mix
TSPO	4.67278e-102	0.55596	0.236	0.064	1.70028e-97	Immature Interneurons - Mix
RPL27A	1.10608e-101	1.38722	0.627	0.405	4.0247e-97	Immature Interneurons - Mix
SSBP2	3.22402e-100	0.851234	0.866	0.826	1.17312e-95	Immature Interneurons - Mix
EZR	5.38189e-100	0.632268	0.248	0.072	1.95831e-95	Immature Interneurons - Mix
PCDH9	3.73377e-99	0.912329	0.888	0.766	1.35861e-94	Immature Interneurons - Mix
TMEM98	4.0682e-99	0.530019	0.189	0.044	1.48029e-94	Immature Interneurons - Mix
RPL3	1.11328e-98	1.15051	0.726	0.516	4.05089e-94	Immature Interneurons - Mix
TSIX	9.61722e-98	0.860589	0.486	0.227	3.49942e-93	Immature Interneurons - Mix
RPL37	1.31578e-97	1.17405	0.761	0.581	4.78774e-93	Immature Interneurons - Mix
KLF7	1.45641e-97	1.00181	0.567	0.342	5.29943e-93	Immature Interneurons - Mix
RPS13	4.02405e-97	1.27042	0.629	0.393	1.46423e-92	Immature Interneurons - Mix
H3F3B	8.6861e-97	1.03771	0.772	0.591	3.16061e-92	Immature Interneurons - Mix
CTBP2	2.56278e-96	1.00556	0.497	0.265	9.32517e-92	Immature Interneurons - Mix
HMGN2	1.73623e-95	0.961842	0.442	0.218	6.31761e-91	Immature Interneurons - Mix
SOX2	4.14473e-95	0.916569	0.486	0.246	1.50814e-90	Immature Interneurons - Mix
ARHGAP21	4.67574e-95	0.852107	0.791	0.691	1.70136e-90	Immature Interneurons - Mix
IL7	2.14078e-94	0.950544	0.63	0.411	7.78966e-90	Immature Interneurons - Mix
RPL26	4.09687e-94	1.19578	0.746	0.544	1.49073e-89	Immature Interneurons - Mix
AQP4	9.90744e-94	0.811822	0.358	0.143	3.60502e-89	Immature Interneurons - Mix
RDX	4.53572e-93	0.920494	0.754	0.616	1.65041e-88	Immature Interneurons - Mix
MCUB	8.54665e-93	1.00059	0.448	0.217	3.10987e-88	Immature Interneurons - Mix
RPL22	4.31551e-92	1.12076	0.668	0.447	1.57028e-87	Immature Interneurons - Mix
RPL10A	1.40223e-91	1.10538	0.635	0.414	5.10229e-87	Immature Interneurons - Mix
FOXP2	1.72859e-91	0.99126	0.173	0.041	6.28981e-87	Immature Interneurons - Mix
HBB	2.17998e-91	0.863566	0.259	0.08	7.93231e-87	Immature Interneurons - Mix
RPS19	5.18787e-91	1.41474	0.669	0.51	1.88771e-86	Immature Interneurons - Mix
CLDN5	7.93707e-91	0.329906	0.133	0.024	2.88806e-86	Immature Interneurons - Mix
WSB1	1.96638e-90	0.943557	0.769	0.683	7.15506e-86	Immature Interneurons - Mix
RPS10	1.57193e-89	1.04745	0.578	0.334	5.71977e-85	Immature Interneurons - Mix
MEX3A	3.61742e-89	0.681003	0.282	0.095	1.31627e-84	Immature Interneurons - Mix
TOX3	5.63907e-89	1.22764	0.591	0.397	2.05189e-84	Immature Interneurons - Mix
RPL37A	1.89938e-88	1.07255	0.806	0.658	6.91127e-84	Immature Interneurons - Mix
MDK	2.55604e-88	0.521506	0.205	0.056	9.30067e-84	Immature Interneurons - Mix
PFN2	2.72919e-88	1.04621	0.52	0.308	9.93069e-84	Immature Interneurons - Mix
FABP7	3.27164e-88	0.614028	0.316	0.115	1.19045e-83	Immature Interneurons - Mix
RPS4X	1.84096e-87	1.20311	0.692	0.515	6.69869e-83	Immature Interneurons - Mix
AFDN	4.26707e-87	0.977406	0.725	0.646	1.55266e-82	Immature Interneurons - Mix
NXN	1.70167e-86	1.02616	0.433	0.22	6.19188e-82	Immature Interneurons - Mix
KALRN	3.22347e-86	0.777403	0.877	0.852	1.17292e-81	Immature Interneurons - Mix
RPS20	4.14737e-86	1.16257	0.569	0.35	1.5091e-81	Immature Interneurons - Mix
FABP5	5.54949e-86	0.985542	0.579	0.342	2.01929e-81	Immature Interneurons - Mix
HIST1H1C	8.35904e-86	0.686107	0.225	0.066	3.0416e-81	Immature Interneurons - Mix
ANXA1	1.82402e-85	0.265082	0.103	0.016	6.63707e-81	Immature Interneurons - Mix
TMEM161B-AS1	1.01579e-84	0.821274	0.848	0.774	3.69615e-80	Immature Interneurons - Mix
RBP1	1.36628e-84	0.756136	0.223	0.066	4.97147e-80	Immature Interneurons - Mix
MARCH1	2.12528e-83	1.11722	0.685	0.524	7.73324e-79	Immature Interneurons - Mix
IGFBP2	1.48632e-82	0.563898	0.248	0.081	5.40829e-78	Immature Interneurons - Mix
IGF2BP3	1.90251e-82	1.04386	0.415	0.205	6.92266e-78	Immature Interneurons - Mix
STK39	2.05032e-82	1.22912	0.58	0.438	7.46049e-78	Immature Interneurons - Mix
METAP1D	8.95283e-81	0.993154	0.593	0.412	3.25767e-76	Immature Interneurons - Mix
DLX2	1.33544e-80	0.721012	0.283	0.104	4.85927e-76	Immature Interneurons - Mix
ODC1	2.4478e-80	0.649005	0.29	0.108	8.90683e-76	Immature Interneurons - Mix
TUBB2B	3.82763e-80	0.943712	0.736	0.551	1.39276e-75	Immature Interneurons - Mix
JUN	2.04887e-79	0.897989	0.432	0.218	7.45522e-75	Immature Interneurons - Mix
FNBP1L	3.02207e-79	0.736298	0.826	0.747	1.09964e-74	Immature Interneurons - Mix
GLI2	2.63418e-78	0.581293	0.141	0.032	9.58497e-74	Immature Interneurons - Mix
KIAA1211	3.92573e-78	0.636907	0.883	0.844	1.42845e-73	Immature Interneurons - Mix
RPL35A	4.69144e-78	1.3301	0.626	0.449	1.70708e-73	Immature Interneurons - Mix
AC012358.3	5.69718e-78	0.852444	0.666	0.505	2.07303e-73	Immature Interneurons - Mix
KIF2A	8.53455e-78	0.86877	0.667	0.531	3.10547e-73	Immature Interneurons - Mix
BAZ2B	1.04656e-77	0.899566	0.701	0.607	3.80813e-73	Immature Interneurons - Mix
CDH2	1.56985e-77	0.883843	0.768	0.658	5.71222e-73	Immature Interneurons - Mix
ARRDC3	3.4773e-77	0.833145	0.432	0.222	1.26528e-72	Immature Interneurons - Mix
STARD4-AS1	7.57333e-77	0.901687	0.617	0.408	2.75571e-72	Immature Interneurons - Mix
IGF2BP2	1.18822e-76	0.750324	0.294	0.112	4.32356e-72	Immature Interneurons - Mix
FOXG1	1.35602e-76	0.899143	0.598	0.415	4.93413e-72	Immature Interneurons - Mix
RPS23	9.67465e-76	1.24531	0.684	0.559	3.52031e-71	Immature Interneurons - Mix
H1FX	1.5705e-75	0.925864	0.487	0.284	5.71457e-71	Immature Interneurons - Mix
RPL34	1.60281e-75	1.30905	0.666	0.526	5.83216e-71	Immature Interneurons - Mix
DCX	9.66755e-75	0.758474	0.767	0.665	3.51773e-70	Immature Interneurons - Mix
TEAD1	8.89996e-74	0.988665	0.599	0.445	3.23843e-69	Immature Interneurons - Mix
RPL24	2.34975e-73	1.20768	0.677	0.516	8.55005e-69	Immature Interneurons - Mix
AC007666.2	4.06346e-73	0.569317	0.205	0.064	1.47857e-68	Immature Interneurons - Mix
RPL13	7.45879e-73	1.27116	0.717	0.651	2.71403e-68	Immature Interneurons - Mix
EPC1	1.2329e-72	0.806755	0.7	0.606	4.48615e-68	Immature Interneurons - Mix
TMEM131L	2.25046e-72	0.810038	0.597	0.418	8.18875e-68	Immature Interneurons - Mix
ZC2HC1A	3.88598e-72	0.920877	0.581	0.426	1.41399e-67	Immature Interneurons - Mix
RPL11	1.73423e-71	1.16791	0.691	0.562	6.31035e-67	Immature Interneurons - Mix
KMT2E	2.9472e-71	0.756679	0.766	0.721	1.0724e-66	Immature Interneurons - Mix
KLHDC8A	3.20725e-71	0.78066	0.272	0.108	1.16702e-66	Immature Interneurons - Mix
CXCR4	5.74613e-71	0.472292	0.182	0.051	2.09085e-66	Immature Interneurons - Mix
RPL7A	7.75964e-71	1.25196	0.668	0.543	2.8235e-66	Immature Interneurons - Mix
EPCAM-DT	1.30866e-70	0.779584	0.334	0.145	4.76182e-66	Immature Interneurons - Mix
RPS25	2.84809e-70	1.00185	0.639	0.462	1.03634e-65	Immature Interneurons - Mix
VCAN	4.449e-70	0.717218	0.553	0.331	1.61886e-65	Immature Interneurons - Mix
RPS21	4.67992e-70	1.05898	0.581	0.379	1.70288e-65	Immature Interneurons - Mix
LINC00609	6.42042e-70	0.91381	0.234	0.085	2.3362e-65	Immature Interneurons - Mix
RND3	1.04574e-69	0.94685	0.438	0.245	3.80513e-65	Immature Interneurons - Mix
XPO1	4.0633e-69	0.826102	0.672	0.581	1.47851e-64	Immature Interneurons - Mix
RPL38	5.26457e-69	0.944235	0.649	0.465	1.91562e-64	Immature Interneurons - Mix
CERS3-AS1	8.65638e-69	0.509296	0.127	0.029	3.1498e-64	Immature Interneurons - Mix
RPL23	8.75964e-69	1.15643	0.618	0.432	3.18737e-64	Immature Interneurons - Mix
RPL10	8.8876e-69	1.43794	0.643	0.518	3.23393e-64	Immature Interneurons - Mix
PPP1R14B	1.37692e-68	0.716978	0.331	0.149	5.01021e-64	Immature Interneurons - Mix
CTNNA2	1.62386e-68	0.541356	0.943	0.915	5.90874e-64	Immature Interneurons - Mix
GAS2L3	2.03425e-68	0.768354	0.312	0.133	7.40201e-64	Immature Interneurons - Mix
NES	2.6238e-68	0.529652	0.172	0.049	9.54721e-64	Immature Interneurons - Mix
AP000462.1	1.63955e-67	0.972722	0.528	0.346	5.96584e-63	Immature Interneurons - Mix
ARX	2.0133e-67	0.878439	0.587	0.408	7.3258e-63	Immature Interneurons - Mix
SEPTIN11	7.18659e-67	0.828547	0.697	0.601	2.61498e-62	Immature Interneurons - Mix
RPLP2	1.44222e-66	1.07519	0.638	0.483	5.2478e-62	Immature Interneurons - Mix
AC069437.1	1.50224e-66	1.07609	0.534	0.373	5.46619e-62	Immature Interneurons - Mix
CADM1	4.76785e-66	0.731462	0.818	0.779	1.73488e-61	Immature Interneurons - Mix
KLHL35	3.35978e-65	0.583957	0.226	0.081	1.22252e-60	Immature Interneurons - Mix
H1F0	6.05888e-65	0.862653	0.422	0.238	2.20464e-60	Immature Interneurons - Mix
CYBRD1	2.10024e-64	0.379569	0.106	0.022	7.64214e-60	Immature Interneurons - Mix
MEIS1	3.0249e-64	0.701474	0.248	0.096	1.10067e-59	Immature Interneurons - Mix
AC125613.1	2.77645e-63	1.06249	0.662	0.485	1.01027e-58	Immature Interneurons - Mix
RNF130	3.28463e-63	0.824428	0.713	0.685	1.19518e-58	Immature Interneurons - Mix
CCND2	1.01652e-62	0.927639	0.576	0.425	3.69881e-58	Immature Interneurons - Mix
CNN3	1.35754e-62	0.804423	0.424	0.227	4.9397e-58	Immature Interneurons - Mix
SPAG9	1.63988e-62	0.828248	0.663	0.605	5.96702e-58	Immature Interneurons - Mix
AL136366.1	3.84785e-62	0.592705	0.166	0.05	1.40012e-57	Immature Interneurons - Mix
MARCKSL1	6.28758e-62	0.83812	0.673	0.534	2.28786e-57	Immature Interneurons - Mix
ELF2	1.29408e-61	0.938839	0.594	0.48	4.70876e-57	Immature Interneurons - Mix
BCAN	2.25668e-61	0.760223	0.334	0.16	8.21139e-57	Immature Interneurons - Mix
AC009041.2	4.032e-61	0.847718	0.324	0.157	1.46713e-56	Immature Interneurons - Mix
EEF1G	4.60527e-61	0.904356	0.528	0.344	1.67572e-56	Immature Interneurons - Mix
PTMA	1.01491e-60	0.909729	0.819	0.735	3.69294e-56	Immature Interneurons - Mix
RPL29	1.4344e-60	1.06006	0.581	0.413	5.21934e-56	Immature Interneurons - Mix
OGA	2.54095e-60	0.763311	0.695	0.648	9.24575e-56	Immature Interneurons - Mix
HNRNPA1	1.49684e-59	0.925973	0.542	0.381	5.44656e-55	Immature Interneurons - Mix
RACK1	2.18173e-59	0.934598	0.572	0.395	7.93865e-55	Immature Interneurons - Mix
C1orf61	3.3169e-59	0.838499	0.633	0.486	1.20692e-54	Immature Interneurons - Mix
AC011900.1	6.19996e-59	0.857932	0.414	0.241	2.25598e-54	Immature Interneurons - Mix
MT2A	4.30752e-58	0.578062	0.214	0.078	1.56738e-53	Immature Interneurons - Mix
SOX9	1.33564e-57	0.464394	0.176	0.058	4.85998e-53	Immature Interneurons - Mix
PHF21B	6.30259e-57	0.891874	0.411	0.247	2.29332e-52	Immature Interneurons - Mix
CALD1	1.52955e-56	0.872019	0.563	0.422	5.56556e-52	Immature Interneurons - Mix
RPL15	1.79722e-56	0.966105	0.689	0.566	6.53955e-52	Immature Interneurons - Mix
POU2F1	2.05092e-56	0.807379	0.69	0.651	7.46269e-52	Immature Interneurons - Mix
IL17RD	2.38942e-56	0.67784	0.234	0.093	8.69438e-52	Immature Interneurons - Mix
RPL36	2.63878e-56	0.981298	0.607	0.448	9.60173e-52	Immature Interneurons - Mix
NFIX	4.64916e-56	0.791712	0.555	0.394	1.69169e-51	Immature Interneurons - Mix
TBL1XR1	2.13636e-55	0.782809	0.686	0.652	7.77356e-51	Immature Interneurons - Mix
ZFP36L2	3.69588e-55	0.314812	0.128	0.034	1.34482e-50	Immature Interneurons - Mix
IFITM3	3.78012e-55	0.338812	0.143	0.041	1.37547e-50	Immature Interneurons - Mix
DRAXIN	4.64238e-55	0.666751	0.289	0.132	1.68922e-50	Immature Interneurons - Mix
NUSAP1	5.57848e-55	0.405574	0.107	0.025	2.02984e-50	Immature Interneurons - Mix
HIST1H1E	4.74007e-54	0.588929	0.228	0.09	1.72477e-49	Immature Interneurons - Mix
FGD3	5.40493e-54	0.642137	0.256	0.109	1.96669e-49	Immature Interneurons - Mix
DBI	1.64621e-53	0.685594	0.322	0.158	5.99005e-49	Immature Interneurons - Mix
CLIC4	1.91104e-53	0.62811	0.302	0.144	6.9537e-49	Immature Interneurons - Mix
STMN1	2.0319e-53	0.727615	0.806	0.718	7.39347e-49	Immature Interneurons - Mix
BTF3	3.06392e-53	0.863567	0.42	0.254	1.11487e-48	Immature Interneurons - Mix
ARID2	5.83595e-53	0.891178	0.472	0.332	2.12353e-48	Immature Interneurons - Mix
HES1	6.64119e-53	0.26703	0.109	0.027	2.41653e-48	Immature Interneurons - Mix
RPS5	1.0237e-52	0.976975	0.509	0.341	3.72494e-48	Immature Interneurons - Mix
ANTXR2	2.11571e-52	0.419518	0.117	0.03	7.69842e-48	Immature Interneurons - Mix
HNRNPA2B1	2.48227e-52	0.743341	0.745	0.691	9.03223e-48	Immature Interneurons - Mix
DLX6	4.13497e-52	0.735608	0.267	0.124	1.50459e-47	Immature Interneurons - Mix
HNRNPR	5.91772e-52	0.807537	0.576	0.444	2.15328e-47	Immature Interneurons - Mix
SRGAP1	6.77569e-52	0.772556	0.576	0.426	2.46547e-47	Immature Interneurons - Mix
RPS7	7.68302e-52	1.02234	0.583	0.433	2.79562e-47	Immature Interneurons - Mix
RPL36A	2.94605e-51	0.808016	0.456	0.288	1.07198e-46	Immature Interneurons - Mix
PBX3	3.92567e-51	0.731571	0.292	0.137	1.42843e-46	Immature Interneurons - Mix
AL160254.1	6.44209e-51	0.967112	0.371	0.218	2.34408e-46	Immature Interneurons - Mix
ITM2A	1.31164e-50	0.34397	0.131	0.038	4.77265e-46	Immature Interneurons - Mix
GAB1	2.10398e-50	0.770525	0.35	0.192	7.65577e-46	Immature Interneurons - Mix
HIST1H2AC	3.51916e-50	0.657108	0.243	0.103	1.28052e-45	Immature Interneurons - Mix
STAG1	5.37512e-50	0.788693	0.644	0.594	1.95584e-45	Immature Interneurons - Mix
HMGB1	1.12644e-49	0.789096	0.755	0.708	4.09877e-45	Immature Interneurons - Mix
ZFHX4	1.39547e-49	0.753768	0.209	0.085	5.07771e-45	Immature Interneurons - Mix
SEMA5B	2.51311e-49	0.719526	0.405	0.24	9.14444e-45	Immature Interneurons - Mix
APOLD1	4.09732e-49	0.647976	0.165	0.058	1.49089e-44	Immature Interneurons - Mix
ELMO1	4.31956e-49	1.03976	0.592	0.503	1.57176e-44	Immature Interneurons - Mix
TBL1X	6.15717e-49	0.829381	0.291	0.148	2.24041e-44	Immature Interneurons - Mix
RPS26	7.49047e-49	0.945268	0.508	0.339	2.72556e-44	Immature Interneurons - Mix
RPL27	1.03319e-48	0.954324	0.473	0.325	3.75947e-44	Immature Interneurons - Mix
AASS	6.08606e-48	0.510165	0.138	0.044	2.21453e-43	Immature Interneurons - Mix
NAV3	9.31257e-48	0.796661	0.687	0.682	3.38857e-43	Immature Interneurons - Mix
RPS2	1.2836e-47	0.86875	0.65	0.51	4.67064e-43	Immature Interneurons - Mix
PTMS	1.42565e-47	0.821749	0.598	0.484	5.1875e-43	Immature Interneurons - Mix
AC068308.1	1.88881e-47	1.24142	0.493	0.324	6.87282e-43	Immature Interneurons - Mix
TET1	2.90346e-47	0.80605	0.384	0.236	1.05648e-42	Immature Interneurons - Mix
RPL39	5.09181e-47	0.538772	0.261	0.121	1.85276e-42	Immature Interneurons - Mix
LGALS1	5.50641e-47	0.591942	0.207	0.085	2.00362e-42	Immature Interneurons - Mix
TMSB4X	1.48094e-46	0.708331	0.851	0.768	5.3887e-42	Immature Interneurons - Mix
ST6GAL1	1.55483e-46	0.908125	0.397	0.251	5.65757e-42	Immature Interneurons - Mix
ZNF532	1.67817e-46	0.832092	0.583	0.512	6.10637e-42	Immature Interneurons - Mix
LINC01305	3.95207e-46	0.440731	0.152	0.051	1.43804e-41	Immature Interneurons - Mix
STMN2	4.11963e-46	0.642612	0.838	0.785	1.49901e-41	Immature Interneurons - Mix
C11orf96	4.65956e-46	0.605333	0.246	0.112	1.69547e-41	Immature Interneurons - Mix
HSPA1B	7.05666e-46	0.491245	0.18	0.068	2.56771e-41	Immature Interneurons - Mix
PBX1	8.01793e-46	0.514885	0.812	0.73	2.91749e-41	Immature Interneurons - Mix
SERINC5	2.32628e-45	0.865438	0.55	0.462	8.46464e-41	Immature Interneurons - Mix
SELENOP	3.86211e-45	0.42266	0.14	0.046	1.40531e-40	Immature Interneurons - Mix
NREP	4.83834e-45	0.694285	0.592	0.458	1.76053e-40	Immature Interneurons - Mix
ANXA5	6.17017e-45	0.491113	0.182	0.07	2.24514e-40	Immature Interneurons - Mix
KDM5B	1.20236e-44	0.799184	0.503	0.392	4.37503e-40	Immature Interneurons - Mix
MTSS1	4.45126e-44	0.498258	0.807	0.791	1.61968e-39	Immature Interneurons - Mix
ZEB1	1.29199e-43	0.811443	0.602	0.501	4.70117e-39	Immature Interneurons - Mix
AC091826.2	1.32481e-43	0.873531	0.285	0.152	4.82058e-39	Immature Interneurons - Mix
RPL5	1.54004e-43	0.890641	0.648	0.53	5.60375e-39	Immature Interneurons - Mix
LINC01578	1.8523e-43	0.704664	0.57	0.448	6.73995e-39	Immature Interneurons - Mix
NR2F2	2.37242e-43	0.710178	0.4	0.244	8.63253e-39	Immature Interneurons - Mix
HDAC2	3.86809e-43	0.790677	0.438	0.303	1.40748e-38	Immature Interneurons - Mix
ACMSD	6.01628e-43	0.712419	0.248	0.119	2.18914e-38	Immature Interneurons - Mix
RPS12	9.65439e-43	1.0161	0.595	0.467	3.51294e-38	Immature Interneurons - Mix
RPS8	1.36255e-42	0.829082	0.651	0.536	4.9579e-38	Immature Interneurons - Mix
QKI	1.37321e-42	0.461984	0.931	0.91	4.99671e-38	Immature Interneurons - Mix
RPS17	1.92884e-42	0.959619	0.392	0.246	7.01848e-38	Immature Interneurons - Mix
HMGN1	5.78953e-42	0.725475	0.633	0.531	2.10664e-37	Immature Interneurons - Mix
RPSA	2.4285e-41	0.837316	0.567	0.446	8.83657e-37	Immature Interneurons - Mix
UBA52	2.71289e-41	0.974111	0.487	0.358	9.87138e-37	Immature Interneurons - Mix
SFRP2	2.99269e-41	0.305801	0.112	0.033	1.08895e-36	Immature Interneurons - Mix
SPATS2	3.77976e-41	0.806095	0.498	0.397	1.37534e-36	Immature Interneurons - Mix
GLCCI1	4.45854e-41	1.19655	0.568	0.523	1.62233e-36	Immature Interneurons - Mix
SUMO2	8.60247e-41	0.811098	0.495	0.372	3.13018e-36	Immature Interneurons - Mix
CDK19	8.99135e-41	0.812708	0.549	0.464	3.27168e-36	Immature Interneurons - Mix
RPS15	3.81798e-40	1.0572	0.624	0.541	1.38925e-35	Immature Interneurons - Mix
PAK2	4.29801e-40	0.77757	0.507	0.402	1.56392e-35	Immature Interneurons - Mix
BX890604.2	5.96827e-40	0.706241	0.414	0.279	2.17167e-35	Immature Interneurons - Mix
MAP2	1.05193e-39	0.395524	0.941	0.947	3.82765e-35	Immature Interneurons - Mix
C18orf54	1.27006e-39	0.375348	0.111	0.034	4.62136e-35	Immature Interneurons - Mix
GPC2	1.37795e-39	0.34935	0.12	0.038	5.01396e-35	Immature Interneurons - Mix
ZBTB20-AS2	2.19804e-39	0.410853	0.121	0.039	7.99802e-35	Immature Interneurons - Mix
TRIM59	3.15274e-39	0.437675	0.129	0.044	1.14719e-34	Immature Interneurons - Mix
CEP170	3.43023e-39	0.595657	0.699	0.695	1.24816e-34	Immature Interneurons - Mix
SINHCAF	3.4661e-39	0.356642	0.12	0.039	1.26121e-34	Immature Interneurons - Mix
SMC4	5.42759e-39	0.515717	0.142	0.051	1.97494e-34	Immature Interneurons - Mix
ASAP1	6.77921e-39	0.690872	0.681	0.654	2.46675e-34	Immature Interneurons - Mix
CLEC3B	1.47271e-38	0.339645	0.122	0.04	5.35873e-34	Immature Interneurons - Mix
MMS22L	1.50024e-38	0.655599	0.178	0.075	5.45893e-34	Immature Interneurons - Mix
AC012409.2	1.50153e-38	0.705281	0.391	0.236	5.46362e-34	Immature Interneurons - Mix
TUBB	2.03377e-38	0.746149	0.565	0.461	7.40027e-34	Immature Interneurons - Mix
PARP4	2.94241e-38	0.516891	0.144	0.053	1.07065e-33	Immature Interneurons - Mix
ELMO1-AS1	3.03583e-38	0.528094	0.156	0.059	1.10465e-33	Immature Interneurons - Mix
DEK	5.19043e-38	0.750931	0.42	0.29	1.88864e-33	Immature Interneurons - Mix
IGFBP7	8.22896e-38	0.400854	0.186	0.078	2.99427e-33	Immature Interneurons - Mix
SMARCC1	1.66997e-37	0.74276	0.519	0.437	6.0765e-33	Immature Interneurons - Mix
ZNF292	3.37333e-37	0.538393	0.746	0.747	1.22745e-32	Immature Interneurons - Mix
CRB1	5.33215e-37	0.81968	0.459	0.343	1.94021e-32	Immature Interneurons - Mix
FOS	6.96305e-37	0.461781	0.184	0.078	2.53365e-32	Immature Interneurons - Mix
CCNT2-AS1	8.92469e-37	0.763702	0.316	0.192	3.24743e-32	Immature Interneurons - Mix
CASK	1.27016e-36	0.601689	0.67	0.657	4.62175e-32	Immature Interneurons - Mix
RPL35	2.05035e-36	0.771893	0.519	0.397	7.4606e-32	Immature Interneurons - Mix
AC097534.2	2.10908e-36	0.455376	0.168	0.069	7.67431e-32	Immature Interneurons - Mix
PTGES3	5.81849e-36	0.718731	0.525	0.416	2.11717e-31	Immature Interneurons - Mix
RPL32	7.4335e-36	0.967712	0.647	0.564	2.70483e-31	Immature Interneurons - Mix
RFX3	8.98197e-36	0.645685	0.662	0.642	3.26827e-31	Immature Interneurons - Mix
RPL14	1.50867e-35	0.861132	0.631	0.547	5.48961e-31	Immature Interneurons - Mix
PGAP1	2.20356e-35	0.625887	0.616	0.569	8.01809e-31	Immature Interneurons - Mix
DAPK1	2.68833e-35	0.55382	0.695	0.665	9.78203e-31	Immature Interneurons - Mix
MIR100HG	3.32538e-35	0.515423	0.781	0.752	1.21001e-30	Immature Interneurons - Mix
LRRC1	3.70147e-35	0.7204	0.297	0.175	1.34685e-30	Immature Interneurons - Mix
CARHSP1	4.71257e-35	0.523203	0.284	0.155	1.71476e-30	Immature Interneurons - Mix
GSE1	1.25333e-34	0.738407	0.444	0.341	4.5605e-30	Immature Interneurons - Mix
ZNF528-AS1	1.33924e-34	0.734102	0.34	0.216	4.87311e-30	Immature Interneurons - Mix
NPM1	1.39264e-34	0.697668	0.416	0.287	5.06741e-30	Immature Interneurons - Mix
FBLN1	2.19963e-34	0.419947	0.167	0.07	8.0038e-30	Immature Interneurons - Mix
CTNNA1	2.34556e-34	0.646509	0.544	0.462	8.53478e-30	Immature Interneurons - Mix
SP3	2.44056e-34	0.777941	0.421	0.315	8.88046e-30	Immature Interneurons - Mix
RAB8B	3.51472e-34	0.779667	0.489	0.406	1.2789e-29	Immature Interneurons - Mix
LINC01619	3.88396e-34	0.771111	0.308	0.185	1.41326e-29	Immature Interneurons - Mix
AC020611.2	4.22808e-34	0.655815	0.338	0.205	1.53847e-29	Immature Interneurons - Mix
CCNI	4.47188e-34	0.631906	0.644	0.571	1.62718e-29	Immature Interneurons - Mix
BTG3	7.21781e-34	0.536298	0.234	0.122	2.62635e-29	Immature Interneurons - Mix
PTPRS	1.55273e-33	0.634505	0.647	0.63	5.64991e-29	Immature Interneurons - Mix
GNAQ	2.05832e-33	0.625843	0.716	0.742	7.4896e-29	Immature Interneurons - Mix
TRIM2	2.36942e-33	0.587189	0.706	0.723	8.6216e-29	Immature Interneurons - Mix
PTPRZ1	3.98387e-33	0.834661	0.589	0.448	1.44961e-28	Immature Interneurons - Mix
SNRPE	7.42693e-33	0.551403	0.271	0.15	2.70244e-28	Immature Interneurons - Mix
WASF2	1.92439e-32	0.689507	0.267	0.154	7.00227e-28	Immature Interneurons - Mix
DSCAML1	2.08996e-32	0.489648	0.756	0.763	7.60473e-28	Immature Interneurons - Mix
CTNND1	2.94174e-32	0.652353	0.506	0.412	1.07041e-27	Immature Interneurons - Mix
SEM1	3.22579e-32	0.698374	0.549	0.467	1.17377e-27	Immature Interneurons - Mix
IGHD	3.3082e-32	0.273876	1	0.995	1.20375e-27	Immature Interneurons - Mix
KLF12	4.14218e-32	0.589732	0.658	0.607	1.50722e-27	Immature Interneurons - Mix
ASXL3	1.06351e-31	0.66122	0.578	0.513	3.86979e-27	Immature Interneurons - Mix
CHD9	1.62088e-31	0.507279	0.766	0.8	5.89789e-27	Immature Interneurons - Mix
TULP3	1.98457e-31	0.587334	0.222	0.116	7.22127e-27	Immature Interneurons - Mix
CDC14A	3.32993e-31	0.397622	0.104	0.035	1.21166e-26	Immature Interneurons - Mix
TP53INP1	3.9915e-31	0.428662	0.142	0.058	1.45239e-26	Immature Interneurons - Mix
GADD45G	4.45868e-31	0.378996	0.146	0.059	1.62238e-26	Immature Interneurons - Mix
APOE	6.50622e-31	0.691177	0.307	0.176	2.36742e-26	Immature Interneurons - Mix
SP9	7.64963e-31	0.513295	0.21	0.106	2.78347e-26	Immature Interneurons - Mix
ZSWIM5	1.18739e-30	0.701872	0.587	0.567	4.32057e-26	Immature Interneurons - Mix
PAX6	1.27891e-30	0.379873	0.114	0.042	4.65357e-26	Immature Interneurons - Mix
RPL28	1.56423e-30	0.908391	0.627	0.557	5.69177e-26	Immature Interneurons - Mix
HILPDA	1.81941e-30	0.2656	0.135	0.053	6.6203e-26	Immature Interneurons - Mix
PAK3	5.89725e-30	0.499666	0.782	0.827	2.14583e-25	Immature Interneurons - Mix
NACA	6.41711e-30	0.754807	0.632	0.545	2.33499e-25	Immature Interneurons - Mix
AP002026.1	8.25797e-30	0.416882	0.134	0.054	3.00483e-25	Immature Interneurons - Mix
KAT6B	8.80013e-30	0.696747	0.601	0.589	3.2021e-25	Immature Interneurons - Mix
PNRC1	8.93863e-30	0.556338	0.291	0.175	3.2525e-25	Immature Interneurons - Mix
PHF21A	9.30592e-30	0.678734	0.568	0.538	3.38615e-25	Immature Interneurons - Mix
RORB	9.99441e-30	0.487748	0.147	0.063	3.63667e-25	Immature Interneurons - Mix
B2M	1.0277e-29	0.530021	0.31	0.188	3.73951e-25	Immature Interneurons - Mix
NR2F2-AS1	1.45192e-29	0.719302	0.449	0.317	5.28309e-25	Immature Interneurons - Mix
DCLK1	1.5754e-29	0.457756	0.89	0.897	5.73239e-25	Immature Interneurons - Mix
SOGA3	2.13095e-29	0.702906	0.502	0.438	7.75387e-25	Immature Interneurons - Mix
SEPTIN10	3.03268e-29	0.618356	0.269	0.16	1.1035e-24	Immature Interneurons - Mix
ZMIZ1	5.07201e-29	0.693725	0.361	0.258	1.84555e-24	Immature Interneurons - Mix
HES6	5.49079e-29	0.479309	0.185	0.09	1.99793e-24	Immature Interneurons - Mix
ZNF286A	6.47525e-29	0.619942	0.287	0.179	2.35615e-24	Immature Interneurons - Mix
YWHAQ	7.17643e-29	0.639281	0.566	0.497	2.61129e-24	Immature Interneurons - Mix
TRIM24	8.10736e-29	0.719394	0.475	0.411	2.95003e-24	Immature Interneurons - Mix
CDK2AP1	9.93023e-29	0.419284	0.168	0.078	3.61331e-24	Immature Interneurons - Mix
TMSB10	1.51141e-28	0.728684	0.586	0.502	5.49956e-24	Immature Interneurons - Mix
ZBTB20-AS1	1.59475e-28	0.45322	0.193	0.094	5.80283e-24	Immature Interneurons - Mix
MLLT3	1.74089e-28	0.645042	0.695	0.724	6.33457e-24	Immature Interneurons - Mix
KMT2C	2.75114e-28	0.60319	0.636	0.644	1.00106e-23	Immature Interneurons - Mix
TMPO	4.48023e-28	0.636433	0.325	0.215	1.63022e-23	Immature Interneurons - Mix
MAD2L2	4.57666e-28	0.347649	0.161	0.073	1.66531e-23	Immature Interneurons - Mix
EIF3F	4.87927e-28	0.592493	0.312	0.198	1.77542e-23	Immature Interneurons - Mix
PDZRN4	6.33936e-28	0.416421	0.407	0.267	2.3067e-23	Immature Interneurons - Mix
AL391839.1	6.66969e-28	0.55009	0.278	0.165	2.4269e-23	Immature Interneurons - Mix
SSH2	6.75967e-28	0.60962	0.642	0.668	2.45964e-23	Immature Interneurons - Mix
CRYAB	1.01526e-27	0.564294	0.203	0.104	3.69421e-23	Immature Interneurons - Mix
F3	1.03129e-27	0.293366	0.114	0.043	3.75254e-23	Immature Interneurons - Mix
MAML2	1.12347e-27	0.737896	0.372	0.254	4.08796e-23	Immature Interneurons - Mix
TTC3	1.48672e-27	0.406357	0.863	0.876	5.40971e-23	Immature Interneurons - Mix
ZFAS1	2.34811e-27	0.702593	0.36	0.246	8.54406e-23	Immature Interneurons - Mix
BBS9	2.89495e-27	0.63159	0.613	0.605	1.05339e-22	Immature Interneurons - Mix
CEBPD	3.96788e-27	0.464517	0.103	0.037	1.44379e-22	Immature Interneurons - Mix
CD24	4.44422e-27	0.605095	0.385	0.271	1.61712e-22	Immature Interneurons - Mix
STARD9	4.89441e-27	0.569255	0.279	0.172	1.78093e-22	Immature Interneurons - Mix
RPL18	4.98017e-27	0.905336	0.575	0.511	1.81213e-22	Immature Interneurons - Mix
DENND4C	6.34338e-27	0.691638	0.47	0.408	2.30817e-22	Immature Interneurons - Mix
VCAN-AS1	7.03972e-27	0.491874	0.27	0.155	2.56154e-22	Immature Interneurons - Mix
C12orf57	1.3339e-26	0.594135	0.265	0.157	4.85365e-22	Immature Interneurons - Mix
KDM6A	1.68349e-26	0.791951	0.461	0.398	6.12572e-22	Immature Interneurons - Mix
RNF122	3.9625e-26	0.307178	0.106	0.04	1.44183e-21	Immature Interneurons - Mix
ANP32B	4.25488e-26	0.507235	0.222	0.123	1.54822e-21	Immature Interneurons - Mix
PHF6	4.73638e-26	0.60585	0.352	0.248	1.72342e-21	Immature Interneurons - Mix
ANKS1B	5.56288e-26	0.427838	0.905	0.944	2.02416e-21	Immature Interneurons - Mix
FXR1	5.91421e-26	0.562066	0.589	0.564	2.15201e-21	Immature Interneurons - Mix
AL033384.2	5.91742e-26	0.33801	0.105	0.04	2.15317e-21	Immature Interneurons - Mix
POU3F4	6.38051e-26	0.369916	0.151	0.069	2.32168e-21	Immature Interneurons - Mix
SENP7	7.69083e-26	0.579286	0.597	0.594	2.79846e-21	Immature Interneurons - Mix
SOX1	1.03249e-25	0.481142	0.249	0.144	3.75692e-21	Immature Interneurons - Mix
RPL19	1.35153e-25	0.780855	0.569	0.483	4.91781e-21	Immature Interneurons - Mix
MYL6	1.38884e-25	0.636579	0.458	0.36	5.05356e-21	Immature Interneurons - Mix
CLASP2	2.85233e-25	0.390076	0.87	0.908	1.03788e-20	Immature Interneurons - Mix
GOLIM4	2.94576e-25	0.596296	0.311	0.207	1.07187e-20	Immature Interneurons - Mix
GOLM1	2.98036e-25	0.676952	0.475	0.407	1.08446e-20	Immature Interneurons - Mix
UXT	3.618e-25	0.394632	0.146	0.066	1.31648e-20	Immature Interneurons - Mix
CCDC112	5.09867e-25	0.625327	0.399	0.301	1.85525e-20	Immature Interneurons - Mix
AP001172.1	5.66695e-25	0.536221	0.193	0.102	2.06203e-20	Immature Interneurons - Mix
CSRP2	7.62661e-25	0.29334	0.125	0.052	2.7751e-20	Immature Interneurons - Mix
PTN	8.52565e-25	0.579684	0.464	0.335	3.10223e-20	Immature Interneurons - Mix
PRMT2	8.87287e-25	0.636569	0.55	0.521	3.22857e-20	Immature Interneurons - Mix
AC090630.1	8.94679e-25	0.469836	0.114	0.047	3.25547e-20	Immature Interneurons - Mix
BPTF	9.04881e-25	0.528477	0.662	0.681	3.29259e-20	Immature Interneurons - Mix
TCF12	1.27926e-24	0.425998	0.782	0.796	4.65484e-20	Immature Interneurons - Mix
MAML3	1.30641e-24	0.725478	0.434	0.337	4.75362e-20	Immature Interneurons - Mix
CENPV	1.6245e-24	0.557317	0.355	0.25	5.91108e-20	Immature Interneurons - Mix
JPT1	2.44971e-24	0.588357	0.488	0.396	8.91376e-20	Immature Interneurons - Mix
PHGDH	2.80769e-24	0.263203	0.101	0.039	1.02164e-19	Immature Interneurons - Mix
USP3	3.16588e-24	0.62909	0.447	0.374	1.15197e-19	Immature Interneurons - Mix
TIA1	3.35571e-24	0.558399	0.561	0.545	1.22104e-19	Immature Interneurons - Mix
TMTC4	3.50229e-24	0.592956	0.303	0.204	1.27438e-19	Immature Interneurons - Mix
GPM6B	5.10019e-24	0.606883	0.692	0.657	1.85581e-19	Immature Interneurons - Mix
NOP53	5.13375e-24	0.509803	0.236	0.139	1.86802e-19	Immature Interneurons - Mix
HNRNPH3	5.3987e-24	0.637653	0.453	0.365	1.96443e-19	Immature Interneurons - Mix
TAGLN2	5.84041e-24	0.272415	0.11	0.044	2.12515e-19	Immature Interneurons - Mix
PKN2	8.69881e-24	0.572358	0.577	0.577	3.16524e-19	Immature Interneurons - Mix
DYNC1I2	9.81688e-24	0.548168	0.617	0.616	3.57207e-19	Immature Interneurons - Mix
TUBB3	1.0516e-23	0.530455	0.628	0.57	3.82645e-19	Immature Interneurons - Mix
PTPN12	1.78421e-23	0.717196	0.441	0.382	6.4922e-19	Immature Interneurons - Mix
HNRNPH1	2.89205e-23	0.616856	0.451	0.368	1.05233e-18	Immature Interneurons - Mix
TUT4	2.93e-23	0.464651	0.693	0.738	1.06614e-18	Immature Interneurons - Mix
SUB1	3.066e-23	0.676071	0.563	0.537	1.11563e-18	Immature Interneurons - Mix
CHD3	3.19672e-23	0.670772	0.478	0.431	1.16319e-18	Immature Interneurons - Mix
LAPTM4A	3.87719e-23	0.488966	0.242	0.145	1.41079e-18	Immature Interneurons - Mix
DACH2	5.15777e-23	0.828501	0.305	0.206	1.87676e-18	Immature Interneurons - Mix
CDK17	5.52179e-23	0.685325	0.459	0.405	2.00921e-18	Immature Interneurons - Mix
ZNF638	5.56652e-23	0.451206	0.723	0.767	2.02549e-18	Immature Interneurons - Mix
MYO10	5.92192e-23	0.496518	0.217	0.127	2.15481e-18	Immature Interneurons - Mix
CEP95	7.82757e-23	0.671379	0.413	0.346	2.84822e-18	Immature Interneurons - Mix
PCMTD1	1.53933e-22	0.591802	0.56	0.557	5.60117e-18	Immature Interneurons - Mix
FTX	3.53382e-22	0.286902	0.956	0.967	1.28585e-17	Immature Interneurons - Mix
TFDP2	4.51448e-22	0.654464	0.577	0.579	1.64268e-17	Immature Interneurons - Mix
ENO4	5.05203e-22	0.796401	0.416	0.335	1.83828e-17	Immature Interneurons - Mix
KIF1B	6.77639e-22	0.421158	0.784	0.827	2.46573e-17	Immature Interneurons - Mix
CDKAL1	8.14335e-22	0.641645	0.562	0.56	2.96312e-17	Immature Interneurons - Mix
TP53BP2	1.08322e-21	0.423387	0.168	0.088	3.9415e-17	Immature Interneurons - Mix
PCDH9-AS4	1.44148e-21	0.733379	0.274	0.186	5.24512e-17	Immature Interneurons - Mix
PDE4DIP	1.75538e-21	0.326737	0.853	0.893	6.38729e-17	Immature Interneurons - Mix
SMOC1	1.8006e-21	0.94796	0.222	0.136	6.55184e-17	Immature Interneurons - Mix
MN1	2.03996e-21	0.500215	0.259	0.165	7.42281e-17	Immature Interneurons - Mix
FBL	2.19939e-21	0.276293	0.122	0.055	8.0029e-17	Immature Interneurons - Mix
AC090531.1	2.20736e-21	0.430239	0.219	0.123	8.03193e-17	Immature Interneurons - Mix
AC010260.1	2.29096e-21	0.611748	0.285	0.193	8.33613e-17	Immature Interneurons - Mix
AC025917.1	2.44031e-21	0.532368	0.191	0.108	8.87957e-17	Immature Interneurons - Mix
PPP1R12B	2.77808e-21	0.659155	0.555	0.567	1.01086e-16	Immature Interneurons - Mix
MYO3A	2.80145e-21	0.678897	0.183	0.103	1.01936e-16	Immature Interneurons - Mix
HP1BP3	2.88003e-21	0.578794	0.56	0.551	1.04796e-16	Immature Interneurons - Mix
SMC3	6.08555e-21	0.629388	0.398	0.321	2.21435e-16	Immature Interneurons - Mix
DDB2	1.12834e-20	0.33702	0.108	0.046	4.1057e-16	Immature Interneurons - Mix
GPBP1	1.24091e-20	0.608629	0.519	0.497	4.51531e-16	Immature Interneurons - Mix
RSRC2	1.31978e-20	0.593172	0.462	0.39	4.80228e-16	Immature Interneurons - Mix
HNRNPU	1.39037e-20	0.547532	0.611	0.612	5.05915e-16	Immature Interneurons - Mix
EIF3D	1.77255e-20	0.401475	0.191	0.108	6.44977e-16	Immature Interneurons - Mix
CRMP1	4.25267e-20	0.588197	0.566	0.546	1.54742e-15	Immature Interneurons - Mix
SRI	4.36579e-20	0.547209	0.361	0.267	1.58858e-15	Immature Interneurons - Mix
HIST1H2BD	4.73083e-20	0.343331	0.127	0.059	1.72141e-15	Immature Interneurons - Mix
PTTG1	7.58055e-20	0.273217	0.104	0.044	2.75834e-15	Immature Interneurons - Mix
LMNA	7.99925e-20	0.437382	0.281	0.188	2.91069e-15	Immature Interneurons - Mix
UBXN1	8.85654e-20	0.445886	0.229	0.141	3.22263e-15	Immature Interneurons - Mix
GPR173	3.81635e-19	0.583611	0.281	0.197	1.38865e-14	Immature Interneurons - Mix
ANK2	4.70723e-19	0.323964	0.912	0.94	1.71282e-14	Immature Interneurons - Mix
HBP1	4.78806e-19	0.564064	0.3	0.219	1.74223e-14	Immature Interneurons - Mix
CASP6	5.40779e-19	0.350395	0.141	0.071	1.96773e-14	Immature Interneurons - Mix
RAB11A	6.21014e-19	0.634515	0.583	0.581	2.25968e-14	Immature Interneurons - Mix
JMJD1C	6.28479e-19	0.398745	0.816	0.846	2.28685e-14	Immature Interneurons - Mix
CHCHD2	6.39963e-19	0.611264	0.411	0.338	2.32863e-14	Immature Interneurons - Mix
CBLB	7.07555e-19	0.589565	0.471	0.425	2.57458e-14	Immature Interneurons - Mix
LRIG1	7.82312e-19	0.47238	0.264	0.173	2.8466e-14	Immature Interneurons - Mix
PELI2	8.17569e-19	0.609314	0.298	0.211	2.97489e-14	Immature Interneurons - Mix
PDE9A	8.25859e-19	0.558336	0.288	0.202	3.00505e-14	Immature Interneurons - Mix
COMMD6	1.15214e-18	0.646033	0.31	0.223	4.1923e-14	Immature Interneurons - Mix
UBXN2A	1.2587e-18	0.65166	0.399	0.336	4.58002e-14	Immature Interneurons - Mix
NOL4	2.69091e-18	0.518477	0.588	0.605	9.7914e-14	Immature Interneurons - Mix
SNHG31	2.93306e-18	0.357706	0.134	0.068	1.06725e-13	Immature Interneurons - Mix
KDM1A	3.14506e-18	0.597744	0.462	0.428	1.14439e-13	Immature Interneurons - Mix
SPEN	3.74577e-18	0.59793	0.443	0.406	1.36297e-13	Immature Interneurons - Mix
SH3BP4	5.32466e-18	0.325985	0.115	0.054	1.93748e-13	Immature Interneurons - Mix
PAFAH1B3	5.93596e-18	0.445517	0.278	0.186	2.15992e-13	Immature Interneurons - Mix
DDX6	5.94486e-18	0.627473	0.468	0.441	2.16316e-13	Immature Interneurons - Mix
CD63	6.17682e-18	0.509476	0.31	0.222	2.24756e-13	Immature Interneurons - Mix
GSTP1	6.47314e-18	0.411497	0.23	0.144	2.35538e-13	Immature Interneurons - Mix
FCHO2	6.92058e-18	0.614503	0.376	0.314	2.51819e-13	Immature Interneurons - Mix
RPL12	6.98376e-18	0.670721	0.434	0.357	2.54118e-13	Immature Interneurons - Mix
AAMDC	8.66798e-18	0.409011	0.184	0.108	3.15402e-13	Immature Interneurons - Mix
YPEL1	8.90176e-18	0.608591	0.34	0.269	3.23908e-13	Immature Interneurons - Mix
PLS3	8.99841e-18	0.439659	0.487	0.412	3.27425e-13	Immature Interneurons - Mix
MAPK8	1.49001e-17	0.569592	0.605	0.662	5.4217e-13	Immature Interneurons - Mix
ILF3	1.66886e-17	0.574193	0.419	0.367	6.07248e-13	Immature Interneurons - Mix
KLHL4	1.77616e-17	0.49149	0.177	0.103	6.46292e-13	Immature Interneurons - Mix
RBMX	2.09836e-17	0.547913	0.459	0.421	7.63529e-13	Immature Interneurons - Mix
HECW1	2.38043e-17	0.700184	0.508	0.505	8.66169e-13	Immature Interneurons - Mix
ACTL6A	2.45798e-17	0.265754	0.113	0.054	8.94384e-13	Immature Interneurons - Mix
ARID4B	2.46841e-17	0.476238	0.615	0.655	8.98181e-13	Immature Interneurons - Mix
TRIM13	2.65594e-17	0.363188	0.146	0.078	9.66416e-13	Immature Interneurons - Mix
ZNF69	4.34897e-17	0.459111	0.225	0.144	1.58246e-12	Immature Interneurons - Mix
F2R	4.71508e-17	0.315998	0.12	0.06	1.71568e-12	Immature Interneurons - Mix
MYT1	6.26823e-17	0.480862	0.221	0.142	2.28082e-12	Immature Interneurons - Mix
SRSF3	7.21568e-17	0.496632	0.326	0.245	2.62557e-12	Immature Interneurons - Mix
DLX1	7.27278e-17	0.575869	0.363	0.293	2.64635e-12	Immature Interneurons - Mix
KIF21A	7.59671e-17	0.387013	0.689	0.733	2.76421e-12	Immature Interneurons - Mix
EIF1	8.61567e-17	0.637563	0.568	0.531	3.13498e-12	Immature Interneurons - Mix
SETBP1	1.15882e-16	0.332615	0.791	0.813	4.21661e-12	Immature Interneurons - Mix
RHOBTB3	1.30011e-16	0.600762	0.373	0.308	4.7307e-12	Immature Interneurons - Mix
UBE2I	1.3212e-16	0.490238	0.288	0.208	4.80745e-12	Immature Interneurons - Mix
KIDINS220	1.35042e-16	0.410345	0.695	0.755	4.91378e-12	Immature Interneurons - Mix
IRF2BP2	1.37506e-16	0.519119	0.304	0.227	5.00341e-12	Immature Interneurons - Mix
HNRNPF	1.47183e-16	0.4502	0.215	0.137	5.35555e-12	Immature Interneurons - Mix
JAM3	1.57775e-16	0.637641	0.351	0.29	5.74096e-12	Immature Interneurons - Mix
RPL8	1.83596e-16	0.721424	0.503	0.449	6.68049e-12	Immature Interneurons - Mix
SSR2	1.84006e-16	0.478473	0.264	0.181	6.69541e-12	Immature Interneurons - Mix
ARHGEF2	2.58287e-16	0.55535	0.235	0.162	9.39828e-12	Immature Interneurons - Mix
CBX3	2.72188e-16	0.52675	0.393	0.328	9.90412e-12	Immature Interneurons - Mix
SH3BGRL	2.7414e-16	0.614087	0.46	0.423	9.97515e-12	Immature Interneurons - Mix
RBM39	2.87704e-16	0.539879	0.577	0.585	1.04687e-11	Immature Interneurons - Mix
FAU	2.99504e-16	0.632021	0.541	0.474	1.0898e-11	Immature Interneurons - Mix
TMX1	3.08708e-16	0.451103	0.184	0.114	1.1233e-11	Immature Interneurons - Mix
KLHL7	3.10564e-16	0.554397	0.465	0.435	1.13005e-11	Immature Interneurons - Mix
C11orf80	3.65294e-16	0.573148	0.462	0.44	1.3292e-11	Immature Interneurons - Mix
SNRPG	3.6681e-16	0.347041	0.184	0.109	1.33471e-11	Immature Interneurons - Mix
CCNE2	4.31064e-16	0.324287	0.104	0.05	1.56851e-11	Immature Interneurons - Mix
MXI1	4.42859e-16	0.569259	0.492	0.472	1.61143e-11	Immature Interneurons - Mix
SRP14	4.69938e-16	0.511135	0.247	0.171	1.70996e-11	Immature Interneurons - Mix
SNTG1	4.98076e-16	0.318435	0.83	0.785	1.81235e-11	Immature Interneurons - Mix
MTAP	6.37857e-16	0.521021	0.222	0.146	2.32097e-11	Immature Interneurons - Mix
EIF3E	7.11514e-16	0.508981	0.369	0.289	2.58898e-11	Immature Interneurons - Mix
YTHDC1	8.08972e-16	0.571116	0.438	0.4	2.94361e-11	Immature Interneurons - Mix
SLC25A6	8.68559e-16	0.569558	0.341	0.27	3.16042e-11	Immature Interneurons - Mix
BMPR2	1.13716e-15	0.478238	0.641	0.699	4.13778e-11	Immature Interneurons - Mix
KIAA1328	1.17887e-15	0.558508	0.533	0.536	4.28956e-11	Immature Interneurons - Mix
MCM7	1.49874e-15	0.250657	0.102	0.049	5.45346e-11	Immature Interneurons - Mix
TCF3	1.54879e-15	0.415323	0.166	0.098	5.63557e-11	Immature Interneurons - Mix
JUP	1.61544e-15	0.330416	0.128	0.068	5.8781e-11	Immature Interneurons - Mix
TUBA1C	2.02018e-15	0.315018	0.118	0.06	7.35083e-11	Immature Interneurons - Mix
ST7-AS2	2.89875e-15	0.473641	0.419	0.352	1.05477e-10	Immature Interneurons - Mix
PIN4	2.98266e-15	0.482916	0.272	0.195	1.0853e-10	Immature Interneurons - Mix
DST	3.49408e-15	0.352352	0.824	0.862	1.27139e-10	Immature Interneurons - Mix
PBRM1	4.3761e-15	0.562536	0.49	0.49	1.59233e-10	Immature Interneurons - Mix
PMP2	5.20655e-15	0.302621	0.12	0.062	1.89451e-10	Immature Interneurons - Mix
PHACTR4	5.48863e-15	0.567028	0.471	0.46	1.99715e-10	Immature Interneurons - Mix
PHF14	7.7524e-15	0.353526	0.708	0.776	2.82087e-10	Immature Interneurons - Mix
AP002812.2	7.99388e-15	0.475476	0.163	0.098	2.90873e-10	Immature Interneurons - Mix
PFDN5	8.96009e-15	0.689543	0.437	0.392	3.26031e-10	Immature Interneurons - Mix
AKR1A1	9.27659e-15	0.358815	0.169	0.1	3.37547e-10	Immature Interneurons - Mix
ACVR1	1.34502e-14	0.662852	0.277	0.213	4.89412e-10	Immature Interneurons - Mix
ZNF254	1.40236e-14	0.547927	0.395	0.354	5.10276e-10	Immature Interneurons - Mix
DIP2B	1.56207e-14	0.501853	0.534	0.545	5.6839e-10	Immature Interneurons - Mix
LBR	1.80527e-14	0.507871	0.286	0.218	6.56883e-10	Immature Interneurons - Mix
MAGI3	1.86254e-14	0.540812	0.47	0.428	6.77724e-10	Immature Interneurons - Mix
SHOC1	2.09177e-14	0.578172	0.42	0.365	7.61131e-10	Immature Interneurons - Mix
EEF1B2	2.25294e-14	0.581705	0.368	0.298	8.19776e-10	Immature Interneurons - Mix
AC025576.3	2.25666e-14	0.344646	0.12	0.063	8.21129e-10	Immature Interneurons - Mix
OST4	2.33783e-14	0.383362	0.235	0.16	8.50667e-10	Immature Interneurons - Mix
PARD3	3.00317e-14	0.52632	0.584	0.597	1.09276e-09	Immature Interneurons - Mix
NAP1L4	3.93029e-14	0.519735	0.511	0.516	1.43011e-09	Immature Interneurons - Mix
PAXBP1	3.95824e-14	0.593619	0.43	0.408	1.44029e-09	Immature Interneurons - Mix
AFDN-DT	4.44969e-14	0.355172	0.189	0.118	1.61911e-09	Immature Interneurons - Mix
HIP1	5.00491e-14	0.690239	0.353	0.309	1.82113e-09	Immature Interneurons - Mix
NSD3	5.63259e-14	0.343896	0.708	0.768	2.04953e-09	Immature Interneurons - Mix
MSI1	6.09564e-14	0.31635	0.116	0.062	2.21802e-09	Immature Interneurons - Mix
CDCA7	6.42078e-14	0.388538	0.158	0.095	2.33633e-09	Immature Interneurons - Mix
CORO1C	6.55286e-14	0.572688	0.392	0.353	2.38439e-09	Immature Interneurons - Mix
LIN9	7.35208e-14	0.332913	0.128	0.071	2.6752e-09	Immature Interneurons - Mix
TNRC18	7.98003e-14	0.528982	0.465	0.456	2.90369e-09	Immature Interneurons - Mix
RASSF2	8.07201e-14	0.350415	0.142	0.081	2.93716e-09	Immature Interneurons - Mix
SMURF2	8.67e-14	0.59211	0.363	0.316	3.15475e-09	Immature Interneurons - Mix
KITLG	1.11244e-13	0.541327	0.399	0.343	4.04782e-09	Immature Interneurons - Mix
DOCK7	1.14839e-13	0.529895	0.522	0.545	4.17864e-09	Immature Interneurons - Mix
SH3PXD2B	1.35169e-13	0.518083	0.231	0.166	4.91841e-09	Immature Interneurons - Mix
TXN	1.49197e-13	0.496652	0.382	0.315	5.42882e-09	Immature Interneurons - Mix
AKAP9	1.49364e-13	0.392501	0.707	0.783	5.4349e-09	Immature Interneurons - Mix
LUC7L3	1.55942e-13	0.261217	0.826	0.857	5.67428e-09	Immature Interneurons - Mix
ST8SIA5	1.56066e-13	0.482539	0.513	0.511	5.67878e-09	Immature Interneurons - Mix
DNAH11	1.76313e-13	0.545891	0.164	0.102	6.41552e-09	Immature Interneurons - Mix
MAP3K20-AS1	1.8544e-13	0.266374	0.108	0.055	6.74762e-09	Immature Interneurons - Mix
FBXO11	2.12615e-13	0.491003	0.586	0.636	7.73644e-09	Immature Interneurons - Mix
NDUFB9	2.50225e-13	0.466296	0.425	0.376	9.10495e-09	Immature Interneurons - Mix
SEC61B	2.62824e-13	0.417081	0.258	0.182	9.56337e-09	Immature Interneurons - Mix
PET100	2.91149e-13	0.386662	0.237	0.166	1.0594e-08	Immature Interneurons - Mix
LTBP1	3.13018e-13	0.409962	0.226	0.151	1.13898e-08	Immature Interneurons - Mix
NFIL3	3.55096e-13	0.319779	0.142	0.083	1.29209e-08	Immature Interneurons - Mix
HNRNPA0	3.65472e-13	0.516903	0.287	0.222	1.32984e-08	Immature Interneurons - Mix
TSPAN18	3.9572e-13	0.321953	0.133	0.077	1.43991e-08	Immature Interneurons - Mix
FP236383.3	4.09235e-13	0.511583	0.703	0.725	1.48908e-08	Immature Interneurons - Mix
AC005609.5	4.44134e-13	0.557024	0.324	0.261	1.61607e-08	Immature Interneurons - Mix
LRCH2	6.86032e-13	0.524733	0.39	0.348	2.49626e-08	Immature Interneurons - Mix
PNISR	7.47768e-13	0.407697	0.654	0.715	2.7209e-08	Immature Interneurons - Mix
ENAH	8.69369e-13	0.513019	0.585	0.598	3.16337e-08	Immature Interneurons - Mix
HSPE1	9.28337e-13	0.573237	0.311	0.246	3.37794e-08	Immature Interneurons - Mix
ECI2	1.30603e-12	0.333033	0.189	0.124	4.75226e-08	Immature Interneurons - Mix
ZNF83	1.30697e-12	0.533913	0.347	0.296	4.75569e-08	Immature Interneurons - Mix
SNRPD2	1.40107e-12	0.42412	0.238	0.167	5.09807e-08	Immature Interneurons - Mix
PTBP3	1.54551e-12	0.567089	0.342	0.298	5.62366e-08	Immature Interneurons - Mix
SFRP1	2.17625e-12	0.337209	0.193	0.126	7.91872e-08	Immature Interneurons - Mix
PUM1	2.21614e-12	0.504527	0.502	0.529	8.06388e-08	Immature Interneurons - Mix
CDKN1B	2.53447e-12	0.449028	0.23	0.166	9.22218e-08	Immature Interneurons - Mix
CATSPERG	2.6298e-12	0.333811	0.105	0.056	9.56905e-08	Immature Interneurons - Mix
H2AFV	2.91236e-12	0.504815	0.318	0.254	1.05972e-07	Immature Interneurons - Mix
AL021707.1	3.2986e-12	0.304538	0.12	0.067	1.20026e-07	Immature Interneurons - Mix
NKAIN3	3.51109e-12	0.31323	0.61	0.535	1.27758e-07	Immature Interneurons - Mix
XRCC5	3.54047e-12	0.452179	0.538	0.549	1.28827e-07	Immature Interneurons - Mix
GTF2I	3.56653e-12	0.345867	0.759	0.806	1.29775e-07	Immature Interneurons - Mix
CHD6	3.7336e-12	0.453649	0.548	0.582	1.35855e-07	Immature Interneurons - Mix
TSC22D2	4.71557e-12	0.600914	0.396	0.373	1.71585e-07	Immature Interneurons - Mix
TTYH1	4.77032e-12	0.400655	0.212	0.144	1.73578e-07	Immature Interneurons - Mix
YBX1	5.18164e-12	0.470954	0.512	0.468	1.88544e-07	Immature Interneurons - Mix
LRP5	6.26606e-12	0.310312	0.121	0.07	2.28003e-07	Immature Interneurons - Mix
ATAD2	7.39232e-12	0.490498	0.171	0.114	2.68984e-07	Immature Interneurons - Mix
TOP1	7.62694e-12	0.540194	0.463	0.456	2.77522e-07	Immature Interneurons - Mix
APEX1	7.732e-12	0.423155	0.224	0.16	2.81344e-07	Immature Interneurons - Mix
ITGAV	7.74654e-12	0.554334	0.241	0.182	2.81873e-07	Immature Interneurons - Mix
SDCBP	7.83878e-12	0.463788	0.269	0.206	2.8523e-07	Immature Interneurons - Mix
GPR161	8.54164e-12	0.474003	0.27	0.208	3.10805e-07	Immature Interneurons - Mix
SMARCD1	9.51705e-12	0.487767	0.234	0.176	3.46297e-07	Immature Interneurons - Mix
PAIP2	1.17082e-11	0.532901	0.405	0.373	4.26027e-07	Immature Interneurons - Mix
COMMD3	1.17834e-11	0.333623	0.209	0.144	4.28761e-07	Immature Interneurons - Mix
AC023509.6	1.38723e-11	0.520145	0.257	0.195	5.04772e-07	Immature Interneurons - Mix
BCOR	1.42852e-11	0.36114	0.174	0.115	5.19796e-07	Immature Interneurons - Mix
PPP1R15A	1.55947e-11	0.311646	0.138	0.084	5.67446e-07	Immature Interneurons - Mix
STAG2	1.83493e-11	0.536946	0.379	0.345	6.67676e-07	Immature Interneurons - Mix
TMEM14C	1.85548e-11	0.398708	0.173	0.116	6.75154e-07	Immature Interneurons - Mix
SAP30	2.35157e-11	0.358905	0.189	0.129	8.55665e-07	Immature Interneurons - Mix
SNHG6	2.4499e-11	0.482932	0.358	0.299	8.91445e-07	Immature Interneurons - Mix
LCOR	2.68803e-11	0.447433	0.56	0.612	9.78095e-07	Immature Interneurons - Mix
FYN	2.91048e-11	0.426662	0.608	0.655	1.05904e-06	Immature Interneurons - Mix
STMP1	3.35476e-11	0.45911	0.27	0.212	1.22069e-06	Immature Interneurons - Mix
PSIP1	3.51626e-11	0.417652	0.596	0.62	1.27946e-06	Immature Interneurons - Mix
WDR86	3.66648e-11	0.282476	0.137	0.083	1.33412e-06	Immature Interneurons - Mix
PAFAH1B1	3.97179e-11	0.370727	0.669	0.741	1.44522e-06	Immature Interneurons - Mix
RCC2	3.99034e-11	0.32659	0.125	0.075	1.45196e-06	Immature Interneurons - Mix
SOX1-OT	4.04722e-11	0.371754	0.398	0.337	1.47266e-06	Immature Interneurons - Mix
ANP32E	4.38952e-11	0.354406	0.19	0.13	1.59721e-06	Immature Interneurons - Mix
AC131571.1	4.85055e-11	0.574558	0.279	0.222	1.76497e-06	Immature Interneurons - Mix
CYTH2	4.99318e-11	0.29924	0.153	0.097	1.81687e-06	Immature Interneurons - Mix
BIRC2	5.6712e-11	0.501668	0.277	0.226	2.06358e-06	Immature Interneurons - Mix
BAHCC1	5.83708e-11	0.445343	0.199	0.143	2.12394e-06	Immature Interneurons - Mix
MYCBP2-AS1	6.24578e-11	0.420033	0.511	0.493	2.27265e-06	Immature Interneurons - Mix
ROCK1	6.89435e-11	0.536199	0.459	0.468	2.50865e-06	Immature Interneurons - Mix
GCA	7.19527e-11	0.402299	0.185	0.129	2.61814e-06	Immature Interneurons - Mix
PRKX	8.69501e-11	0.453044	0.212	0.155	3.16385e-06	Immature Interneurons - Mix
ST8SIA2	9.74469e-11	0.398594	0.263	0.199	3.5458e-06	Immature Interneurons - Mix
SYNCRIP	1.04559e-10	0.49697	0.309	0.262	3.8046e-06	Immature Interneurons - Mix
ACTR3	1.16389e-10	0.51123	0.365	0.331	4.23506e-06	Immature Interneurons - Mix
DDR1	1.26398e-10	0.399242	0.208	0.149	4.59925e-06	Immature Interneurons - Mix
OPHN1	1.32288e-10	0.642295	0.432	0.424	4.81355e-06	Immature Interneurons - Mix
SLIT1	1.87375e-10	0.608773	0.436	0.426	6.818e-06	Immature Interneurons - Mix
ZNF397	1.99903e-10	0.450434	0.297	0.247	7.27387e-06	Immature Interneurons - Mix
FRYL	2.13413e-10	0.456969	0.533	0.579	7.76545e-06	Immature Interneurons - Mix
AKAP6	2.33748e-10	0.287599	0.838	0.892	8.50539e-06	Immature Interneurons - Mix
AC244517.2	2.92363e-10	0.29873	0.125	0.076	1.06382e-05	Immature Interneurons - Mix
ITGB8	2.93223e-10	0.497006	0.196	0.142	1.06695e-05	Immature Interneurons - Mix
ZNF143	2.97319e-10	0.345494	0.141	0.09	1.08185e-05	Immature Interneurons - Mix
BX842570.1	3.21384e-10	0.348965	0.163	0.108	1.16942e-05	Immature Interneurons - Mix
CERK	3.83359e-10	0.482501	0.264	0.215	1.39493e-05	Immature Interneurons - Mix
HNRNPD	3.96282e-10	0.480136	0.433	0.426	1.44195e-05	Immature Interneurons - Mix
HSPA1A	4.23172e-10	0.403872	0.243	0.176	1.5398e-05	Immature Interneurons - Mix
AC023389.1	4.59351e-10	0.465315	0.196	0.141	1.67144e-05	Immature Interneurons - Mix
ADGRV1	4.63013e-10	0.964123	0.184	0.13	1.68477e-05	Immature Interneurons - Mix
ASAP2	4.69084e-10	0.539821	0.373	0.352	1.70685e-05	Immature Interneurons - Mix
SNRPF	4.9828e-10	0.432559	0.264	0.203	1.81309e-05	Immature Interneurons - Mix
YEATS2	6.01108e-10	0.554958	0.458	0.483	2.18725e-05	Immature Interneurons - Mix
KHDRBS1	6.33459e-10	0.511476	0.426	0.417	2.30497e-05	Immature Interneurons - Mix
YES1	7.90685e-10	0.432611	0.221	0.165	2.87706e-05	Immature Interneurons - Mix
RPL31	8.23707e-10	0.634195	0.39	0.353	2.99722e-05	Immature Interneurons - Mix
CREB1	8.24147e-10	0.50687	0.369	0.343	2.99882e-05	Immature Interneurons - Mix
EIF4B	8.68803e-10	0.500684	0.287	0.238	3.16131e-05	Immature Interneurons - Mix
H2AFZ	8.8751e-10	0.533424	0.322	0.274	3.22938e-05	Immature Interneurons - Mix
TNPO1	9.26716e-10	0.518714	0.449	0.459	3.37204e-05	Immature Interneurons - Mix
MGST1	9.41354e-10	0.297529	0.115	0.069	3.4253e-05	Immature Interneurons - Mix
RNF24	9.95574e-10	0.462467	0.501	0.531	3.6226e-05	Immature Interneurons - Mix
SMARCA5	1.00687e-09	0.530383	0.4	0.383	3.66371e-05	Immature Interneurons - Mix
ZFAND3	1.04652e-09	0.447098	0.617	0.69	3.80797e-05	Immature Interneurons - Mix
SLC25A24	1.08816e-09	0.452	0.184	0.132	3.9595e-05	Immature Interneurons - Mix
BCL9	1.16988e-09	0.455159	0.33	0.283	4.25683e-05	Immature Interneurons - Mix
TRIM28	1.21632e-09	0.337895	0.174	0.122	4.42582e-05	Immature Interneurons - Mix
ADH5	1.35082e-09	0.399039	0.223	0.169	4.91522e-05	Immature Interneurons - Mix
EXOSC8	1.4061e-09	0.334876	0.185	0.13	5.11638e-05	Immature Interneurons - Mix
YWHAE	1.41833e-09	0.536754	0.561	0.589	5.16088e-05	Immature Interneurons - Mix
DLGAP4-AS1	1.59028e-09	0.448272	0.227	0.175	5.78656e-05	Immature Interneurons - Mix
FAM13A	1.65063e-09	0.515837	0.261	0.218	6.00615e-05	Immature Interneurons - Mix
PRDX1	1.8003e-09	0.42013	0.299	0.246	6.55075e-05	Immature Interneurons - Mix
SCML1	1.83772e-09	0.503616	0.201	0.151	6.68689e-05	Immature Interneurons - Mix
ARHGEF26	1.85163e-09	0.356669	0.131	0.084	6.73754e-05	Immature Interneurons - Mix
BICD1	1.89162e-09	0.377407	0.635	0.694	6.88304e-05	Immature Interneurons - Mix
DIMT1	2.30979e-09	0.442953	0.268	0.218	8.40463e-05	Immature Interneurons - Mix
PICALM	2.587e-09	0.440472	0.526	0.576	9.41331e-05	Immature Interneurons - Mix
NASP	3.30597e-09	0.511001	0.374	0.347	0.000120294	Immature Interneurons - Mix
FSD1L	3.51643e-09	0.532036	0.412	0.411	0.000127952	Immature Interneurons - Mix
HSPD1	3.52137e-09	0.45303	0.406	0.379	0.000128132	Immature Interneurons - Mix
LINC01089	3.59664e-09	0.435216	0.213	0.162	0.000130871	Immature Interneurons - Mix
HNRNPA3	3.81432e-09	0.409368	0.514	0.504	0.000138792	Immature Interneurons - Mix
FAM89B	3.92467e-09	0.327725	0.176	0.125	0.000142807	Immature Interneurons - Mix
UBR5	3.9555e-09	0.379673	0.606	0.664	0.000143929	Immature Interneurons - Mix
NONO	3.99055e-09	0.458019	0.274	0.228	0.000145204	Immature Interneurons - Mix
ABHD15-AS1	4.68346e-09	0.510315	0.274	0.227	0.000170417	Immature Interneurons - Mix
TTC28	5.34781e-09	0.297727	0.741	0.808	0.000194591	Immature Interneurons - Mix
LDLRAD3	5.54142e-09	0.406067	0.245	0.189	0.000201636	Immature Interneurons - Mix
ATRX	5.66391e-09	0.314074	0.728	0.8	0.000206093	Immature Interneurons - Mix
KIAA1958	6.65857e-09	0.475112	0.411	0.391	0.000242285	Immature Interneurons - Mix
HNRNPM	6.85127e-09	0.492296	0.382	0.352	0.000249297	Immature Interneurons - Mix
MTF2	7.01868e-09	0.501227	0.415	0.414	0.000255389	Immature Interneurons - Mix
FEZ1	7.21851e-09	0.468601	0.471	0.461	0.00026266	Immature Interneurons - Mix
SET	7.24271e-09	0.471195	0.426	0.403	0.000263541	Immature Interneurons - Mix
ADD1	7.60562e-09	0.502313	0.452	0.479	0.000276746	Immature Interneurons - Mix
MLLT10	8.19844e-09	0.46356	0.486	0.523	0.000298317	Immature Interneurons - Mix
MIDN	8.6934e-09	0.287251	0.141	0.094	0.000316327	Immature Interneurons - Mix
PSMB6	8.77855e-09	0.293667	0.158	0.109	0.000319425	Immature Interneurons - Mix
SON	9.55484e-09	0.435482	0.519	0.542	0.000347672	Immature Interneurons - Mix
ZC4H2	1.09631e-08	0.504615	0.341	0.31	0.000398915	Immature Interneurons - Mix
STX2	1.11779e-08	0.447967	0.243	0.197	0.000406731	Immature Interneurons - Mix
TCEAL9	1.16723e-08	0.378967	0.208	0.155	0.000424719	Immature Interneurons - Mix
LMBR1L	1.5117e-08	0.409098	0.217	0.169	0.000550061	Immature Interneurons - Mix
SLC25A37	1.67306e-08	0.350739	0.065	0.129	0.000608775	Immature Interneurons - Mix
AC006059.1	1.70398e-08	0.47248	0.443	0.437	0.000620027	Immature Interneurons - Mix
SVBP	1.70888e-08	0.320528	0.198	0.145	0.000621809	Immature Interneurons - Mix
CCDC77	1.95821e-08	0.375673	0.133	0.089	0.000712532	Immature Interneurons - Mix
MBD5	1.97401e-08	0.271916	0.78	0.858	0.000718282	Immature Interneurons - Mix
TCF4-AS1	2.00272e-08	0.437819	0.334	0.294	0.000728729	Immature Interneurons - Mix
GSK3B	2.13447e-08	0.367282	0.616	0.697	0.00077667	Immature Interneurons - Mix
ZNF260	2.2612e-08	0.396451	0.162	0.116	0.000822783	Immature Interneurons - Mix
E2F5	2.27054e-08	0.327845	0.131	0.087	0.00082618	Immature Interneurons - Mix
ACTB	2.28835e-08	0.501405	0.598	0.603	0.000832662	Immature Interneurons - Mix
DIP2C	2.56885e-08	0.305545	0.686	0.764	0.000934728	Immature Interneurons - Mix
SRP9	3.03526e-08	0.495374	0.367	0.337	0.00110444	Immature Interneurons - Mix
BBX	3.82377e-08	0.543566	0.313	0.282	0.00139135	Immature Interneurons - Mix
SF3B6	3.99042e-08	0.292496	0.209	0.156	0.001452	Immature Interneurons - Mix
BCL11A	4.01429e-08	0.375612	0.439	0.408	0.00146068	Immature Interneurons - Mix
PTTG1IP	4.02805e-08	0.428301	0.226	0.181	0.00146569	Immature Interneurons - Mix
DDIT4	4.25233e-08	0.285388	0.122	0.08	0.0015473	Immature Interneurons - Mix
EYS	4.3023e-08	0.382861	0.178	0.281	0.00156548	Immature Interneurons - Mix
TAF7	4.91835e-08	0.442404	0.24	0.196	0.00178964	Immature Interneurons - Mix
RAB10	4.99406e-08	0.489993	0.432	0.44	0.00181719	Immature Interneurons - Mix
PKIA-AS1	5.41186e-08	0.459374	0.214	0.167	0.00196921	Immature Interneurons - Mix
PARD6G	5.48329e-08	0.362659	0.158	0.112	0.00199521	Immature Interneurons - Mix
CCNG2	5.59719e-08	0.359946	0.314	0.265	0.00203665	Immature Interneurons - Mix
ZNF22	5.63318e-08	0.36329	0.171	0.125	0.00204974	Immature Interneurons - Mix
LYRM2	6.38563e-08	0.525969	0.371	0.353	0.00232354	Immature Interneurons - Mix
RTRAF	6.91611e-08	0.303761	0.198	0.149	0.00251657	Immature Interneurons - Mix
UBE2H	7.16607e-08	0.428205	0.525	0.572	0.00260752	Immature Interneurons - Mix
SNRPD3	8.7494e-08	0.446116	0.272	0.229	0.00318364	Immature Interneurons - Mix
TBC1D16	1.06698e-07	0.355937	0.158	0.113	0.00388242	Immature Interneurons - Mix
NIPBL	1.15411e-07	0.438067	0.516	0.575	0.00419947	Immature Interneurons - Mix
MAP3K20	1.5827e-07	0.340317	0.18	0.132	0.00575899	Immature Interneurons - Mix
HINT1	1.61149e-07	0.420945	0.42	0.393	0.00586374	Immature Interneurons - Mix
IFI16	1.65399e-07	0.285428	0.118	0.077	0.00601838	Immature Interneurons - Mix
AC016716.2	1.81254e-07	0.339058	0.152	0.109	0.00659527	Immature Interneurons - Mix
ZNF516	2.03134e-07	0.431178	0.28	0.242	0.00739142	Immature Interneurons - Mix
EPHA3	2.04173e-07	0.416916	0.437	0.416	0.00742924	Immature Interneurons - Mix
MRPS5	2.12354e-07	0.470561	0.354	0.338	0.00772692	Immature Interneurons - Mix
BASP1	2.15811e-07	0.30561	0.755	0.775	0.00785271	Immature Interneurons - Mix
KMT5B	2.2643e-07	0.478728	0.414	0.429	0.0082391	Immature Interneurons - Mix
AC110015.1	2.31628e-07	0.256027	0.107	0.068	0.00842824	Immature Interneurons - Mix
SRSF7	2.48497e-07	0.398693	0.396	0.371	0.00904207	Immature Interneurons - Mix
ITGB1	2.91113e-07	0.495842	0.335	0.318	0.0105927	Immature Interneurons - Mix
SYF2	3.093e-07	0.397442	0.213	0.166	0.0112545	Immature Interneurons - Mix
RAB9A	3.49913e-07	0.275555	0.13	0.089	0.0127323	Immature Interneurons - Mix
SRRM2	3.68567e-07	0.476146	0.5	0.539	0.013411	Immature Interneurons - Mix
KATNAL1	3.71005e-07	0.524526	0.304	0.284	0.0134997	Immature Interneurons - Mix
NEK7	3.82069e-07	0.480684	0.197	0.158	0.0139024	Immature Interneurons - Mix
RAB1A	4.00843e-07	0.464584	0.411	0.421	0.0145855	Immature Interneurons - Mix
ATP11C	4.0677e-07	0.415102	0.231	0.187	0.0148011	Immature Interneurons - Mix
VASH1	4.24013e-07	0.303861	0.132	0.092	0.0154286	Immature Interneurons - Mix
PCM1	4.41444e-07	0.328121	0.602	0.689	0.0160628	Immature Interneurons - Mix
AL050309.1	4.43297e-07	0.64113	0.342	0.32	0.0161302	Immature Interneurons - Mix
CAB39L	4.51832e-07	0.450702	0.298	0.267	0.0164408	Immature Interneurons - Mix
HSP90AA1	4.58515e-07	0.392344	0.589	0.596	0.016684	Immature Interneurons - Mix
RBM8A	4.67485e-07	0.36668	0.214	0.167	0.0170104	Immature Interneurons - Mix
PUM2	4.85785e-07	0.390582	0.534	0.602	0.0176763	Immature Interneurons - Mix
TRA2B	4.92165e-07	0.413709	0.356	0.344	0.0179084	Immature Interneurons - Mix
ZNF677	5.14961e-07	0.287553	0.14	0.099	0.0187379	Immature Interneurons - Mix
WBP4	5.86233e-07	0.385959	0.244	0.204	0.0213313	Immature Interneurons - Mix
KATNA1	5.86736e-07	0.354247	0.161	0.12	0.0213495	Immature Interneurons - Mix
UBTD2	6.29552e-07	0.458737	0.234	0.197	0.0229075	Immature Interneurons - Mix
ZNF738	6.72783e-07	0.318533	0.147	0.106	0.0244806	Immature Interneurons - Mix
PHLPP1	7.5175e-07	0.638922	0.307	0.288	0.0273539	Immature Interneurons - Mix
FADS2	8.69655e-07	0.344059	0.157	0.117	0.0316441	Immature Interneurons - Mix
SEPTIN2	8.83338e-07	0.441289	0.444	0.46	0.032142	Immature Interneurons - Mix
RCN1	1.02754e-06	0.326824	0.155	0.116	0.0373891	Immature Interneurons - Mix
RBM33	1.03361e-06	0.462707	0.45	0.49	0.0376101	Immature Interneurons - Mix
SECISBP2	1.06874e-06	0.432829	0.348	0.338	0.0388882	Immature Interneurons - Mix
SNW1	1.07939e-06	0.288555	0.117	0.08	0.0392757	Immature Interneurons - Mix
NCAN	1.11584e-06	0.45822	0.316	0.292	0.0406021	Immature Interneurons - Mix
RCOR1	1.20976e-06	0.472535	0.244	0.21	0.0440194	Immature Interneurons - Mix
RSF1	1.31768e-06	0.418953	0.512	0.571	0.0479465	Immature Interneurons - Mix
ZNF100	1.36225e-06	0.413175	0.16	0.121	0.0495681	Immature Interneurons - Mix
AC012085.2	1.47054e-06	0.438036	0.167	0.127	0.0535084	Immature Interneurons - Mix
ASXL1	1.65878e-06	0.478301	0.423	0.445	0.0603581	Immature Interneurons - Mix
NCK2	1.74871e-06	0.412591	0.317	0.297	0.0636304	Immature Interneurons - Mix
SEL1L3	1.77933e-06	0.481062	0.286	0.258	0.0647444	Immature Interneurons - Mix
OSBPL9	2.34932e-06	0.403236	0.49	0.535	0.0854846	Immature Interneurons - Mix
AFF3	2.5245e-06	0.355434	0.687	0.773	0.0918591	Immature Interneurons - Mix
CASP2	2.85307e-06	0.260223	0.115	0.079	0.103815	Immature Interneurons - Mix
LMO3	2.98405e-06	0.418051	0.38	0.366	0.10858	Immature Interneurons - Mix
KLF6	3.26412e-06	0.272687	0.165	0.123	0.118772	Immature Interneurons - Mix
N4BP2L2	3.27377e-06	0.300588	0.634	0.716	0.119123	Immature Interneurons - Mix
ADNP	3.39355e-06	0.439894	0.455	0.497	0.123481	Immature Interneurons - Mix
UBL5	3.5191e-06	0.420028	0.255	0.219	0.128049	Immature Interneurons - Mix
AC016727.1	3.5352e-06	0.272554	0.129	0.092	0.128635	Immature Interneurons - Mix
PTBP2	3.81583e-06	0.323309	0.571	0.642	0.138847	Immature Interneurons - Mix
ZBED4	3.94685e-06	0.400305	0.226	0.192	0.143614	Immature Interneurons - Mix
MARCH6	4.59989e-06	0.30823	0.585	0.662	0.167376	Immature Interneurons - Mix
RPL4	5.05915e-06	0.258028	0.129	0.093	0.184087	Immature Interneurons - Mix
IKBIP	5.30836e-06	0.283256	0.122	0.086	0.193155	Immature Interneurons - Mix
ZNF117	5.46178e-06	0.268005	0.151	0.113	0.198738	Immature Interneurons - Mix
AKAP12	5.63034e-06	0.398094	0.245	0.21	0.204871	Immature Interneurons - Mix
CFDP1	5.64641e-06	0.456428	0.42	0.426	0.205456	Immature Interneurons - Mix
AKAP13	5.68641e-06	0.419139	0.219	0.182	0.206911	Immature Interneurons - Mix
KANSL1	5.91049e-06	0.312412	0.612	0.679	0.215065	Immature Interneurons - Mix
NDUFB11	6.18713e-06	0.328111	0.22	0.179	0.225131	Immature Interneurons - Mix
ZC3H12C	6.67955e-06	0.468391	0.323	0.314	0.243049	Immature Interneurons - Mix
NBDY	6.83952e-06	0.473039	0.299	0.278	0.24887	Immature Interneurons - Mix
MIRLET7BHG	6.9501e-06	0.410311	0.208	0.175	0.252893	Immature Interneurons - Mix
HNRNPK	7.74294e-06	0.429338	0.439	0.437	0.281742	Immature Interneurons - Mix
PPM1D	8.63376e-06	0.394689	0.179	0.144	0.314157	Immature Interneurons - Mix
RNASEH2B	8.7906e-06	0.471928	0.262	0.238	0.319863	Immature Interneurons - Mix
LMNB1	9.2969e-06	0.311788	0.16	0.124	0.338286	Immature Interneurons - Mix
HSP90AB1	1.06643e-05	0.367921	0.753	0.809	0.388041	Immature Interneurons - Mix
DBN1	1.12137e-05	0.386677	0.204	0.169	0.408032	Immature Interneurons - Mix
ZDHHC2	1.24557e-05	0.42396	0.183	0.15	0.453225	Immature Interneurons - Mix
TOMM7	1.25404e-05	0.473626	0.342	0.315	0.456308	Immature Interneurons - Mix
EXOC6B	1.25616e-05	0.273209	0.704	0.8	0.45708	Immature Interneurons - Mix
MORC3	1.33104e-05	0.483797	0.297	0.283	0.484324	Immature Interneurons - Mix
TRIR	1.40979e-05	0.351558	0.247	0.212	0.512981	Immature Interneurons - Mix
WTAP	1.43326e-05	0.440112	0.28	0.256	0.521519	Immature Interneurons - Mix
PHIP	1.44998e-05	0.337002	0.573	0.65	0.527605	Immature Interneurons - Mix
HELLS	1.52837e-05	0.402243	0.133	0.099	0.556128	Immature Interneurons - Mix
PDE7A	1.5868e-05	0.476518	0.408	0.438	0.577388	Immature Interneurons - Mix
SCD	1.62691e-05	0.273998	0.134	0.1	0.591985	Immature Interneurons - Mix
SPSB3	1.62755e-05	0.270119	0.176	0.14	0.592216	Immature Interneurons - Mix
RCN2	1.63487e-05	0.430747	0.444	0.46	0.594878	Immature Interneurons - Mix
ZNF431	1.66374e-05	0.45032	0.255	0.23	0.605386	Immature Interneurons - Mix
C3orf70	1.70528e-05	0.424916	0.267	0.24	0.620502	Immature Interneurons - Mix
DCP2	1.72257e-05	0.440598	0.299	0.286	0.62679	Immature Interneurons - Mix
GCNT2	1.77817e-05	0.409272	0.202	0.167	0.647021	Immature Interneurons - Mix
IQGAP2	1.80854e-05	0.282121	0.212	0.165	0.658074	Immature Interneurons - Mix
AC017101.1	2.00794e-05	0.364822	0.148	0.114	0.730627	Immature Interneurons - Mix
ZNF43	2.0399e-05	0.378228	0.179	0.147	0.74226	Immature Interneurons - Mix
SCRG1	2.06204e-05	0.276998	0.184	0.146	0.750316	Immature Interneurons - Mix
CARM1	2.0822e-05	0.390717	0.189	0.157	0.757651	Immature Interneurons - Mix
NKTR	2.18403e-05	0.305948	0.548	0.63	0.794702	Immature Interneurons - Mix
EIF4G2	2.21281e-05	0.429565	0.454	0.484	0.805174	Immature Interneurons - Mix
KLF13	2.57465e-05	0.415655	0.185	0.155	0.936837	Immature Interneurons - Mix
RO60	2.67994e-05	0.426452	0.351	0.345	0.97515	Immature Interneurons - Mix
FUBP1	2.75618e-05	0.373569	0.376	0.381	1	Immature Interneurons - Mix
LIX1L-AS1	2.77022e-05	0.28402	0.134	0.1	1	Immature Interneurons - Mix
LDHB	3.052e-05	0.348447	0.322	0.298	1	Immature Interneurons - Mix
EPN2	3.36777e-05	0.433928	0.449	0.486	1	Immature Interneurons - Mix
ZNF711	3.51812e-05	0.409563	0.291	0.275	1	Immature Interneurons - Mix
MSMO1	3.66905e-05	0.288344	0.226	0.189	1	Immature Interneurons - Mix
GNG2	3.93874e-05	0.359695	0.49	0.535	1	Immature Interneurons - Mix
PLXNA3	4.02565e-05	0.280845	0.123	0.092	1	Immature Interneurons - Mix
MICAL1	4.35726e-05	0.318594	0.146	0.115	1	Immature Interneurons - Mix
HOOK3	4.35776e-05	0.382759	0.486	0.548	1	Immature Interneurons - Mix
MTFR1	4.40994e-05	0.427379	0.279	0.26	1	Immature Interneurons - Mix
GTF3C6	4.67529e-05	0.259689	0.157	0.122	1	Immature Interneurons - Mix
NR2F1-AS1	4.83113e-05	0.378147	0.545	0.592	1	Immature Interneurons - Mix
ST13	5.05738e-05	0.425563	0.377	0.364	1	Immature Interneurons - Mix
MBOAT2	5.30851e-05	0.382444	0.525	0.581	1	Immature Interneurons - Mix
CD46	5.55353e-05	0.394698	0.42	0.453	1	Immature Interneurons - Mix
AC234781.1	5.83743e-05	0.414064	0.201	0.168	1	Immature Interneurons - Mix
RUFY2	5.86509e-05	0.390834	0.467	0.526	1	Immature Interneurons - Mix
GPR137B	6.08925e-05	0.390501	0.289	0.271	1	Immature Interneurons - Mix
SMARCE1	6.12806e-05	0.402112	0.248	0.226	1	Immature Interneurons - Mix
CLU	6.26503e-05	0.489979	0.528	0.518	1	Immature Interneurons - Mix
LAMTOR5	6.32591e-05	0.35339	0.209	0.175	1	Immature Interneurons - Mix
PRPF4B	7.03156e-05	0.395947	0.46	0.504	1	Immature Interneurons - Mix
VGLL4	8.5949e-05	0.364806	0.442	0.465	1	Immature Interneurons - Mix
ORC4	8.7507e-05	0.410375	0.442	0.494	1	Immature Interneurons - Mix
NUP160	8.84936e-05	0.434394	0.375	0.39	1	Immature Interneurons - Mix
TRIM36	9.00505e-05	0.332792	0.3	0.277	1	Immature Interneurons - Mix
CNOT2	9.28641e-05	0.367886	0.45	0.494	1	Immature Interneurons - Mix
RBPJ	9.55509e-05	0.434043	0.411	0.436	1	Immature Interneurons - Mix
KIF5B	0.000106067	0.407462	0.372	0.379	1	Immature Interneurons - Mix
SNX6	0.000106704	0.331201	0.179	0.149	1	Immature Interneurons - Mix
CGGBP1	0.000107649	0.392062	0.41	0.424	1	Immature Interneurons - Mix
ANKRD13B	0.000112496	0.258902	0.116	0.087	1	Immature Interneurons - Mix
HSPA8	0.000128226	0.326348	0.337	0.315	1	Immature Interneurons - Mix
EIF3L	0.000133491	0.371092	0.261	0.24	1	Immature Interneurons - Mix
OLA1	0.000134854	0.405377	0.475	0.542	1	Immature Interneurons - Mix
SNHG29	0.000137349	0.432414	0.365	0.356	1	Immature Interneurons - Mix
SRSF10	0.000144254	0.396329	0.379	0.392	1	Immature Interneurons - Mix
PXDN	0.000161789	0.317322	0.233	0.204	1	Immature Interneurons - Mix
AC211433.1	0.000163717	0.410415	0.313	0.305	1	Immature Interneurons - Mix
ING4	0.000172468	0.322672	0.225	0.2	1	Immature Interneurons - Mix
KCNB2	0.000182516	0.429947	0.556	0.623	1	Immature Interneurons - Mix
MAK	0.000183052	0.410787	0.386	0.397	1	Immature Interneurons - Mix
FAM107B	0.000185394	0.358882	0.243	0.219	1	Immature Interneurons - Mix
TRA2A	0.000185964	0.329062	0.493	0.549	1	Immature Interneurons - Mix
NDUFAF6	0.000188636	0.454427	0.271	0.26	1	Immature Interneurons - Mix
RESF1	0.000200851	0.389995	0.229	0.209	1	Immature Interneurons - Mix
COX20	0.000229355	0.37776	0.329	0.325	1	Immature Interneurons - Mix
CAMK4	0.000229806	0.445416	0.464	0.51	1	Immature Interneurons - Mix
ANAPC11	0.000241781	0.300271	0.181	0.151	1	Immature Interneurons - Mix
ABTB2	0.000262535	0.328492	0.12	0.092	1	Immature Interneurons - Mix
MSH6	0.000266191	0.341095	0.221	0.196	1	Immature Interneurons - Mix
DYNC1LI2	0.000274587	0.46913	0.386	0.407	1	Immature Interneurons - Mix
EIF3H	0.000276254	0.403181	0.332	0.315	1	Immature Interneurons - Mix
LINC01170	0.000290815	0.405073	0.133	0.104	1	Immature Interneurons - Mix
TCP1	0.000298562	0.328204	0.233	0.206	1	Immature Interneurons - Mix
PELI1	0.00030133	0.398873	0.18	0.155	1	Immature Interneurons - Mix
CBX1	0.000330086	0.393093	0.294	0.282	1	Immature Interneurons - Mix
AKIRIN2	0.000333634	0.318208	0.192	0.165	1	Immature Interneurons - Mix
PDS5B	0.000343522	0.297284	0.608	0.692	1	Immature Interneurons - Mix
PCMTD2	0.000356834	0.412379	0.309	0.306	1	Immature Interneurons - Mix
UPP2	0.000362796	0.496976	0.413	0.449	1	Immature Interneurons - Mix
EIF2S3	0.00037343	0.361233	0.216	0.193	1	Immature Interneurons - Mix
EEF1D	0.000392829	0.34916	0.195	0.167	1	Immature Interneurons - Mix
AC010275.1	0.000402439	0.287162	0.112	0.086	1	Immature Interneurons - Mix
SKA2	0.000410349	0.408236	0.25	0.231	1	Immature Interneurons - Mix
DANCR	0.000439525	0.271926	0.167	0.138	1	Immature Interneurons - Mix
KIF20B	0.000447807	0.261036	0.117	0.09	1	Immature Interneurons - Mix
DDX5	0.000465791	0.32748	0.629	0.688	1	Immature Interneurons - Mix
XPR1	0.000480426	0.39946	0.448	0.497	1	Immature Interneurons - Mix
RIN2	0.000491653	0.437283	0.327	0.328	1	Immature Interneurons - Mix
U2SURP	0.000527465	0.365409	0.487	0.554	1	Immature Interneurons - Mix
MAP4	0.000528633	0.357169	0.456	0.513	1	Immature Interneurons - Mix
LINC01122	0.000529042	0.31828	0.493	0.514	1	Immature Interneurons - Mix
BNIP3L	0.000530271	0.430927	0.397	0.419	1	Immature Interneurons - Mix
SBK1	0.000536329	0.330377	0.193	0.169	1	Immature Interneurons - Mix
LUC7L	0.000547714	0.398489	0.371	0.394	1	Immature Interneurons - Mix
RSPRY1	0.000547868	0.358264	0.247	0.231	1	Immature Interneurons - Mix
ZFAND6	0.000569917	0.40451	0.259	0.245	1	Immature Interneurons - Mix
CEP89	0.000592459	0.410668	0.226	0.208	1	Immature Interneurons - Mix
CSGALNACT2	0.000593365	0.437863	0.303	0.308	1	Immature Interneurons - Mix
FBXL3	0.000598386	0.416952	0.263	0.253	1	Immature Interneurons - Mix
MLLT11	0.000599951	0.414123	0.334	0.325	1	Immature Interneurons - Mix
LSM7	0.000608939	0.327335	0.201	0.175	1	Immature Interneurons - Mix
SDK2	0.000613777	0.352925	0.234	0.211	1	Immature Interneurons - Mix
DPYSL2	0.000632586	0.307623	0.65	0.733	1	Immature Interneurons - Mix
PHF20	0.000644864	0.46786	0.325	0.337	1	Immature Interneurons - Mix
GMEB1	0.000655906	0.254764	0.106	0.081	1	Immature Interneurons - Mix
GNPAT	0.000668599	0.324988	0.182	0.157	1	Immature Interneurons - Mix
CLK1	0.000670942	0.397511	0.315	0.319	1	Immature Interneurons - Mix
RAF1	0.000690653	0.418939	0.368	0.392	1	Immature Interneurons - Mix
PARP11	0.000694946	0.468526	0.241	0.23	1	Immature Interneurons - Mix
EFNB2	0.000716281	0.371409	0.214	0.194	1	Immature Interneurons - Mix
TRIOBP	0.000729276	0.289692	0.163	0.137	1	Immature Interneurons - Mix
SMARCAD1	0.000750268	0.391853	0.376	0.406	1	Immature Interneurons - Mix
SHTN1	0.000758609	0.349651	0.612	0.719	1	Immature Interneurons - Mix
GNB1	0.000789182	0.341973	0.556	0.644	1	Immature Interneurons - Mix
RSBN1L	0.000826031	0.395137	0.396	0.423	1	Immature Interneurons - Mix
POGZ	0.000833447	0.405433	0.437	0.492	1	Immature Interneurons - Mix
ZNF146	0.000838466	0.399047	0.248	0.237	1	Immature Interneurons - Mix
TOP2B	0.000894025	0.328939	0.465	0.522	1	Immature Interneurons - Mix
CHD2	0.00092819	0.378053	0.511	0.582	1	Immature Interneurons - Mix
SERBP1	0.000936269	0.423969	0.36	0.362	1	Immature Interneurons - Mix
CPSF6	0.000960018	0.31646	0.494	0.569	1	Immature Interneurons - Mix
LSM14A	0.000980287	0.434284	0.371	0.395	1	Immature Interneurons - Mix
PAICS	0.000980492	0.315151	0.196	0.172	1	Immature Interneurons - Mix
SEC31A	0.00104824	0.45251	0.333	0.351	1	Immature Interneurons - Mix
SERF2	0.00108724	0.413722	0.294	0.285	1	Immature Interneurons - Mix
ST7	0.00111343	0.293701	0.556	0.653	1	Immature Interneurons - Mix
TIAM2	0.00115668	0.432851	0.397	0.42	1	Immature Interneurons - Mix
ANKRD10	0.00116304	0.367261	0.36	0.384	1	Immature Interneurons - Mix
PPP4R2	0.00120586	0.467124	0.308	0.318	1	Immature Interneurons - Mix
ATF7	0.00122071	0.423976	0.257	0.248	1	Immature Interneurons - Mix
ZNF428	0.00122381	0.315864	0.36	0.36	1	Immature Interneurons - Mix
CWF19L2	0.00123855	0.255319	0.228	0.319	1	Immature Interneurons - Mix
SCML2	0.00125357	0.262155	0.177	0.151	1	Immature Interneurons - Mix
HEXD	0.00129069	0.293316	0.15	0.126	1	Immature Interneurons - Mix
SH3GLB1	0.00133457	0.422821	0.363	0.389	1	Immature Interneurons - Mix
CEMIP2	0.00135284	0.336126	0.266	0.249	1	Immature Interneurons - Mix
KAT6A	0.00147319	0.426863	0.389	0.431	1	Immature Interneurons - Mix
SLTM	0.00152112	0.317972	0.135	0.112	1	Immature Interneurons - Mix
MTMR3	0.00158245	0.507067	0.374	0.42	1	Immature Interneurons - Mix
RBIS	0.00162078	0.271049	0.195	0.169	1	Immature Interneurons - Mix
ZNF253	0.00163197	0.333338	0.224	0.208	1	Immature Interneurons - Mix
FMNL3	0.00163237	0.27435	0.126	0.103	1	Immature Interneurons - Mix
TPM4	0.0016557	0.387628	0.254	0.242	1	Immature Interneurons - Mix
STK38	0.00166616	0.404677	0.265	0.26	1	Immature Interneurons - Mix
RALY	0.00169006	0.293815	0.179	0.157	1	Immature Interneurons - Mix
EHMT1	0.00172457	0.401944	0.417	0.471	1	Immature Interneurons - Mix
NCL	0.00181615	0.421854	0.336	0.33	1	Immature Interneurons - Mix
ATP5F1E	0.00189184	0.450785	0.417	0.425	1	Immature Interneurons - Mix
CSNK1E	0.00189502	0.380305	0.327	0.335	1	Immature Interneurons - Mix
FEM1C	0.00190483	0.282762	0.126	0.103	1	Immature Interneurons - Mix
FAM172A	0.00197612	0.3134	0.563	0.668	1	Immature Interneurons - Mix
TMEM44	0.00200452	0.27301	0.126	0.103	1	Immature Interneurons - Mix
EEF2	0.00201709	0.439345	0.382	0.395	1	Immature Interneurons - Mix
CCT8	0.00211169	0.302083	0.282	0.264	1	Immature Interneurons - Mix
CTPS2	0.0021578	0.354077	0.202	0.184	1	Immature Interneurons - Mix
MGAT5	0.0022062	0.37097	0.441	0.494	1	Immature Interneurons - Mix
ELOVL2	0.00220671	0.288031	0.202	0.181	1	Immature Interneurons - Mix
LIMA1	0.00244834	0.371315	0.257	0.249	1	Immature Interneurons - Mix
LSM5	0.00246757	0.259809	0.196	0.174	1	Immature Interneurons - Mix
TCEA1	0.00253309	0.343154	0.218	0.202	1	Immature Interneurons - Mix
C14orf132	0.00258449	0.345878	0.252	0.242	1	Immature Interneurons - Mix
BRD9	0.00261668	0.36087	0.205	0.19	1	Immature Interneurons - Mix
CLVS2	0.00266915	0.372547	0.439	0.491	1	Immature Interneurons - Mix
CCND3	0.00307255	0.392545	0.139	0.12	1	Immature Interneurons - Mix
CBR4	0.0031079	0.385339	0.429	0.483	1	Immature Interneurons - Mix
DLGAP4	0.00315339	0.379383	0.462	0.535	1	Immature Interneurons - Mix
BRD7	0.00315876	0.383903	0.237	0.229	1	Immature Interneurons - Mix
SRSF9	0.00321014	0.299111	0.214	0.196	1	Immature Interneurons - Mix
NSA2	0.0032901	0.360659	0.254	0.243	1	Immature Interneurons - Mix
ZNF565	0.0033326	0.37618	0.33	0.342	1	Immature Interneurons - Mix
DDX3X	0.00336878	0.343918	0.286	0.285	1	Immature Interneurons - Mix
SF3B1	0.00358645	0.367674	0.386	0.42	1	Immature Interneurons - Mix
CERS5	0.00364637	0.382586	0.355	0.38	1	Immature Interneurons - Mix
AC073571.1	0.00364654	0.39539	0.193	0.176	1	Immature Interneurons - Mix
TMEM59	0.00373936	0.306289	0.317	0.313	1	Immature Interneurons - Mix
GATAD2B	0.00402377	0.400366	0.374	0.416	1	Immature Interneurons - Mix
NPAS1	0.00454976	0.317048	0.236	0.222	1	Immature Interneurons - Mix
SQLE	0.00467403	0.286123	0.226	0.211	1	Immature Interneurons - Mix
C20orf194	0.00472549	0.294203	0.535	0.641	1	Immature Interneurons - Mix
IGBP1	0.00494524	0.26156	0.197	0.178	1	Immature Interneurons - Mix
SCAF8	0.0049669	0.439279	0.407	0.468	1	Immature Interneurons - Mix
SACS	0.00496782	0.339664	0.452	0.515	1	Immature Interneurons - Mix
AC083870.1	0.00499035	0.333636	0.234	0.222	1	Immature Interneurons - Mix
SYNRG	0.0050375	0.411378	0.296	0.308	1	Immature Interneurons - Mix
STX8	0.00506812	0.397634	0.261	0.259	1	Immature Interneurons - Mix
LINC02144	0.00518019	0.304087	0.196	0.176	1	Immature Interneurons - Mix
SLCO5A1	0.00536174	0.309235	0.32	0.313	1	Immature Interneurons - Mix
MBTD1	0.00565503	0.450992	0.31	0.326	1	Immature Interneurons - Mix
AC104316.1	0.00565688	0.256898	0.117	0.097	1	Immature Interneurons - Mix
CORO2B	0.00573799	0.360214	0.35	0.37	1	Immature Interneurons - Mix
THOC2	0.00580348	0.38674	0.382	0.424	1	Immature Interneurons - Mix
RAD51B	0.00589541	0.468919	0.188	0.173	1	Immature Interneurons - Mix
SLC35E2B	0.00589828	0.294882	0.184	0.168	1	Immature Interneurons - Mix
PRRC2B	0.00644319	0.305252	0.488	0.559	1	Immature Interneurons - Mix
KRBA2	0.0066146	0.264559	0.14	0.12	1	Immature Interneurons - Mix
AC245297.3	0.00668723	0.267168	0.563	0.656	1	Immature Interneurons - Mix
PRIM2	0.00673552	0.348279	0.191	0.176	1	Immature Interneurons - Mix
MAGED2	0.00683476	0.269635	0.209	0.191	1	Immature Interneurons - Mix
HACE1	0.00697541	0.441757	0.326	0.352	1	Immature Interneurons - Mix
IAH1	0.00747927	0.274358	0.204	0.185	1	Immature Interneurons - Mix
SMAD4	0.00862006	0.441129	0.255	0.258	1	Immature Interneurons - Mix
IL3RA	0.00875544	0.266554	0.216	0.202	1	Immature Interneurons - Mix
UBE2E1	0.00895421	0.361021	0.333	0.352	1	Immature Interneurons - Mix
SUN2	0.00941584	0.252276	0.13	0.112	1	Immature Interneurons - Mix
PHKB	0.00944768	0.338562	0.454	0.523	1	Immature Interneurons - Mix
CNOT6	0.0094754	0.387582	0.259	0.261	1	Immature Interneurons - Mix
PDZRN3	0	1.79439	0.889	0.717	0	Immature Interneurons - CGE 1
AC012409.2	0	1.46456	0.513	0.206	0	Immature Interneurons - CGE 1
ADARB2	0	1.28618	0.948	0.495	0	Immature Interneurons - CGE 1
PRKCA	0	1.27022	0.856	0.722	0	Immature Interneurons - CGE 1
TUBA1A	0	1.25027	0.894	0.68	0	Immature Interneurons - CGE 1
DLX6-AS1	0	1.2031	0.95	0.807	0	Immature Interneurons - CGE 1
NFIB	0	1.12399	0.888	0.655	0	Immature Interneurons - CGE 1
ERBB4	0	0.742949	0.996	0.946	0	Immature Interneurons - CGE 1
MALAT1	2.39463e-305	0.527782	1	1	8.71333e-301	Immature Interneurons - CGE 1
NRXN1	2.9829e-296	0.692319	0.993	0.95	1.08539e-291	Immature Interneurons - CGE 1
NR2F2-AS1	3.46098e-290	1.42179	0.578	0.288	1.25935e-285	Immature Interneurons - CGE 1
SOX4	1.34211e-279	1.01233	0.743	0.435	4.88354e-275	Immature Interneurons - CGE 1
XIST	5.24356e-268	1.12421	0.732	0.467	1.90797e-263	Immature Interneurons - CGE 1
AUTS2	3.13035e-265	0.708737	0.969	0.979	1.13904e-260	Immature Interneurons - CGE 1
TCF4	6.23642e-264	0.619265	0.98	0.985	2.26925e-259	Immature Interneurons - CGE 1
LINC00461	3.40744e-251	0.822382	0.876	0.829	1.23987e-246	Immature Interneurons - CGE 1
THRB	1.09678e-245	1.01238	0.83	0.759	3.99085e-241	Immature Interneurons - CGE 1
SLAIN1	3.03457e-234	1.24877	0.747	0.625	1.10419e-229	Immature Interneurons - CGE 1
BTG1	1.14931e-226	1.17923	0.618	0.392	4.18198e-222	Immature Interneurons - CGE 1
CHD7	1.49177e-224	1.11954	0.541	0.282	5.42809e-220	Immature Interneurons - CGE 1
KIAA1211	2.7281e-222	0.820788	0.866	0.843	9.92672e-218	Immature Interneurons - CGE 1
EPHA5	1.39144e-219	1.25756	0.741	0.606	5.06304e-215	Immature Interneurons - CGE 1
ARID1B	5.10579e-199	0.858508	0.853	0.861	1.85784e-194	Immature Interneurons - CGE 1
KCNH8	1.05554e-197	1.12769	0.507	0.267	3.8408e-193	Immature Interneurons - CGE 1
TMSB10	1.30283e-196	1.09148	0.7	0.479	4.7406e-192	Immature Interneurons - CGE 1
MIR99AHG	3.04613e-195	0.917106	0.844	0.784	1.1084e-190	Immature Interneurons - CGE 1
RIPOR2	5.19704e-187	1.02392	0.707	0.6	1.89105e-182	Immature Interneurons - CGE 1
SOX11	8.27022e-183	0.876715	0.596	0.348	3.00929e-178	Immature Interneurons - CGE 1
CASC15	1.55119e-181	1.04986	0.711	0.542	5.64432e-177	Immature Interneurons - CGE 1
VCAN	1.38412e-179	1.09193	0.532	0.316	5.03639e-175	Immature Interneurons - CGE 1
RERE	7.88494e-178	0.719255	0.887	0.91	2.86909e-173	Immature Interneurons - CGE 1
IGHD	1.55571e-166	0.428892	1	0.995	5.66076e-162	Immature Interneurons - CGE 1
CNR1	9.69496e-156	0.931912	0.616	0.436	3.5277e-151	Immature Interneurons - CGE 1
ADAMTSL1	3.46028e-153	1.13005	0.316	0.136	1.25909e-148	Immature Interneurons - CGE 1
SCGN	1.05631e-145	0.765529	0.188	0.053	3.84361e-141	Immature Interneurons - CGE 1
TTC28	5.68676e-144	0.770495	0.803	0.805	2.06924e-139	Immature Interneurons - CGE 1
NTS	4.39333e-142	0.923026	0.249	0.09	1.5986e-137	Immature Interneurons - CGE 1
ANKS1B	1.14441e-141	0.59804	0.943	0.942	4.16417e-137	Immature Interneurons - CGE 1
TUBB2B	4.37283e-140	0.851311	0.685	0.543	1.59114e-135	Immature Interneurons - CGE 1
SSBP2	8.77508e-138	0.801308	0.815	0.83	3.19299e-133	Immature Interneurons - CGE 1
NPAS3	9.21262e-137	0.752753	0.877	0.836	3.3522e-132	Immature Interneurons - CGE 1
EYA1	5.33448e-132	1.15813	0.337	0.163	1.94106e-127	Immature Interneurons - CGE 1
CCDC88A	8.63232e-131	0.667231	0.819	0.849	3.14104e-126	Immature Interneurons - CGE 1
NEDD4L	2.87411e-129	0.696856	0.757	0.682	1.0458e-124	Immature Interneurons - CGE 1
ARHGAP21	2.23708e-126	0.821529	0.713	0.694	8.14008e-122	Immature Interneurons - CGE 1
FNBP1L	9.4885e-121	0.667205	0.767	0.748	3.45258e-116	Immature Interneurons - CGE 1
CLASP1	4.60267e-119	0.782291	0.74	0.752	1.67477e-114	Immature Interneurons - CGE 1
TSIX	2.29137e-116	0.830063	0.397	0.218	8.33761e-112	Immature Interneurons - CGE 1
GAS2L3	4.64859e-116	0.797837	0.278	0.123	1.69148e-111	Immature Interneurons - CGE 1
PHACTR1	4.23871e-115	0.684698	0.811	0.755	1.54234e-110	Immature Interneurons - CGE 1
CCSER1	2.55586e-114	0.522904	0.946	0.955	9.30001e-110	Immature Interneurons - CGE 1
MTSS1	1.48359e-110	0.611359	0.782	0.794	5.39833e-106	Immature Interneurons - CGE 1
PRKCA-AS1	2.47015e-110	1.03187	0.399	0.238	8.98814e-106	Immature Interneurons - CGE 1
AC069437.1	1.86388e-108	1.04407	0.498	0.364	6.7821e-104	Immature Interneurons - CGE 1
BASP1	9.12424e-107	0.761777	0.784	0.773	3.32004e-102	Immature Interneurons - CGE 1
ADARB2-AS1	1.10421e-104	0.82764	0.366	0.206	4.01789e-100	Immature Interneurons - CGE 1
PID1	4.00718e-104	0.983546	0.555	0.43	1.45809e-99	Immature Interneurons - CGE 1
ZBTB16	6.23227e-104	0.91578	0.607	0.525	2.26774e-99	Immature Interneurons - CGE 1
MYT1L	1.22976e-102	0.425515	0.906	0.939	4.47473e-98	Immature Interneurons - CGE 1
LINC00200	1.92821e-102	0.816996	0.435	0.26	7.01618e-98	Immature Interneurons - CGE 1
ANK2	2.17627e-102	0.482031	0.912	0.942	7.91881e-98	Immature Interneurons - CGE 1
ST8SIA5	2.10629e-98	0.956557	0.569	0.503	7.66415e-94	Immature Interneurons - CGE 1
KCNH7	4.14823e-98	0.726129	0.766	0.77	1.50942e-93	Immature Interneurons - CGE 1
SEMA5B	3.00417e-96	0.833266	0.379	0.231	1.09313e-91	Immature Interneurons - CGE 1
RPS27A	4.21881e-92	0.736713	0.671	0.584	1.5351e-87	Immature Interneurons - CGE 1
CALB2	6.57205e-91	0.785049	0.37	0.214	2.39137e-86	Immature Interneurons - CGE 1
ZNF704	4.54742e-89	0.74457	0.702	0.696	1.65467e-84	Immature Interneurons - CGE 1
ACTG1	1.45752e-88	0.707338	0.713	0.675	5.30347e-84	Immature Interneurons - CGE 1
STMN1	2.74938e-88	0.690021	0.759	0.717	1.00042e-83	Immature Interneurons - CGE 1
PLS3	1.98932e-87	0.891389	0.511	0.402	7.23854e-83	Immature Interneurons - CGE 1
DCX	1.96799e-86	0.64853	0.689	0.667	7.16091e-82	Immature Interneurons - CGE 1
DPYSL3	2.30805e-83	0.69537	0.612	0.524	8.39832e-79	Immature Interneurons - CGE 1
NNAT	2.31227e-82	0.676003	0.549	0.418	8.41367e-78	Immature Interneurons - CGE 1
NR2F1	1.77646e-80	0.971082	0.525	0.447	6.46399e-76	Immature Interneurons - CGE 1
IGF2BP2	6.16087e-79	0.659906	0.228	0.106	2.24175e-74	Immature Interneurons - CGE 1
RPS2	9.76014e-79	0.78059	0.6	0.505	3.55142e-74	Immature Interneurons - CGE 1
RPL10	1.56816e-78	0.835576	0.59	0.515	5.70605e-74	Immature Interneurons - CGE 1
IGF1R	2.29661e-78	0.720672	0.658	0.657	8.35667e-74	Immature Interneurons - CGE 1
NKAIN2	7.34092e-78	0.550804	0.776	0.7	2.67114e-73	Immature Interneurons - CGE 1
NHSL1	5.76314e-77	0.734268	0.293	0.16	2.09703e-72	Immature Interneurons - CGE 1
LINC02136	1.0653e-76	0.631546	0.159	0.063	3.87632e-72	Immature Interneurons - CGE 1
RPS18	1.26748e-76	0.599808	0.668	0.582	4.612e-72	Immature Interneurons - CGE 1
EEF1A1	5.99849e-76	0.631577	0.745	0.738	2.18267e-71	Immature Interneurons - CGE 1
HIST1H1D	8.72603e-75	0.54855	0.213	0.094	3.17514e-70	Immature Interneurons - CGE 1
SYNE2	2.21598e-74	0.686554	0.434	0.289	8.06329e-70	Immature Interneurons - CGE 1
MSRA	2.7815e-74	0.467222	0.788	0.812	1.0121e-69	Immature Interneurons - CGE 1
VIM	1.17239e-73	0.639281	0.316	0.175	4.26596e-69	Immature Interneurons - CGE 1
AKT3	1.45025e-73	0.572807	0.776	0.831	5.27702e-69	Immature Interneurons - CGE 1
PGAP1	5.19786e-73	0.750103	0.596	0.567	1.89135e-68	Immature Interneurons - CGE 1
AC061958.1	1.33215e-72	0.727283	0.319	0.183	4.8473e-68	Immature Interneurons - CGE 1
RPS19	2.61086e-71	0.791175	0.579	0.51	9.50015e-67	Immature Interneurons - CGE 1
DCLK2	9.43403e-71	0.569269	0.7	0.718	3.43276e-66	Immature Interneurons - CGE 1
AC112206.2	7.59286e-69	0.951314	0.122	0.043	2.76281e-64	Immature Interneurons - CGE 1
ARHGAP28	9.33151e-69	0.850611	0.395	0.282	3.39545e-64	Immature Interneurons - CGE 1
SORCS3	1.64179e-68	0.964984	0.499	0.41	5.97398e-64	Immature Interneurons - CGE 1
LUC7L3	1.86646e-68	0.422663	0.813	0.861	6.79149e-64	Immature Interneurons - CGE 1
NETO2	4.51108e-68	0.94376	0.625	0.62	1.64145e-63	Immature Interneurons - CGE 1
STMN2	2.07902e-66	0.484506	0.808	0.785	7.56494e-62	Immature Interneurons - CGE 1
NKAIN3	4.30332e-66	0.625419	0.627	0.526	1.56585e-61	Immature Interneurons - CGE 1
VCAN-AS1	1.54472e-65	0.669371	0.266	0.146	5.62077e-61	Immature Interneurons - CGE 1
ATP2B4	1.02426e-64	0.859725	0.351	0.242	3.72696e-60	Immature Interneurons - CGE 1
RPL13	5.76479e-64	0.654774	0.68	0.651	2.09763e-59	Immature Interneurons - CGE 1
AC012358.3	2.94651e-63	0.687305	0.566	0.506	1.07214e-58	Immature Interneurons - CGE 1
PCDH9-AS2	4.73005e-62	0.803531	0.521	0.42	1.72112e-57	Immature Interneurons - CGE 1
TUBB3	1.76806e-61	0.76969	0.62	0.567	6.43343e-57	Immature Interneurons - CGE 1
KALRN	7.52025e-60	0.468352	0.806	0.86	2.73639e-55	Immature Interneurons - CGE 1
CAMK4	1.50119e-59	0.828855	0.539	0.503	5.46239e-55	Immature Interneurons - CGE 1
RPL30	6.07362e-59	0.659655	0.591	0.534	2.21001e-54	Immature Interneurons - CGE 1
PCDH9	1.96911e-58	0.493319	0.845	0.763	7.16499e-54	Immature Interneurons - CGE 1
NR2F2	3.66104e-58	0.717283	0.35	0.238	1.33214e-53	Immature Interneurons - CGE 1
SOX2-OT	1.0828e-57	0.259126	0.837	0.791	3.94e-53	Immature Interneurons - CGE 1
RPL7A	2.2883e-57	0.694107	0.596	0.543	8.32644e-53	Immature Interneurons - CGE 1
RPS12	4.17497e-57	0.788898	0.538	0.465	1.51915e-52	Immature Interneurons - CGE 1
EPC1	4.38208e-57	0.664871	0.602	0.612	1.59451e-52	Immature Interneurons - CGE 1
FOXG1	1.58863e-56	0.841035	0.479	0.416	5.78055e-52	Immature Interneurons - CGE 1
IL7	2.51686e-56	0.665897	0.501	0.411	9.15809e-52	Immature Interneurons - CGE 1
RPL11	4.09266e-56	0.681138	0.608	0.563	1.48919e-51	Immature Interneurons - CGE 1
RPS3A	8.3429e-56	0.583868	0.557	0.477	3.03573e-51	Immature Interneurons - CGE 1
PDS5B	9.51659e-56	0.670352	0.648	0.693	3.4628e-51	Immature Interneurons - CGE 1
MAGI3	1.00366e-55	0.747779	0.495	0.421	3.65201e-51	Immature Interneurons - CGE 1
PTPRD	1.30613e-55	0.349411	0.9	0.832	4.75262e-51	Immature Interneurons - CGE 1
LRRC1	2.60449e-55	0.763398	0.27	0.169	9.47695e-51	Immature Interneurons - CGE 1
HIST1H4C	4.36228e-55	0.632021	0.332	0.216	1.5873e-50	Immature Interneurons - CGE 1
CLASP2	2.94821e-54	0.375925	0.853	0.914	1.07277e-49	Immature Interneurons - CGE 1
RASA1	7.07324e-54	0.470803	0.732	0.777	2.57374e-49	Immature Interneurons - CGE 1
RPS4X	2.74747e-53	0.670888	0.575	0.517	9.99723e-49	Immature Interneurons - CGE 1
SLIT1	1.67221e-51	0.764922	0.479	0.419	6.08468e-47	Immature Interneurons - CGE 1
KCNT2	9.10412e-51	0.571057	0.584	0.517	3.31272e-46	Immature Interneurons - CGE 1
ASXL3	4.25829e-50	0.666695	0.546	0.512	1.54946e-45	Immature Interneurons - CGE 1
KCNJ3	4.50595e-50	0.673675	0.608	0.584	1.63958e-45	Immature Interneurons - CGE 1
NR3C2	1.04911e-49	0.969227	0.497	0.447	3.8174e-45	Immature Interneurons - CGE 1
APOE	2.19594e-49	0.592752	0.278	0.17	7.99038e-45	Immature Interneurons - CGE 1
SRGAP1	2.4218e-49	0.725359	0.487	0.426	8.81221e-45	Immature Interneurons - CGE 1
H3F3B	2.60365e-49	0.619222	0.612	0.598	9.47391e-45	Immature Interneurons - CGE 1
MAML3	4.6656e-48	0.7839	0.418	0.331	1.69767e-43	Immature Interneurons - CGE 1
SOX5	5.03644e-48	0.591134	0.713	0.681	1.83261e-43	Immature Interneurons - CGE 1
NCAM1	9.31728e-48	0.362621	0.855	0.917	3.39028e-43	Immature Interneurons - CGE 1
RPS10	1.00816e-47	0.711258	0.425	0.336	3.6684e-43	Immature Interneurons - CGE 1
RPS23	2.4179e-47	0.677187	0.592	0.562	8.79801e-43	Immature Interneurons - CGE 1
RPS24	1.18311e-46	0.597498	0.661	0.65	4.30499e-42	Immature Interneurons - CGE 1
CADM1	2.16595e-45	0.515843	0.735	0.788	7.88122e-41	Immature Interneurons - CGE 1
MAP2	6.43174e-45	0.30608	0.906	0.952	2.34032e-40	Immature Interneurons - CGE 1
KITLG	2.81473e-44	0.707633	0.409	0.337	1.0242e-39	Immature Interneurons - CGE 1
ZBTB20	5.34533e-43	0.335025	0.624	0.533	1.94501e-38	Immature Interneurons - CGE 1
RPL18A	6.97782e-42	0.611031	0.54	0.489	2.53902e-37	Immature Interneurons - CGE 1
AKAP6	7.78918e-42	0.367091	0.829	0.898	2.83425e-37	Immature Interneurons - CGE 1
EZH2	9.78371e-42	0.582043	0.295	0.201	3.56e-37	Immature Interneurons - CGE 1
FABP7	5.37148e-41	0.493121	0.201	0.114	1.95452e-36	Immature Interneurons - CGE 1
NAV3	5.04082e-40	0.601387	0.641	0.688	1.8342e-35	Immature Interneurons - CGE 1
QKI	7.81418e-40	0.307323	0.862	0.919	2.84335e-35	Immature Interneurons - CGE 1
CHST11	2.1013e-39	0.61926	0.546	0.514	7.646e-35	Immature Interneurons - CGE 1
CECR2	1.58685e-38	0.541816	0.263	0.17	5.77406e-34	Immature Interneurons - CGE 1
RPLP1	1.67102e-38	0.553711	0.63	0.622	6.08035e-34	Immature Interneurons - CGE 1
SPP1	1.67861e-38	0.508407	0.296	0.196	6.10794e-34	Immature Interneurons - CGE 1
DDAH2	3.40765e-38	0.410157	0.205	0.119	1.23994e-33	Immature Interneurons - CGE 1
RFTN2	1.30069e-37	0.54999	0.214	0.129	4.73282e-33	Immature Interneurons - CGE 1
RPS15	2.44778e-37	0.645646	0.56	0.543	8.90673e-33	Immature Interneurons - CGE 1
TMEM123	9.09899e-37	0.553924	0.321	0.232	3.31085e-32	Immature Interneurons - CGE 1
RPL13A	1.51671e-36	0.465434	0.571	0.543	5.51886e-32	Immature Interneurons - CGE 1
AP000462.1	1.5626e-36	0.647995	0.416	0.347	5.68585e-32	Immature Interneurons - CGE 1
MARCKSL1	3.95528e-36	0.5935	0.555	0.539	1.43921e-31	Immature Interneurons - CGE 1
RPL41	1.23311e-35	0.642941	0.513	0.468	4.4869e-31	Immature Interneurons - CGE 1
BBS9	2.75179e-35	0.640406	0.575	0.61	1.00129e-30	Immature Interneurons - CGE 1
JPT1	5.32548e-35	0.646618	0.451	0.394	1.93778e-30	Immature Interneurons - CGE 1
RPS14	5.39315e-35	0.54595	0.546	0.511	1.96241e-30	Immature Interneurons - CGE 1
PROX1	6.3578e-35	0.558098	0.388	0.301	2.31341e-30	Immature Interneurons - CGE 1
LRCH2	7.44427e-35	0.664022	0.396	0.343	2.70875e-30	Immature Interneurons - CGE 1
RPS3	8.64374e-35	0.60594	0.539	0.508	3.1452e-30	Immature Interneurons - CGE 1
CSRNP3	8.86835e-35	0.411613	0.719	0.807	3.22692e-30	Immature Interneurons - CGE 1
MBD5	9.5394e-35	0.40743	0.77	0.866	3.4711e-30	Immature Interneurons - CGE 1
TMSB15A	1.70767e-34	0.35451	0.154	0.082	6.21369e-30	Immature Interneurons - CGE 1
RPL26	6.99473e-34	0.533636	0.582	0.551	2.54517e-29	Immature Interneurons - CGE 1
H3F3A	1.57849e-33	0.45515	0.566	0.538	5.74366e-29	Immature Interneurons - CGE 1
PBX3	1.73048e-33	0.664171	0.214	0.135	6.29671e-29	Immature Interneurons - CGE 1
ARSF	3.41576e-33	0.462322	0.107	0.051	1.24289e-28	Immature Interneurons - CGE 1
AC009041.2	3.45421e-33	0.606093	0.232	0.156	1.25688e-28	Immature Interneurons - CGE 1
CARMIL1	2.12018e-32	0.792846	0.406	0.365	7.71471e-28	Immature Interneurons - CGE 1
ST7-AS2	2.4776e-32	0.577928	0.409	0.348	9.01523e-28	Immature Interneurons - CGE 1
RPL34	2.64066e-32	0.631323	0.544	0.532	9.60857e-28	Immature Interneurons - CGE 1
RPS15A	2.86986e-32	0.572607	0.459	0.406	1.04426e-27	Immature Interneurons - CGE 1
ZNF536	4.0011e-32	0.355231	0.776	0.786	1.45588e-27	Immature Interneurons - CGE 1
CEP170	5.42357e-32	0.521015	0.628	0.705	1.97348e-27	Immature Interneurons - CGE 1
MLLT3	7.53838e-32	0.538548	0.655	0.732	2.74299e-27	Immature Interneurons - CGE 1
AC092819.3	8.40865e-32	0.450207	0.131	0.07	3.05965e-27	Immature Interneurons - CGE 1
FGF13	9.32172e-32	0.417346	0.655	0.64	3.3919e-27	Immature Interneurons - CGE 1
PTN	1.0426e-31	0.642823	0.405	0.333	3.7937e-27	Immature Interneurons - CGE 1
ID4	1.98832e-31	0.553331	0.228	0.149	7.23489e-27	Immature Interneurons - CGE 1
MAST2	9.21858e-31	0.576652	0.522	0.542	3.35436e-26	Immature Interneurons - CGE 1
ZEB2	9.71738e-31	0.361137	0.826	0.891	3.53586e-26	Immature Interneurons - CGE 1
AFDN-DT	1.68112e-30	0.451488	0.184	0.113	6.1171e-26	Immature Interneurons - CGE 1
RDX	2.17335e-30	0.550016	0.593	0.628	7.90817e-26	Immature Interneurons - CGE 1
DLEU2	3.56009e-30	0.491618	0.499	0.476	1.29541e-25	Immature Interneurons - CGE 1
DCLK1	4.02581e-30	0.304243	0.844	0.905	1.46487e-25	Immature Interneurons - CGE 1
RPS9	1.15931e-29	0.518417	0.478	0.433	4.21838e-25	Immature Interneurons - CGE 1
ZNF608	1.94833e-29	0.514088	0.595	0.641	7.0894e-25	Immature Interneurons - CGE 1
FAU	2.2657e-29	0.629726	0.505	0.474	8.24422e-25	Immature Interneurons - CGE 1
KIRREL3	4.1846e-29	0.304486	0.677	0.605	1.52265e-24	Immature Interneurons - CGE 1
TUBB2A	8.45088e-29	0.659412	0.598	0.605	3.07502e-24	Immature Interneurons - CGE 1
AC011900.1	1.13181e-28	0.63958	0.309	0.241	4.1183e-24	Immature Interneurons - CGE 1
AC020611.2	1.75033e-28	0.604853	0.275	0.203	6.36894e-24	Immature Interneurons - CGE 1
RPLP0	2.37306e-28	0.600965	0.482	0.444	8.63486e-24	Immature Interneurons - CGE 1
FGF12-AS1	2.69407e-28	0.729018	0.34	0.289	9.80291e-24	Immature Interneurons - CGE 1
HECW1	2.77955e-28	0.661592	0.498	0.506	1.01139e-23	Immature Interneurons - CGE 1
KMT2E	7.16052e-28	0.480293	0.638	0.735	2.6055e-23	Immature Interneurons - CGE 1
POU2F1	8.42566e-28	0.532055	0.598	0.661	3.06584e-23	Immature Interneurons - CGE 1
ARRDC3	2.5125e-27	0.543883	0.293	0.225	9.14223e-23	Immature Interneurons - CGE 1
MEX3A	5.06127e-27	0.350989	0.162	0.097	1.84164e-22	Immature Interneurons - CGE 1
CCNH	6.01964e-27	0.267545	0.759	0.803	2.19036e-22	Immature Interneurons - CGE 1
MAP4K4	6.84664e-27	0.454806	0.618	0.684	2.49129e-22	Immature Interneurons - CGE 1
RPL8	7.94039e-27	0.673982	0.475	0.448	2.88927e-22	Immature Interneurons - CGE 1
ST8SIA2	1.07356e-26	0.4957	0.265	0.194	3.90638e-22	Immature Interneurons - CGE 1
RPS8	1.36642e-26	0.606953	0.546	0.542	4.972e-22	Immature Interneurons - CGE 1
CDH2	1.50694e-26	0.455713	0.629	0.669	5.48329e-22	Immature Interneurons - CGE 1
NBAT1	2.91841e-26	0.471227	0.295	0.219	1.06192e-21	Immature Interneurons - CGE 1
TMEM161B-AS1	3.02534e-26	0.444252	0.703	0.789	1.10083e-21	Immature Interneurons - CGE 1
RPL24	3.05575e-26	0.513009	0.539	0.523	1.1119e-21	Immature Interneurons - CGE 1
DRAXIN	3.41204e-26	0.459912	0.199	0.132	1.24154e-21	Immature Interneurons - CGE 1
RPL32	4.40299e-26	0.5841	0.57	0.568	1.60211e-21	Immature Interneurons - CGE 1
AL391839.1	4.59599e-26	0.535108	0.232	0.162	1.67234e-21	Immature Interneurons - CGE 1
STARD4-AS1	5.44847e-26	0.466243	0.46	0.414	1.98254e-21	Immature Interneurons - CGE 1
TUT4	7.38544e-26	0.428925	0.654	0.747	2.68734e-21	Immature Interneurons - CGE 1
RGS12	1.74836e-25	0.370887	0.582	0.558	6.36175e-21	Immature Interneurons - CGE 1
AC069272.1	3.01944e-25	0.573467	0.136	0.081	1.09868e-20	Immature Interneurons - CGE 1
RPS5	3.92788e-25	0.646758	0.393	0.344	1.42924e-20	Immature Interneurons - CGE 1
ST7	4.59773e-25	0.503416	0.59	0.656	1.67298e-20	Immature Interneurons - CGE 1
IL17RD	4.78099e-25	0.408347	0.153	0.093	1.73966e-20	Immature Interneurons - CGE 1
AC087564.1	1.16901e-24	0.619771	0.249	0.187	4.25367e-20	Immature Interneurons - CGE 1
LINC01619	2.03233e-24	0.652642	0.244	0.184	7.39505e-20	Immature Interneurons - CGE 1
RPL6	2.6507e-24	0.484935	0.6	0.616	9.64509e-20	Immature Interneurons - CGE 1
JAKMIP2	3.04151e-24	0.453848	0.633	0.736	1.10671e-19	Immature Interneurons - CGE 1
RNF130	3.686e-24	0.474498	0.616	0.697	1.34122e-19	Immature Interneurons - CGE 1
RPS27	5.55493e-24	0.479174	0.56	0.55	2.02127e-19	Immature Interneurons - CGE 1
PAFAH1B3	8.95945e-24	0.513872	0.248	0.183	3.26008e-19	Immature Interneurons - CGE 1
RPLP2	1.11152e-23	0.555174	0.501	0.49	4.04448e-19	Immature Interneurons - CGE 1
RPS13	1.22648e-23	0.553044	0.438	0.401	4.46277e-19	Immature Interneurons - CGE 1
AKAP9	2.09866e-23	0.39923	0.686	0.793	7.63641e-19	Immature Interneurons - CGE 1
RPS28	2.51972e-23	0.589634	0.523	0.521	9.16852e-19	Immature Interneurons - CGE 1
GNG2	2.54943e-23	0.567118	0.51	0.536	9.2766e-19	Immature Interneurons - CGE 1
CSMD3	3.75629e-23	0.252063	0.792	0.776	1.3668e-18	Immature Interneurons - CGE 1
NXN	6.13738e-23	0.569585	0.281	0.224	2.23321e-18	Immature Interneurons - CGE 1
RAB8B	7.40774e-23	0.640398	0.419	0.409	2.69545e-18	Immature Interneurons - CGE 1
RPL18	1.06869e-22	0.663444	0.512	0.514	3.88865e-18	Immature Interneurons - CGE 1
RASSF2	1.81318e-22	0.389849	0.13	0.078	6.59761e-18	Immature Interneurons - CGE 1
DSCAML1	4.9497e-22	0.343996	0.699	0.772	1.80105e-17	Immature Interneurons - CGE 1
RPS26	6.90258e-22	0.615967	0.385	0.343	2.51164e-17	Immature Interneurons - CGE 1
DAPK1	1.74395e-21	0.42713	0.621	0.673	6.34573e-17	Immature Interneurons - CGE 1
AC091885.2	2.55482e-21	0.609829	0.291	0.236	9.29621e-17	Immature Interneurons - CGE 1
USP3	4.00465e-21	0.558323	0.397	0.375	1.45717e-16	Immature Interneurons - CGE 1
AC010275.1	4.8419e-21	0.42389	0.131	0.081	1.76182e-16	Immature Interneurons - CGE 1
CST3	5.76401e-21	0.547087	0.303	0.243	2.09735e-16	Immature Interneurons - CGE 1
KIDINS220	8.72285e-21	0.391636	0.659	0.765	3.17398e-16	Immature Interneurons - CGE 1
MYCBP2-AS1	4.27071e-20	0.490163	0.497	0.493	1.55398e-15	Immature Interneurons - CGE 1
PDE4B	1.16671e-19	0.375297	0.541	0.488	4.24531e-15	Immature Interneurons - CGE 1
KLHL35	1.86562e-19	0.405734	0.131	0.083	6.78843e-15	Immature Interneurons - CGE 1
RPL23	2.46493e-19	0.487932	0.461	0.439	8.96915e-15	Immature Interneurons - CGE 1
CPE	3.63365e-19	0.542966	0.524	0.542	1.32217e-14	Immature Interneurons - CGE 1
NR2F1-AS1	4.65644e-19	0.509537	0.552	0.595	1.69434e-14	Immature Interneurons - CGE 1
SLC22A23	6.93129e-19	0.684504	0.39	0.39	2.52209e-14	Immature Interneurons - CGE 1
AP002852.1	9.77707e-19	0.387433	0.123	0.076	3.55758e-14	Immature Interneurons - CGE 1
RPL9	1.12003e-18	0.49008	0.435	0.412	4.07544e-14	Immature Interneurons - CGE 1
RBFOX2	1.73451e-18	0.299914	0.751	0.865	6.31135e-14	Immature Interneurons - CGE 1
SEPTIN11	2.07746e-18	0.498986	0.557	0.613	7.55927e-14	Immature Interneurons - CGE 1
KLF7	2.10148e-18	0.556176	0.377	0.35	7.64666e-14	Immature Interneurons - CGE 1
HIST1H1E	2.63287e-18	0.346288	0.141	0.091	9.58021e-14	Immature Interneurons - CGE 1
TANC2	3.48366e-18	0.347488	0.699	0.801	1.2676e-13	Immature Interneurons - CGE 1
MARCKS	5.27697e-18	0.422768	0.525	0.537	1.92013e-13	Immature Interneurons - CGE 1
RPL5	5.91627e-18	0.56574	0.52	0.538	2.15275e-13	Immature Interneurons - CGE 1
RPL7	5.96254e-18	0.44468	0.431	0.401	2.16959e-13	Immature Interneurons - CGE 1
TMTC4	2.15951e-17	0.575883	0.247	0.203	7.85781e-13	Immature Interneurons - CGE 1
RPS16	3.05261e-17	0.387521	0.427	0.398	1.11075e-12	Immature Interneurons - CGE 1
SLCO5A1	4.28791e-17	0.504655	0.345	0.309	1.56024e-12	Immature Interneurons - CGE 1
RPL35A	5.11819e-17	0.562814	0.46	0.457	1.86236e-12	Immature Interneurons - CGE 1
RPL37	5.83456e-17	0.494311	0.558	0.595	2.12302e-12	Immature Interneurons - CGE 1
MBOAT2	6.66975e-17	0.54343	0.521	0.586	2.42692e-12	Immature Interneurons - CGE 1
DLX5	1.0433e-16	0.42336	0.234	0.181	3.79625e-12	Immature Interneurons - CGE 1
GPM6B	1.12156e-16	0.478916	0.603	0.667	4.08102e-12	Immature Interneurons - CGE 1
ZC2HC1A	1.46415e-16	0.531069	0.429	0.435	5.3276e-12	Immature Interneurons - CGE 1
ANKRD36C	1.7441e-16	0.338928	0.661	0.765	6.34627e-12	Immature Interneurons - CGE 1
FAM110B	1.81715e-16	0.477232	0.56	0.609	6.61206e-12	Immature Interneurons - CGE 1
MYO1D	4.64963e-16	0.630266	0.276	0.244	1.69186e-11	Immature Interneurons - CGE 1
HIST1H2AC	7.49438e-16	0.390437	0.153	0.105	2.72698e-11	Immature Interneurons - CGE 1
SOX2	9.65458e-16	0.464901	0.298	0.253	3.51301e-11	Immature Interneurons - CGE 1
RPS11	1.0266e-15	0.369473	0.453	0.438	3.73548e-11	Immature Interneurons - CGE 1
SSH2	1.03432e-15	0.439664	0.586	0.678	3.76359e-11	Immature Interneurons - CGE 1
IRAK3	1.15073e-15	0.414878	0.129	0.087	4.18714e-11	Immature Interneurons - CGE 1
SHOC1	1.96612e-15	0.542499	0.388	0.365	7.15413e-11	Immature Interneurons - CGE 1
BAZ2B	1.97538e-15	0.482692	0.547	0.621	7.18782e-11	Immature Interneurons - CGE 1
PELI2	2.23975e-15	0.544931	0.253	0.211	8.14979e-11	Immature Interneurons - CGE 1
ACMSD	2.81289e-15	0.492445	0.165	0.121	1.02353e-10	Immature Interneurons - CGE 1
AFDN	3.51241e-15	0.420063	0.576	0.66	1.27806e-10	Immature Interneurons - CGE 1
FGD3	5.05347e-15	0.348477	0.158	0.111	1.83881e-10	Immature Interneurons - CGE 1
DLX2	6.70845e-15	0.341443	0.154	0.108	2.441e-10	Immature Interneurons - CGE 1
SDK1	7.74282e-15	0.328028	0.639	0.641	2.81738e-10	Immature Interneurons - CGE 1
SH3RF3	1.09317e-14	0.434888	0.561	0.594	3.9777e-10	Immature Interneurons - CGE 1
TCF12	1.56576e-14	0.329686	0.706	0.808	5.69732e-10	Immature Interneurons - CGE 1
RPS25	1.84139e-14	0.482671	0.471	0.472	6.70027e-10	Immature Interneurons - CGE 1
CASK	2.53336e-14	0.464909	0.576	0.67	9.21812e-10	Immature Interneurons - CGE 1
MED13L	5.8352e-14	0.387346	0.658	0.78	2.12325e-09	Immature Interneurons - CGE 1
RPL36	1.17689e-13	0.549797	0.452	0.457	4.28235e-09	Immature Interneurons - CGE 1
RPS6	2.78108e-13	0.428162	0.409	0.389	1.01195e-08	Immature Interneurons - CGE 1
PTMA	5.8518e-13	0.340222	0.686	0.747	2.12929e-08	Immature Interneurons - CGE 1
HMGN1	8.67859e-13	0.459231	0.5	0.542	3.15788e-08	Immature Interneurons - CGE 1
OGA	1.12598e-12	0.414109	0.565	0.662	4.0971e-08	Immature Interneurons - CGE 1
ELF2	1.38188e-12	0.504152	0.455	0.491	5.02825e-08	Immature Interneurons - CGE 1
EPCAM-DT	1.61955e-12	0.333621	0.195	0.149	5.89307e-08	Immature Interneurons - CGE 1
PHKB	1.75981e-12	0.504278	0.472	0.526	6.40343e-08	Immature Interneurons - CGE 1
DLGAP1-AS5	1.88571e-12	0.406017	0.476	0.479	6.86152e-08	Immature Interneurons - CGE 1
DOCK4	1.88656e-12	0.444892	0.56	0.625	6.86462e-08	Immature Interneurons - CGE 1
LINC02398	1.90033e-12	0.819424	0.279	0.264	6.91471e-08	Immature Interneurons - CGE 1
RPSA	2.24484e-12	0.503006	0.449	0.452	8.16829e-08	Immature Interneurons - CGE 1
AC068725.1	2.80658e-12	0.438073	0.235	0.196	1.02123e-07	Immature Interneurons - CGE 1
MIR100HG	3.10899e-12	0.298587	0.667	0.765	1.13127e-07	Immature Interneurons - CGE 1
BPTF	3.688e-12	0.403951	0.585	0.693	1.34195e-07	Immature Interneurons - CGE 1
TMEM131L	3.69817e-12	0.443402	0.423	0.429	1.34565e-07	Immature Interneurons - CGE 1
KIF21A	4.46537e-12	0.359246	0.633	0.745	1.62481e-07	Immature Interneurons - CGE 1
RPL21	4.60474e-12	0.411987	0.508	0.532	1.67553e-07	Immature Interneurons - CGE 1
RPL28	5.09111e-12	0.548532	0.522	0.566	1.8525e-07	Immature Interneurons - CGE 1
ZNF292	5.10109e-12	0.340475	0.648	0.761	1.85613e-07	Immature Interneurons - CGE 1
RAB11A	5.3846e-12	0.509638	0.526	0.589	1.9593e-07	Immature Interneurons - CGE 1
RPL17	5.69586e-12	0.459653	0.473	0.488	2.07255e-07	Immature Interneurons - CGE 1
NPAS1	7.04115e-12	0.491913	0.251	0.218	2.56206e-07	Immature Interneurons - CGE 1
GLRA2	9.31718e-12	0.57267	0.388	0.4	3.39024e-07	Immature Interneurons - CGE 1
ANKIB1	1.01654e-11	0.427473	0.589	0.694	3.69888e-07	Immature Interneurons - CGE 1
RPL10A	1.79815e-11	0.459247	0.43	0.425	6.54294e-07	Immature Interneurons - CGE 1
RPL29	2.40928e-11	0.518811	0.42	0.423	8.76664e-07	Immature Interneurons - CGE 1
CTNND1	2.74577e-11	0.51711	0.404	0.419	9.99104e-07	Immature Interneurons - CGE 1
RPS21	3.95848e-11	0.537797	0.395	0.389	1.44037e-06	Immature Interneurons - CGE 1
SDK2	7.54883e-11	0.503755	0.24	0.209	2.74679e-06	Immature Interneurons - CGE 1
MTF2	9.38167e-11	0.511433	0.395	0.417	3.41371e-06	Immature Interneurons - CGE 1
RPL3	1.2522e-10	0.38849	0.514	0.529	4.55636e-06	Immature Interneurons - CGE 1
CHD9	1.29272e-10	0.280498	0.681	0.815	4.70383e-06	Immature Interneurons - CGE 1
PHF14	1.35504e-10	0.274541	0.667	0.787	4.93059e-06	Immature Interneurons - CGE 1
NDUFB9	1.38158e-10	0.517626	0.378	0.379	5.02715e-06	Immature Interneurons - CGE 1
XPO1	1.51854e-10	0.475455	0.514	0.596	5.52553e-06	Immature Interneurons - CGE 1
SPATS2	1.91323e-10	0.566752	0.384	0.405	6.96166e-06	Immature Interneurons - CGE 1
LINC01578	2.10549e-10	0.476717	0.434	0.457	7.66123e-06	Immature Interneurons - CGE 1
RPL14	2.31346e-10	0.467245	0.517	0.556	8.41798e-06	Immature Interneurons - CGE 1
AC097376.3	2.74215e-10	0.251401	0.226	0.333	9.97784e-06	Immature Interneurons - CGE 1
POU3F4	3.09825e-10	0.278504	0.101	0.069	1.12736e-05	Immature Interneurons - CGE 1
GSE1	4.10255e-10	0.504419	0.346	0.347	1.4928e-05	Immature Interneurons - CGE 1
FTH1	4.81239e-10	0.322813	0.632	0.634	1.75108e-05	Immature Interneurons - CGE 1
ELMO1	9.23777e-10	0.470924	0.475	0.512	3.36135e-05	Immature Interneurons - CGE 1
PTPRO	9.33361e-10	0.338533	0.583	0.653	3.39622e-05	Immature Interneurons - CGE 1
ZNF638	1.72225e-09	0.295029	0.646	0.782	6.26676e-05	Immature Interneurons - CGE 1
SBF2	1.76342e-09	0.307031	0.671	0.792	6.41655e-05	Immature Interneurons - CGE 1
RPS29	2.07915e-09	0.429727	0.231	0.199	7.56539e-05	Immature Interneurons - CGE 1
NSD3	2.44245e-09	0.307734	0.651	0.781	8.88733e-05	Immature Interneurons - CGE 1
AP001172.1	2.83789e-09	0.328075	0.135	0.102	0.000103262	Immature Interneurons - CGE 1
TTC9B	3.2695e-09	0.26607	0.18	0.263	0.000118967	Immature Interneurons - CGE 1
LMO3	3.64269e-09	0.453322	0.369	0.366	0.000132547	Immature Interneurons - CGE 1
SRGAP3	4.28684e-09	0.339449	0.649	0.777	0.000155985	Immature Interneurons - CGE 1
FAM168A	4.59473e-09	0.452863	0.533	0.637	0.000167189	Immature Interneurons - CGE 1
MAP2K6	4.87699e-09	0.558964	0.311	0.305	0.000177459	Immature Interneurons - CGE 1
ARHGEF28	5.31536e-09	0.556783	0.182	0.154	0.00019341	Immature Interneurons - CGE 1
LINC02144	6.46704e-09	0.399028	0.206	0.173	0.000235316	Immature Interneurons - CGE 1
ELOVL2	7.62807e-09	0.411692	0.208	0.179	0.000277563	Immature Interneurons - CGE 1
C3orf70	8.12585e-09	0.514518	0.258	0.239	0.000295675	Immature Interneurons - CGE 1
MEIS1	8.4888e-09	0.388599	0.131	0.1	0.000308882	Immature Interneurons - CGE 1
ODC1	9.82162e-09	0.301541	0.147	0.114	0.000357379	Immature Interneurons - CGE 1
RPL23A	1.07022e-08	0.398126	0.424	0.43	0.00038942	Immature Interneurons - CGE 1
U91319.1	1.28337e-08	0.640548	0.311	0.309	0.000466981	Immature Interneurons - CGE 1
PTCH1	1.59898e-08	0.474157	0.189	0.162	0.000581822	Immature Interneurons - CGE 1
ELOB	2.0645e-08	0.25887	0.207	0.291	0.000751209	Immature Interneurons - CGE 1
CCDC171	2.17246e-08	0.260312	0.288	0.414	0.000790493	Immature Interneurons - CGE 1
PHF21A	2.27525e-08	0.478542	0.476	0.548	0.000827894	Immature Interneurons - CGE 1
BX842570.1	2.51374e-08	0.320784	0.138	0.107	0.000914673	Immature Interneurons - CGE 1
PANTR1	3.05899e-08	0.420308	0.445	0.462	0.00111307	Immature Interneurons - CGE 1
LINC00174	3.12444e-08	0.267774	0.195	0.28	0.00113689	Immature Interneurons - CGE 1
RACK1	3.17162e-08	0.494826	0.396	0.406	0.00115406	Immature Interneurons - CGE 1
KDM5B	3.36741e-08	0.513468	0.375	0.401	0.0012253	Immature Interneurons - CGE 1
RFX3	3.65321e-08	0.391592	0.55	0.656	0.00132929	Immature Interneurons - CGE 1
ARGLU1	4.10712e-08	0.355204	0.596	0.702	0.00149446	Immature Interneurons - CGE 1
TXNIP	4.4597e-08	0.279899	0.147	0.116	0.00162275	Immature Interneurons - CGE 1
RPS7	5.30599e-08	0.470421	0.427	0.443	0.00193069	Immature Interneurons - CGE 1
IFI16	5.54368e-08	0.291394	0.103	0.076	0.00201718	Immature Interneurons - CGE 1
LINC02488	5.81879e-08	0.327849	0.152	0.122	0.00211728	Immature Interneurons - CGE 1
AL160254.1	6.10878e-08	0.48653	0.244	0.224	0.0022228	Immature Interneurons - CGE 1
KIF2A	6.11784e-08	0.399006	0.484	0.546	0.0022261	Immature Interneurons - CGE 1
FABP5	6.2612e-08	0.442677	0.364	0.354	0.00227826	Immature Interneurons - CGE 1
SENP7	6.3806e-08	0.402463	0.513	0.606	0.00232171	Immature Interneurons - CGE 1
HDAC2-AS2	7.03879e-08	0.453159	0.323	0.315	0.00256121	Immature Interneurons - CGE 1
AC006387.1	8.96893e-08	0.432688	0.264	0.244	0.00326352	Immature Interneurons - CGE 1
ZHX2	8.99107e-08	0.401267	0.276	0.256	0.00327158	Immature Interneurons - CGE 1
POU3F3	9.28502e-08	0.407513	0.338	0.331	0.00337854	Immature Interneurons - CGE 1
THSD7B	9.99114e-08	0.84957	0.319	0.308	0.00363548	Immature Interneurons - CGE 1
KIAA1958	1.18039e-07	0.453747	0.377	0.394	0.00429507	Immature Interneurons - CGE 1
CDK19	1.25863e-07	0.458049	0.431	0.473	0.00457978	Immature Interneurons - CGE 1
ZNF532	1.39107e-07	0.506002	0.452	0.525	0.00506169	Immature Interneurons - CGE 1
MCUB	1.56056e-07	0.390873	0.251	0.226	0.0056784	Immature Interneurons - CGE 1
MIF	1.82052e-07	0.269374	0.246	0.336	0.00662432	Immature Interneurons - CGE 1
GLCE	1.99955e-07	0.561987	0.293	0.295	0.00727576	Immature Interneurons - CGE 1
FP236383.3	2.07279e-07	0.259042	0.654	0.734	0.00754225	Immature Interneurons - CGE 1
TNFRSF19	2.10557e-07	0.325631	0.125	0.098	0.00766154	Immature Interneurons - CGE 1
GNAQ	3.24908e-07	0.337647	0.623	0.757	0.0118224	Immature Interneurons - CGE 1
RNF180	4.05046e-07	0.556384	0.41	0.465	0.0147384	Immature Interneurons - CGE 1
YES1	4.26378e-07	0.422023	0.189	0.166	0.0155146	Immature Interneurons - CGE 1
RPL27A	5.58864e-07	0.300972	0.408	0.418	0.0203354	Immature Interneurons - CGE 1
PRMT2	6.26044e-07	0.449786	0.461	0.531	0.0227798	Immature Interneurons - CGE 1
UBE3D	7.17518e-07	0.271142	0.229	0.324	0.0261083	Immature Interneurons - CGE 1
SEM1	7.67081e-07	0.559044	0.424	0.478	0.0279118	Immature Interneurons - CGE 1
NACA	1.04863e-06	0.470519	0.504	0.556	0.0381565	Immature Interneurons - CGE 1
PPP2R3A	1.08907e-06	0.261841	0.302	0.423	0.0396278	Immature Interneurons - CGE 1
LIPA	1.30357e-06	0.289384	0.218	0.307	0.0474329	Immature Interneurons - CGE 1
LIMA1	1.60892e-06	0.455914	0.258	0.249	0.0585437	Immature Interneurons - CGE 1
PROX1-AS1	1.63151e-06	0.422793	0.184	0.161	0.0593656	Immature Interneurons - CGE 1
NREP	1.79757e-06	0.420168	0.434	0.47	0.0654083	Immature Interneurons - CGE 1
AP3S1	1.86763e-06	0.2567	0.286	0.404	0.0679576	Immature Interneurons - CGE 1
FYN	2.45737e-06	0.364563	0.555	0.666	0.0894162	Immature Interneurons - CGE 1
MAPK8	2.52276e-06	0.399629	0.551	0.674	0.0917956	Immature Interneurons - CGE 1
LDLRAD3	2.82642e-06	0.380338	0.211	0.19	0.102845	Immature Interneurons - CGE 1
SCN3A	2.97457e-06	0.289581	0.596	0.721	0.108236	Immature Interneurons - CGE 1
COX6A1	3.1258e-06	0.291854	0.257	0.347	0.113738	Immature Interneurons - CGE 1
CTNNA1	3.27364e-06	0.427462	0.426	0.472	0.119118	Immature Interneurons - CGE 1
DYNLL1	3.56046e-06	0.27409	0.359	0.479	0.129555	Immature Interneurons - CGE 1
KLHL4	3.84733e-06	0.432231	0.127	0.104	0.139993	Immature Interneurons - CGE 1
MTMR3	4.20529e-06	0.277667	0.307	0.433	0.153018	Immature Interneurons - CGE 1
RPL22	4.60472e-06	0.438587	0.432	0.462	0.167552	Immature Interneurons - CGE 1
ECI2	5.47121e-06	0.299519	0.148	0.125	0.199081	Immature Interneurons - CGE 1
TXN	6.87456e-06	0.526933	0.315	0.319	0.250145	Immature Interneurons - CGE 1
TBL1XR1	8.10866e-06	0.381764	0.546	0.669	0.29505	Immature Interneurons - CGE 1
TET1	8.22969e-06	0.42583	0.251	0.243	0.299454	Immature Interneurons - CGE 1
MYT1	8.73629e-06	0.313644	0.166	0.143	0.317887	Immature Interneurons - CGE 1
BX890604.2	9.11822e-06	0.414838	0.289	0.286	0.331785	Immature Interneurons - CGE 1
SLC1A2	9.83279e-06	0.360359	0.406	0.444	0.357786	Immature Interneurons - CGE 1
CD24	1.00641e-05	0.389461	0.285	0.276	0.366204	Immature Interneurons - CGE 1
CTBP2	1.02788e-05	0.438783	0.281	0.277	0.374015	Immature Interneurons - CGE 1
RPL38	1.25825e-05	0.405989	0.446	0.479	0.457838	Immature Interneurons - CGE 1
CDH10	1.3255e-05	0.347852	0.422	0.434	0.48231	Immature Interneurons - CGE 1
MTUS1	1.35152e-05	0.466495	0.366	0.396	0.491777	Immature Interneurons - CGE 1
PPP1R12B	1.36644e-05	0.485319	0.479	0.578	0.497207	Immature Interneurons - CGE 1
PTBP2	1.48964e-05	0.352556	0.535	0.653	0.542035	Immature Interneurons - CGE 1
AC005609.5	1.5773e-05	0.40358	0.271	0.263	0.573932	Immature Interneurons - CGE 1
KLF12	1.5808e-05	0.31642	0.552	0.618	0.575207	Immature Interneurons - CGE 1
EXOC6B	1.74356e-05	0.251995	0.677	0.812	0.634429	Immature Interneurons - CGE 1
CRIM1	1.8604e-05	0.518841	0.319	0.334	0.676944	Immature Interneurons - CGE 1
COX7C	2.05784e-05	0.281612	0.361	0.482	0.748787	Immature Interneurons - CGE 1
ZNF706	2.66355e-05	0.287037	0.298	0.41	0.969187	Immature Interneurons - CGE 1
DBI	3.07718e-05	0.324087	0.186	0.164	1	Immature Interneurons - CGE 1
NSL1	3.20844e-05	0.25703	0.234	0.318	1	Immature Interneurons - CGE 1
CEP70	3.60413e-05	0.27401	0.232	0.318	1	Immature Interneurons - CGE 1
ACVR2A	3.7171e-05	0.293628	0.279	0.383	1	Immature Interneurons - CGE 1
PHF21B	3.99192e-05	0.381191	0.262	0.255	1	Immature Interneurons - CGE 1
KATNAL1	4.67556e-05	0.272801	0.218	0.295	1	Immature Interneurons - CGE 1
SP3	4.76947e-05	0.259611	0.245	0.332	1	Immature Interneurons - CGE 1
HNRNPR	6.10868e-05	0.381711	0.412	0.456	1	Immature Interneurons - CGE 1
CSGALNACT2	6.63111e-05	0.257193	0.233	0.318	1	Immature Interneurons - CGE 1
MYT1L-AS1	6.76662e-05	0.290683	0.109	0.09	1	Immature Interneurons - CGE 1
PDE9A	7.39683e-05	0.391823	0.217	0.205	1	Immature Interneurons - CGE 1
TSPAN11	8.32401e-05	0.352532	0.145	0.128	1	Immature Interneurons - CGE 1
GPCPD1	8.35618e-05	0.408423	0.311	0.319	1	Immature Interneurons - CGE 1
CRMP1	8.98366e-05	0.390912	0.479	0.557	1	Immature Interneurons - CGE 1
NSUN6	9.3511e-05	0.256545	0.268	0.365	1	Immature Interneurons - CGE 1
BACH2	9.70285e-05	0.313414	0.58	0.685	1	Immature Interneurons - CGE 1
TRIM24	0.000100586	0.429769	0.376	0.42	1	Immature Interneurons - CGE 1
SUB1	0.000113642	0.430642	0.469	0.549	1	Immature Interneurons - CGE 1
ZNF528-AS1	0.000115299	0.434113	0.23	0.221	1	Immature Interneurons - CGE 1
GABARAP	0.00012536	0.281596	0.232	0.307	1	Immature Interneurons - CGE 1
AC011092.2	0.000132332	0.268812	0.189	0.251	1	Immature Interneurons - CGE 1
PHPT1	0.00013391	0.262141	0.149	0.197	1	Immature Interneurons - CGE 1
CERS6	0.00013414	0.256093	0.633	0.771	1	Immature Interneurons - CGE 1
SHISA9	0.000140593	0.310586	0.521	0.541	1	Immature Interneurons - CGE 1
RXRA	0.000161203	0.409031	0.187	0.177	1	Immature Interneurons - CGE 1
AL138689.2	0.000164206	0.305816	0.104	0.087	1	Immature Interneurons - CGE 1
NELL1	0.000174403	0.366661	0.355	0.346	1	Immature Interneurons - CGE 1
H1F0	0.00017764	0.404332	0.252	0.247	1	Immature Interneurons - CGE 1
CDKAL1	0.000193803	0.393049	0.479	0.572	1	Immature Interneurons - CGE 1
CARHSP1	0.000196051	0.373087	0.174	0.159	1	Immature Interneurons - CGE 1
TTC28-AS1	0.000209063	0.286252	0.257	0.344	1	Immature Interneurons - CGE 1
AP002370.2	0.000215874	0.285821	0.285	0.377	1	Immature Interneurons - CGE 1
TCEAL4	0.00021722	0.258893	0.241	0.315	1	Immature Interneurons - CGE 1
GOLM1	0.000218724	0.25351	0.315	0.424	1	Immature Interneurons - CGE 1
G2E3	0.000249807	0.262165	0.23	0.309	1	Immature Interneurons - CGE 1
ST6GAL1	0.000273546	0.405654	0.26	0.258	1	Immature Interneurons - CGE 1
SH3BP5	0.000275728	0.262215	0.266	0.357	1	Immature Interneurons - CGE 1
PHF6	0.000280634	0.396007	0.253	0.253	1	Immature Interneurons - CGE 1
KIAA1328	0.000292307	0.410914	0.459	0.546	1	Immature Interneurons - CGE 1
RAB10	0.000298167	0.275923	0.332	0.455	1	Immature Interneurons - CGE 1
YPEL1	0.00033576	0.403945	0.268	0.273	1	Immature Interneurons - CGE 1
NDUFS5	0.000336293	0.253993	0.233	0.303	1	Immature Interneurons - CGE 1
CEBPZ	0.000361384	0.278288	0.216	0.287	1	Immature Interneurons - CGE 1
METAP1D	0.000411993	0.338446	0.397	0.425	1	Immature Interneurons - CGE 1
YBX1	0.000458839	0.334217	0.44	0.475	1	Immature Interneurons - CGE 1
XPR1	0.000467032	0.421682	0.428	0.504	1	Immature Interneurons - CGE 1
STK38	0.00047703	0.263466	0.204	0.269	1	Immature Interneurons - CGE 1
TFDP2	0.000494558	0.415247	0.491	0.591	1	Immature Interneurons - CGE 1
GTDC1	0.000497807	0.252603	0.409	0.562	1	Immature Interneurons - CGE 1
KLHL23	0.000542811	0.301274	0.302	0.409	1	Immature Interneurons - CGE 1
IGF2BP3	0.000602274	0.331324	0.226	0.215	1	Immature Interneurons - CGE 1
CC2D2A	0.000622998	0.272659	0.297	0.391	1	Immature Interneurons - CGE 1
NBDY	0.000649762	0.260224	0.22	0.288	1	Immature Interneurons - CGE 1
MAP3K13	0.000693881	0.272521	0.41	0.562	1	Immature Interneurons - CGE 1
HINT1	0.000746939	0.303774	0.316	0.406	1	Immature Interneurons - CGE 1
TUBB	0.000792085	0.426903	0.422	0.473	1	Immature Interneurons - CGE 1
UBXN2A	0.000848835	0.450347	0.317	0.342	1	Immature Interneurons - CGE 1
CALD1	0.00088958	0.424436	0.391	0.435	1	Immature Interneurons - CGE 1
DDX6	0.000991104	0.250531	0.339	0.458	1	Immature Interneurons - CGE 1
DOCK7	0.000997661	0.418544	0.461	0.555	1	Immature Interneurons - CGE 1
ZNF654	0.00105053	0.300642	0.263	0.35	1	Immature Interneurons - CGE 1
ILF3	0.00105486	0.267909	0.288	0.382	1	Immature Interneurons - CGE 1
TRIM36	0.0010659	0.412549	0.27	0.279	1	Immature Interneurons - CGE 1
WNK3	0.00110536	0.263593	0.239	0.313	1	Immature Interneurons - CGE 1
COMMD3	0.00127795	0.315851	0.158	0.146	1	Immature Interneurons - CGE 1
KLHDC8A	0.00130607	0.294193	0.129	0.115	1	Immature Interneurons - CGE 1
GOPC	0.00132234	0.26002	0.313	0.417	1	Immature Interneurons - CGE 1
NRG3	0.00137259	0.320029	0.893	0.888	1	Immature Interneurons - CGE 1
NFIX	0.00144072	0.333812	0.381	0.406	1	Immature Interneurons - CGE 1
NCOA3	0.00148968	0.25427	0.251	0.329	1	Immature Interneurons - CGE 1
HMBOX1	0.0015571	0.440865	0.423	0.498	1	Immature Interneurons - CGE 1
AL035427.1	0.00158887	0.317013	0.367	0.388	1	Immature Interneurons - CGE 1
DYNC1I2	0.00159573	0.355609	0.517	0.63	1	Immature Interneurons - CGE 1
GNAI1	0.00194475	0.273755	0.342	0.459	1	Immature Interneurons - CGE 1
RO60	0.00196843	0.256329	0.272	0.356	1	Immature Interneurons - CGE 1
RPL35	0.00201969	0.446963	0.374	0.408	1	Immature Interneurons - CGE 1
PAIP2	0.00217413	0.29328	0.294	0.387	1	Immature Interneurons - CGE 1
GCNT2	0.00222703	0.32122	0.178	0.168	1	Immature Interneurons - CGE 1
CYTH1	0.00224531	0.257055	0.33	0.441	1	Immature Interneurons - CGE 1
FSD1L	0.00228376	0.438096	0.366	0.417	1	Immature Interneurons - CGE 1
DIAPH1	0.00231725	0.25464	0.182	0.235	1	Immature Interneurons - CGE 1
SOX1-OT	0.00240085	0.37102	0.327	0.342	1	Immature Interneurons - CGE 1
RPAIN	0.00242816	0.276486	0.237	0.304	1	Immature Interneurons - CGE 1
RPL39	0.00246746	0.256086	0.14	0.126	1	Immature Interneurons - CGE 1
C1QTNF4	0.00317956	0.275039	0.197	0.251	1	Immature Interneurons - CGE 1
SEPTIN10	0.00342576	0.342734	0.172	0.165	1	Immature Interneurons - CGE 1
COX7A2	0.00347733	0.446211	0.261	0.269	1	Immature Interneurons - CGE 1
CEP162	0.00365957	0.270283	0.176	0.226	1	Immature Interneurons - CGE 1
TNKS	0.00378954	0.282644	0.562	0.696	1	Immature Interneurons - CGE 1
YWHAQ	0.00388128	0.395294	0.438	0.509	1	Immature Interneurons - CGE 1
FXR1	0.00395411	0.354443	0.478	0.578	1	Immature Interneurons - CGE 1
RNF24	0.00407992	0.403578	0.448	0.541	1	Immature Interneurons - CGE 1
INTS9	0.00411371	0.273254	0.158	0.203	1	Immature Interneurons - CGE 1
HDAC2	0.00435266	0.394711	0.293	0.312	1	Immature Interneurons - CGE 1
PCDH9-AS4	0.00451673	0.395529	0.194	0.19	1	Immature Interneurons - CGE 1
MDM4	0.00459253	0.275564	0.283	0.372	1	Immature Interneurons - CGE 1
PTGES3	0.00486485	0.29368	0.335	0.434	1	Immature Interneurons - CGE 1
C1orf61	0.00508372	0.344688	0.442	0.501	1	Immature Interneurons - CGE 1
PXDN	0.00513806	0.262262	0.212	0.205	1	Immature Interneurons - CGE 1
UBE2E3	0.00555149	0.288644	0.366	0.486	1	Immature Interneurons - CGE 1
GAS5	0.00581885	0.261939	0.214	0.269	1	Immature Interneurons - CGE 1
CCNT2-AS1	0.0058299	0.424128	0.199	0.198	1	Immature Interneurons - CGE 1
DPYSL5	0.0058854	0.265261	0.313	0.409	1	Immature Interneurons - CGE 1
DLX6	0.00624244	0.293474	0.14	0.13	1	Immature Interneurons - CGE 1
OSBPL9	0.00683947	0.436249	0.445	0.546	1	Immature Interneurons - CGE 1
MT3	0.00691943	0.345462	0.189	0.234	1	Immature Interneurons - CGE 1
AC006059.1	0.0074207	0.354078	0.394	0.444	1	Immature Interneurons - CGE 1
CREB1	0.00795485	0.308746	0.273	0.355	1	Immature Interneurons - CGE 1
PTMS	0.00841648	0.415725	0.433	0.498	1	Immature Interneurons - CGE 1
CHCHD2	0.00862985	0.284928	0.28	0.35	1	Immature Interneurons - CGE 1
TULP3	0.00915639	0.289841	0.131	0.121	1	Immature Interneurons - CGE 1
JAKMIP2-AS1	0.00916723	0.423292	0.324	0.357	1	Immature Interneurons - CGE 1
VIRMA	0.00920489	0.250059	0.191	0.242	1	Immature Interneurons - CGE 1
DNAJA1	0.00936007	0.272124	0.335	0.43	1	Immature Interneurons - CGE 1
LUZP2	0	2.00218	0.896	0.454	0	Immature Interneurons - CGE 2
AC125613.1	0	1.94692	0.881	0.472	0	Immature Interneurons - CGE 2
AC068308.1	0	1.73584	0.795	0.307	0	Immature Interneurons - CGE 2
SOX2-OT	0	1.70414	0.981	0.786	0	Immature Interneurons - CGE 2
PAPSS2	0	1.34536	0.404	0.067	0	Immature Interneurons - CGE 2
PRKCA	2.22799e-274	1.42169	0.952	0.727	8.10698e-270	Immature Interneurons - CGE 2
CNTN5	2.92962e-266	1.39471	0.972	0.663	1.066e-261	Immature Interneurons - CGE 2
PRSS12	1.05274e-252	1.22443	0.318	0.058	3.8306e-248	Immature Interneurons - CGE 2
GRK3	8.94203e-234	1.23509	0.892	0.651	3.25373e-229	Immature Interneurons - CGE 2
LRIG1	1.17978e-229	1.3235	0.501	0.16	4.29287e-225	Immature Interneurons - CGE 2
LINC00200	6.88953e-221	1.34952	0.66	0.261	2.50689e-216	Immature Interneurons - CGE 2
ADARB2	1.18598e-216	1.10136	0.986	0.527	4.31541e-212	Immature Interneurons - CGE 2
NFIB	3.73036e-215	1.02462	0.957	0.669	1.35736e-210	Immature Interneurons - CGE 2
MPPED1	1.00563e-208	1.40488	0.73	0.402	3.6592e-204	Immature Interneurons - CGE 2
GFAP	6.91087e-208	0.925952	0.286	0.053	2.51466e-203	Immature Interneurons - CGE 2
TMEM272	1.24315e-206	0.794296	0.226	0.034	4.52346e-202	Immature Interneurons - CGE 2
TXNIP	1.77991e-197	1.04339	0.391	0.104	6.47658e-193	Immature Interneurons - CGE 2
MTSS1	1.66864e-193	1.01827	0.923	0.785	6.07169e-189	Immature Interneurons - CGE 2
PBX1	1.26428e-187	1.26602	0.912	0.724	4.60034e-183	Immature Interneurons - CGE 2
SOX5	1.98311e-187	1.16222	0.933	0.671	7.21593e-183	Immature Interneurons - CGE 2
PPFIBP1	3.72622e-169	1.3141	0.698	0.416	1.35586e-164	Immature Interneurons - CGE 2
HBB	1.09118e-167	0.894191	0.319	0.077	3.97047e-163	Immature Interneurons - CGE 2
FLRT2	1.70152e-162	1.14531	0.833	0.605	6.19131e-158	Immature Interneurons - CGE 2
AC092819.3	9.22406e-160	0.819022	0.283	0.066	3.35636e-155	Immature Interneurons - CGE 2
LINC01122	3.61412e-159	1.20513	0.787	0.497	1.31507e-154	Immature Interneurons - CGE 2
SPOCK1	4.27593e-159	1.0164	0.851	0.567	1.55588e-154	Immature Interneurons - CGE 2
FBXL7	1.94645e-158	1.11197	0.694	0.358	7.08254e-154	Immature Interneurons - CGE 2
NTM	1.59351e-157	0.980941	0.903	0.68	5.79831e-153	Immature Interneurons - CGE 2
KITLG	5.326e-152	1.21823	0.633	0.33	1.93797e-147	Immature Interneurons - CGE 2
ADARB2-AS1	1.22349e-150	0.98628	0.521	0.209	4.45193e-146	Immature Interneurons - CGE 2
GRIA2	6.19628e-149	0.852985	0.945	0.805	2.25464e-144	Immature Interneurons - CGE 2
FAM110B	8.50963e-148	1.09416	0.799	0.592	3.0964e-143	Immature Interneurons - CGE 2
ANK3	2.66049e-145	0.709104	0.974	0.892	9.68073e-141	Immature Interneurons - CGE 2
KIT	3.27483e-144	0.969604	0.438	0.156	1.19161e-139	Immature Interneurons - CGE 2
COBL	1.52104e-137	0.999315	0.651	0.348	5.53461e-133	Immature Interneurons - CGE 2
FSTL5	1.54751e-137	0.917472	0.844	0.521	5.63093e-133	Immature Interneurons - CGE 2
PRKY	9.07993e-137	0.775757	0.269	0.07	3.30392e-132	Immature Interneurons - CGE 2
SOX4	4.46866e-135	0.577899	0.816	0.454	1.62601e-130	Immature Interneurons - CGE 2
PRKCA-AS1	1.64798e-134	1.24357	0.535	0.243	5.99652e-130	Immature Interneurons - CGE 2
PTPRO	2.04091e-134	1.21781	0.812	0.635	7.42625e-130	Immature Interneurons - CGE 2
AC098617.1	1.60013e-133	1.47684	0.535	0.259	5.82239e-129	Immature Interneurons - CGE 2
ZBTB20	5.10947e-126	1.08954	0.805	0.529	1.85918e-121	Immature Interneurons - CGE 2
SLC6A1-AS1	4.19386e-121	1.14559	0.723	0.512	1.52602e-116	Immature Interneurons - CGE 2
GRIN2A	4.06861e-118	0.92127	0.775	0.498	1.48044e-113	Immature Interneurons - CGE 2
FGF14	1.28105e-117	0.765417	0.962	0.822	4.66136e-113	Immature Interneurons - CGE 2
BMPER	1.77359e-116	1.20299	0.455	0.208	6.45355e-112	Immature Interneurons - CGE 2
AC008522.1	2.21666e-116	0.812948	0.318	0.106	8.06577e-112	Immature Interneurons - CGE 2
PTPRD	4.20527e-114	0.739666	0.962	0.834	1.53017e-109	Immature Interneurons - CGE 2
TTC28	7.59842e-114	0.747833	0.897	0.8	2.76484e-109	Immature Interneurons - CGE 2
KLF3-AS1	2.21717e-113	1.01088	0.53	0.275	8.06761e-109	Immature Interneurons - CGE 2
FP236383.3	2.95193e-112	0.757766	0.887	0.715	1.07412e-107	Immature Interneurons - CGE 2
SGK1	2.45917e-111	1.05911	0.601	0.351	8.94817e-107	Immature Interneurons - CGE 2
CPEB1	1.30534e-109	0.42753	0.998	0.999	4.74975e-105	Immature Interneurons - CGE 2
APOE	8.28728e-109	0.927397	0.426	0.17	3.01549e-104	Immature Interneurons - CGE 2
SHISA9	1.53918e-108	0.859553	0.809	0.523	5.60062e-104	Immature Interneurons - CGE 2
DAB1	4.34674e-107	0.86625	0.812	0.58	1.58165e-102	Immature Interneurons - CGE 2
TMTC2	1.26782e-105	0.958877	0.736	0.495	4.61323e-101	Immature Interneurons - CGE 2
CAPS	3.35197e-105	0.296396	0.13	0.021	1.21968e-100	Immature Interneurons - CGE 2
AP1S2	1.56436e-103	0.888883	0.606	0.358	5.69223e-99	Immature Interneurons - CGE 2
LINC02144	3.89827e-103	0.866323	0.403	0.164	1.41846e-98	Immature Interneurons - CGE 2
RGMB	1.81103e-100	0.932558	0.42	0.194	6.58978e-96	Immature Interneurons - CGE 2
FOXO1	5.72717e-100	0.992365	0.345	0.137	2.08395e-95	Immature Interneurons - CGE 2
TNFRSF19	1.23811e-98	0.795258	0.277	0.092	4.5051e-94	Immature Interneurons - CGE 2
CHST11	8.60553e-98	0.873215	0.728	0.506	3.13129e-93	Immature Interneurons - CGE 2
PID1	1.23572e-97	0.890064	0.686	0.432	4.49642e-93	Immature Interneurons - CGE 2
CCK	4.90421e-97	0.686087	0.649	0.376	1.78449e-92	Immature Interneurons - CGE 2
TMEFF2	7.75574e-96	1.17584	0.766	0.59	2.82208e-91	Immature Interneurons - CGE 2
NRXN1	9.75395e-95	0.561458	0.988	0.953	3.54917e-90	Immature Interneurons - CGE 2
FGF12-AS1	1.83042e-94	1.03633	0.512	0.283	6.66036e-90	Immature Interneurons - CGE 2
NFIX	3.34931e-92	0.779842	0.64	0.389	1.21871e-87	Immature Interneurons - CGE 2
MEF2C	2.77743e-91	0.606878	0.936	0.829	1.01062e-86	Immature Interneurons - CGE 2
OPHN1	2.04601e-90	0.954058	0.616	0.414	7.4448e-86	Immature Interneurons - CGE 2
KIAA1211	2.86613e-89	0.595398	0.914	0.842	1.0429e-84	Immature Interneurons - CGE 2
FMNL2	1.51327e-88	0.934281	0.71	0.559	5.50633e-84	Immature Interneurons - CGE 2
CHN2	3.27071e-87	0.939506	0.407	0.19	1.19011e-82	Immature Interneurons - CGE 2
RIMBP2	2.46042e-86	0.829613	0.675	0.496	8.95273e-82	Immature Interneurons - CGE 2
FYN	5.75488e-83	0.790643	0.767	0.646	2.09403e-78	Immature Interneurons - CGE 2
DPY19L1	8.48572e-83	0.920319	0.364	0.169	3.0877e-78	Immature Interneurons - CGE 2
CST3	5.35472e-82	0.898042	0.469	0.238	1.94842e-77	Immature Interneurons - CGE 2
NTNG1	4.74599e-79	1.02516	0.448	0.232	1.72692e-74	Immature Interneurons - CGE 2
ST8SIA2	9.96545e-79	0.722301	0.407	0.191	3.62613e-74	Immature Interneurons - CGE 2
CLASP1	1.82401e-78	0.675402	0.84	0.746	6.63704e-74	Immature Interneurons - CGE 2
IL7	2.39936e-78	0.847261	0.629	0.411	8.73055e-74	Immature Interneurons - CGE 2
PHACTR1	1.17058e-75	0.711662	0.872	0.756	4.25938e-71	Immature Interneurons - CGE 2
NR3C2	7.35607e-75	0.788037	0.66	0.441	2.67665e-70	Immature Interneurons - CGE 2
SORCS3	1.10647e-74	0.768345	0.644	0.408	4.02613e-70	Immature Interneurons - CGE 2
PDZRN3	2.87593e-73	0.516559	0.87	0.731	1.04647e-68	Immature Interneurons - CGE 2
RERG	1.14036e-72	1.02416	0.4	0.205	4.14942e-68	Immature Interneurons - CGE 2
NDUFB9	4.14174e-72	0.777424	0.566	0.368	1.50706e-67	Immature Interneurons - CGE 2
LUC7L3	5.03411e-72	0.54322	0.905	0.852	1.83176e-67	Immature Interneurons - CGE 2
KCNT2	2.36069e-71	0.632476	0.737	0.513	8.58983e-67	Immature Interneurons - CGE 2
AC012409.2	5.1375e-71	1.06816	0.439	0.233	1.86938e-66	Immature Interneurons - CGE 2
LINC01572	6.68474e-71	1.01092	0.611	0.423	2.43238e-66	Immature Interneurons - CGE 2
USP9Y	9.09342e-71	0.739645	0.56	0.343	3.30882e-66	Immature Interneurons - CGE 2
DOCK10	1.30764e-70	0.652944	0.642	0.415	4.75811e-66	Immature Interneurons - CGE 2
ERBB4	1.4092e-70	0.453959	0.995	0.95	5.12765e-66	Immature Interneurons - CGE 2
WWP1	3.15994e-70	0.852165	0.624	0.473	1.14981e-65	Immature Interneurons - CGE 2
DRAXIN	5.63509e-70	0.636317	0.312	0.131	2.05044e-65	Immature Interneurons - CGE 2
CASC15	5.89427e-70	0.308699	0.787	0.55	2.14475e-65	Immature Interneurons - CGE 2
LINC00299	4.30465e-69	1.01705	0.343	0.153	1.56633e-64	Immature Interneurons - CGE 2
KAZN	1.55711e-66	0.5208	0.939	0.794	5.66587e-62	Immature Interneurons - CGE 2
CSMD3	4.36259e-66	0.518678	0.914	0.77	1.58742e-61	Immature Interneurons - CGE 2
KCNIP1	6.53736e-66	0.735349	0.672	0.491	2.37875e-61	Immature Interneurons - CGE 2
NR2F1-AS1	1.44019e-62	0.744507	0.709	0.583	5.24043e-58	Immature Interneurons - CGE 2
LSAMP-AS1	2.98676e-61	0.680061	0.317	0.151	1.08679e-56	Immature Interneurons - CGE 2
FGF13	1.86694e-60	0.676919	0.773	0.635	6.79323e-56	Immature Interneurons - CGE 2
SLC8A1-AS1	4.87215e-60	0.774067	0.562	0.379	1.77283e-55	Immature Interneurons - CGE 2
ZBTB20-AS5	7.86025e-60	0.657249	0.323	0.146	2.86011e-55	Immature Interneurons - CGE 2
SLAIN1	1.55262e-59	0.425949	0.774	0.633	5.64953e-55	Immature Interneurons - CGE 2
GRIK4	9.39557e-59	0.70923	0.402	0.217	3.41876e-54	Immature Interneurons - CGE 2
PIP5K1B	4.9692e-58	0.712333	0.614	0.441	1.80814e-53	Immature Interneurons - CGE 2
AC012404.1	1.6539e-56	0.763476	0.399	0.224	6.01804e-52	Immature Interneurons - CGE 2
LINC02488	1.73022e-56	0.64881	0.271	0.118	6.29577e-52	Immature Interneurons - CGE 2
METAP1D	2.03172e-56	0.762307	0.582	0.412	7.39281e-52	Immature Interneurons - CGE 2
AC027698.1	3.1937e-56	0.781593	0.397	0.223	1.16209e-51	Immature Interneurons - CGE 2
MFSD4B	5.50557e-56	0.730405	0.682	0.548	2.00331e-51	Immature Interneurons - CGE 2
LAMP5	5.82725e-56	0.520303	0.206	0.075	2.12036e-51	Immature Interneurons - CGE 2
HAPLN1	1.71759e-55	0.652279	0.273	0.124	6.24978e-51	Immature Interneurons - CGE 2
NOS1AP	9.23774e-55	0.651815	0.64	0.5	3.36134e-50	Immature Interneurons - CGE 2
RERE	2.19365e-54	0.375862	0.933	0.905	7.98203e-50	Immature Interneurons - CGE 2
RGS7	6.26862e-54	0.601789	0.831	0.671	2.28096e-49	Immature Interneurons - CGE 2
U91319.1	6.494e-54	0.77324	0.468	0.3	2.36297e-49	Immature Interneurons - CGE 2
AP003025.1	1.19345e-52	0.605074	0.263	0.119	4.34261e-48	Immature Interneurons - CGE 2
UNC5D	7.22508e-52	0.360168	0.872	0.707	2.62899e-47	Immature Interneurons - CGE 2
PTPRT	1.25936e-50	0.697637	0.626	0.438	4.58243e-46	Immature Interneurons - CGE 2
AP000787.1	1.80484e-50	0.702418	0.423	0.261	6.56726e-46	Immature Interneurons - CGE 2
SLC1A2	2.57515e-49	0.583116	0.594	0.43	9.37018e-45	Immature Interneurons - CGE 2
EPHA5	6.26246e-49	0.547985	0.758	0.615	2.27872e-44	Immature Interneurons - CGE 2
TNR	1.45949e-48	0.81293	0.608	0.467	5.31065e-44	Immature Interneurons - CGE 2
NKAIN3	8.5069e-48	0.574136	0.71	0.529	3.0954e-43	Immature Interneurons - CGE 2
FGF14-AS1	1.20909e-47	0.552911	0.244	0.112	4.39952e-43	Immature Interneurons - CGE 2
RBFOX1	2.58669e-47	0.456611	0.91	0.79	9.41218e-43	Immature Interneurons - CGE 2
RIMS1	4.05789e-47	0.51556	0.837	0.788	1.47654e-42	Immature Interneurons - CGE 2
IGHD	1.33272e-46	0.308961	0.996	0.996	4.84936e-42	Immature Interneurons - CGE 2
IL1RAPL2	1.45359e-46	0.760739	0.391	0.224	5.28919e-42	Immature Interneurons - CGE 2
LRRC7	2.70449e-46	0.427106	0.963	0.918	9.84081e-42	Immature Interneurons - CGE 2
RASAL2	3.21831e-46	0.552495	0.799	0.735	1.17105e-41	Immature Interneurons - CGE 2
FNBP1L	3.75047e-46	0.432921	0.83	0.746	1.36468e-41	Immature Interneurons - CGE 2
MT3	1.0927e-45	0.594959	0.384	0.22	3.976e-41	Immature Interneurons - CGE 2
FOXG1	1.17191e-45	0.637082	0.55	0.417	4.26422e-41	Immature Interneurons - CGE 2
ZBTB20-AS1	2.39248e-45	0.512748	0.22	0.092	8.70552e-41	Immature Interneurons - CGE 2
MSRA	2.42631e-44	0.303659	0.88	0.805	8.8286e-40	Immature Interneurons - CGE 2
MARCH3	3.0938e-44	0.64862	0.411	0.251	1.12574e-39	Immature Interneurons - CGE 2
LMO3	5.97854e-44	0.704283	0.514	0.358	2.17541e-39	Immature Interneurons - CGE 2
NR2F2-AS1	9.68131e-44	0.815166	0.482	0.315	3.52274e-39	Immature Interneurons - CGE 2
AP003025.2	1.64018e-43	0.595084	0.257	0.126	5.96813e-39	Immature Interneurons - CGE 2
SLC6A1	2.06227e-43	0.666468	0.734	0.673	7.50397e-39	Immature Interneurons - CGE 2
MYO3B	2.8686e-43	0.591586	0.214	0.096	1.0438e-38	Immature Interneurons - CGE 2
PTPRB	4.01079e-43	0.776602	0.371	0.233	1.45941e-38	Immature Interneurons - CGE 2
MGST1	4.28878e-43	0.425142	0.172	0.066	1.56056e-38	Immature Interneurons - CGE 2
ST6GAL2	5.91624e-43	0.75234	0.435	0.291	2.15274e-38	Immature Interneurons - CGE 2
TENM4	5.99078e-43	0.675049	0.671	0.568	2.17986e-38	Immature Interneurons - CGE 2
SPP1	2.35351e-41	0.325571	0.37	0.199	8.56372e-37	Immature Interneurons - CGE 2
CTNNA2	6.50468e-41	0.352644	0.949	0.914	2.36686e-36	Immature Interneurons - CGE 2
KLHDC8A	9.03373e-41	0.55611	0.233	0.11	3.2871e-36	Immature Interneurons - CGE 2
KIRREL1	9.07953e-41	0.519506	0.291	0.151	3.30377e-36	Immature Interneurons - CGE 2
FTX	2.19759e-40	0.363869	0.972	0.966	7.99636e-36	Immature Interneurons - CGE 2
ZNF704	5.45759e-40	0.510438	0.759	0.693	1.98585e-35	Immature Interneurons - CGE 2
MYCBP2-AS1	6.93114e-40	0.621267	0.607	0.487	2.52203e-35	Immature Interneurons - CGE 2
SLC8A1	3.16823e-39	0.447842	0.79	0.639	1.15282e-34	Immature Interneurons - CGE 2
TMC2	3.38656e-39	0.35691	0.119	0.039	1.23227e-34	Immature Interneurons - CGE 2
SH3RF3	3.97865e-39	0.550076	0.71	0.583	1.44771e-34	Immature Interneurons - CGE 2
PCDH9-AS2	1.86218e-38	0.538033	0.584	0.424	6.77591e-34	Immature Interneurons - CGE 2
KIRREL3	2.26642e-38	0.279901	0.811	0.603	8.24683e-34	Immature Interneurons - CGE 2
LPIN2	2.30079e-38	0.646191	0.481	0.36	8.37189e-34	Immature Interneurons - CGE 2
LSAMP	2.82308e-38	0.349983	0.935	0.865	1.02723e-33	Immature Interneurons - CGE 2
ARNT2	2.99265e-38	0.54467	0.76	0.689	1.08894e-33	Immature Interneurons - CGE 2
IGSF11	6.50465e-38	0.647685	0.531	0.404	2.36685e-33	Immature Interneurons - CGE 2
UTY	2.76437e-37	0.596855	0.422	0.281	1.00587e-32	Immature Interneurons - CGE 2
STARD4-AS1	3.07328e-37	0.499803	0.558	0.412	1.11828e-32	Immature Interneurons - CGE 2
ANKH	3.31258e-37	0.618932	0.608	0.512	1.20535e-32	Immature Interneurons - CGE 2
TTTY14	4.23481e-37	0.533895	0.54	0.367	1.54092e-32	Immature Interneurons - CGE 2
CHD9	8.86551e-37	0.457479	0.829	0.797	3.22589e-32	Immature Interneurons - CGE 2
PCDH9	1.75772e-36	0.277435	0.938	0.764	6.39583e-32	Immature Interneurons - CGE 2
AC069272.1	5.47389e-36	0.426889	0.188	0.083	1.99179e-31	Immature Interneurons - CGE 2
FRY	7.06166e-36	0.537445	0.691	0.597	2.56953e-31	Immature Interneurons - CGE 2
PROX1	7.29669e-36	0.42928	0.479	0.302	2.65505e-31	Immature Interneurons - CGE 2
NAV2	1.24759e-35	0.430527	0.808	0.689	4.5396e-31	Immature Interneurons - CGE 2
CSMD2	2.6049e-35	0.544601	0.645	0.553	9.47846e-31	Immature Interneurons - CGE 2
AQP4	3.30703e-35	0.474037	0.278	0.147	1.20333e-30	Immature Interneurons - CGE 2
AC087286.2	9.02806e-35	0.326658	0.109	0.036	3.28504e-30	Immature Interneurons - CGE 2
KIAA1549L	3.01132e-34	0.610936	0.654	0.578	1.09573e-29	Immature Interneurons - CGE 2
STMN1	3.22425e-34	0.308526	0.809	0.717	1.17321e-29	Immature Interneurons - CGE 2
CEP170	4.46237e-34	0.476112	0.724	0.693	1.62372e-29	Immature Interneurons - CGE 2
TACR1	5.8547e-34	0.644823	0.308	0.181	2.13035e-29	Immature Interneurons - CGE 2
RASA1	6.45606e-34	0.469363	0.789	0.771	2.34917e-29	Immature Interneurons - CGE 2
AL031293.1	6.52913e-34	0.559631	0.222	0.114	2.37576e-29	Immature Interneurons - CGE 2
RBMS3-AS2	7.77708e-34	0.671185	0.315	0.19	2.82985e-29	Immature Interneurons - CGE 2
MAGI3	8.65966e-34	0.573095	0.555	0.423	3.15099e-29	Immature Interneurons - CGE 2
AC012358.3	1.18716e-33	0.570178	0.614	0.508	4.31971e-29	Immature Interneurons - CGE 2
AC027312.1	2.26948e-33	0.510199	0.232	0.12	8.25797e-29	Immature Interneurons - CGE 2
AL355881.1	3.18124e-33	0.381552	0.13	0.05	1.15756e-28	Immature Interneurons - CGE 2
NHS	3.94764e-33	0.659246	0.609	0.522	1.43643e-28	Immature Interneurons - CGE 2
CDCA7	4.75901e-33	0.405962	0.199	0.092	1.73166e-28	Immature Interneurons - CGE 2
MBP	4.8169e-33	0.578699	0.404	0.276	1.75273e-28	Immature Interneurons - CGE 2
GRIK2	4.88875e-33	0.319857	0.961	0.827	1.77887e-28	Immature Interneurons - CGE 2
STMN2	1.03093e-32	0.413012	0.865	0.783	3.75125e-28	Immature Interneurons - CGE 2
ITGA6	1.61585e-32	0.485192	0.195	0.093	5.87958e-28	Immature Interneurons - CGE 2
DCX	7.19481e-32	0.366214	0.733	0.667	2.61797e-27	Immature Interneurons - CGE 2
CSAD	1.01635e-31	0.562443	0.441	0.324	3.69818e-27	Immature Interneurons - CGE 2
MCUB	1.47581e-31	0.491598	0.36	0.222	5.37002e-27	Immature Interneurons - CGE 2
PMP2	9.13658e-31	0.300453	0.147	0.061	3.32453e-26	Immature Interneurons - CGE 2
DLGAP1-AS5	2.20663e-30	0.537727	0.595	0.472	8.02926e-26	Immature Interneurons - CGE 2
DSCAML1	3.12326e-30	0.329523	0.81	0.76	1.13646e-25	Immature Interneurons - CGE 2
AC007681.1	3.58068e-30	0.435111	0.149	0.064	1.3029e-25	Immature Interneurons - CGE 2
RIPOR2	1.58851e-29	0.44344	0.686	0.61	5.78011e-25	Immature Interneurons - CGE 2
FGD5	2.98143e-29	0.450112	0.19	0.094	1.08485e-24	Immature Interneurons - CGE 2
TSPAN18	3.79138e-29	0.389483	0.164	0.075	1.37957e-24	Immature Interneurons - CGE 2
PELI2	3.87357e-29	0.525761	0.333	0.209	1.40948e-24	Immature Interneurons - CGE 2
DLGAP1-AS4	4.42144e-29	0.641745	0.535	0.43	1.60883e-24	Immature Interneurons - CGE 2
LINC01412	7.09665e-29	0.29429	0.101	0.036	2.58226e-24	Immature Interneurons - CGE 2
AL354794.1	1.15662e-28	0.381471	0.131	0.053	4.20858e-24	Immature Interneurons - CGE 2
LINC00511	1.7358e-28	0.587243	0.35	0.233	6.31605e-24	Immature Interneurons - CGE 2
LIPI	1.95826e-28	0.465561	0.211	0.111	7.12552e-24	Immature Interneurons - CGE 2
AC025917.1	2.305e-28	0.410758	0.209	0.107	8.38722e-24	Immature Interneurons - CGE 2
H3F3B	2.5286e-28	0.420793	0.677	0.596	9.20082e-24	Immature Interneurons - CGE 2
FAM106A	2.81962e-28	0.615778	0.447	0.351	1.02598e-23	Immature Interneurons - CGE 2
AGT	2.8322e-28	0.253485	0.112	0.042	1.03055e-23	Immature Interneurons - CGE 2
LINC01578	6.37872e-28	0.471002	0.544	0.449	2.32103e-23	Immature Interneurons - CGE 2
KIDINS220	8.68093e-28	0.389033	0.762	0.751	3.15873e-23	Immature Interneurons - CGE 2
MYCBP2	9.45609e-28	0.327477	0.881	0.873	3.44079e-23	Immature Interneurons - CGE 2
ARID1B	9.55231e-28	0.321519	0.867	0.86	3.4758e-23	Immature Interneurons - CGE 2
NLGN4Y	1.28482e-27	0.511061	0.467	0.334	4.67509e-23	Immature Interneurons - CGE 2
AL592430.1	1.64268e-27	0.393809	0.193	0.099	5.97721e-23	Immature Interneurons - CGE 2
AC023136.1	2.46047e-27	0.369069	0.127	0.053	8.9529e-23	Immature Interneurons - CGE 2
PROX1-AS1	2.47809e-27	0.574117	0.27	0.158	9.01702e-23	Immature Interneurons - CGE 2
MIR100HG	3.72311e-27	0.372977	0.773	0.752	1.35473e-22	Immature Interneurons - CGE 2
FAM107A	4.72366e-27	0.372143	0.214	0.115	1.7188e-22	Immature Interneurons - CGE 2
GJA1	1.79874e-26	0.31662	0.124	0.051	6.54507e-22	Immature Interneurons - CGE 2
ARHGAP28	1.91174e-26	0.67466	0.399	0.291	6.95624e-22	Immature Interneurons - CGE 2
ID2	3.66986e-26	0.496388	0.262	0.156	1.33535e-21	Immature Interneurons - CGE 2
LINC01305	4.27207e-26	0.342163	0.127	0.053	1.55448e-21	Immature Interneurons - CGE 2
SEMA3C	5.12081e-26	0.490816	0.181	0.091	1.86331e-21	Immature Interneurons - CGE 2
AC005400.1	6.01732e-26	0.586573	0.354	0.247	2.18952e-21	Immature Interneurons - CGE 2
DBI	7.72219e-26	0.319953	0.277	0.161	2.80987e-21	Immature Interneurons - CGE 2
AC008067.1	7.76262e-26	0.513108	0.259	0.154	2.82458e-21	Immature Interneurons - CGE 2
TMEM161B-AS1	7.80037e-26	0.429087	0.795	0.777	2.83832e-21	Immature Interneurons - CGE 2
AL353693.1	7.90427e-26	0.434827	0.205	0.11	2.87613e-21	Immature Interneurons - CGE 2
CD46	1.12706e-25	0.54527	0.52	0.447	4.10103e-21	Immature Interneurons - CGE 2
HMGN1	1.34715e-25	0.416222	0.603	0.533	4.90186e-21	Immature Interneurons - CGE 2
AKAP13	1.77558e-25	0.546517	0.282	0.178	6.4608e-21	Immature Interneurons - CGE 2
SSTR2	2.12901e-25	0.524609	0.211	0.118	7.74684e-21	Immature Interneurons - CGE 2
WSB1	2.33001e-25	0.372841	0.727	0.686	8.47819e-21	Immature Interneurons - CGE 2
LINC00298	6.73224e-25	0.291468	0.113	0.046	2.44966e-20	Immature Interneurons - CGE 2
SHANK2	8.45195e-25	0.465966	0.618	0.554	3.07541e-20	Immature Interneurons - CGE 2
VCAN	8.48833e-25	0.382791	0.476	0.336	3.08865e-20	Immature Interneurons - CGE 2
NEDD4L	1.10959e-24	0.287583	0.771	0.687	4.03746e-20	Immature Interneurons - CGE 2
TMTC4	1.17792e-24	0.53841	0.307	0.203	4.28609e-20	Immature Interneurons - CGE 2
AC006387.1	1.35871e-24	0.477902	0.356	0.241	4.94395e-20	Immature Interneurons - CGE 2
RPS4Y1	1.60243e-24	0.432853	0.222	0.127	5.83076e-20	Immature Interneurons - CGE 2
RPH3A	1.80043e-24	0.408023	0.582	0.469	6.55121e-20	Immature Interneurons - CGE 2
SERPINE2	2.08761e-24	0.458149	0.22	0.126	7.5962e-20	Immature Interneurons - CGE 2
ATXN1	2.1762e-24	0.394827	0.799	0.771	7.91852e-20	Immature Interneurons - CGE 2
AL160254.1	2.32711e-24	0.449216	0.333	0.22	8.46766e-20	Immature Interneurons - CGE 2
AL158840.1	3.89942e-24	0.511279	0.334	0.226	1.41888e-19	Immature Interneurons - CGE 2
SCML1	4.8481e-24	0.505304	0.245	0.149	1.76408e-19	Immature Interneurons - CGE 2
SYN3	5.71035e-24	0.547261	0.628	0.561	2.07783e-19	Immature Interneurons - CGE 2
LINC00461	1.24417e-23	0.275696	0.856	0.833	4.52717e-19	Immature Interneurons - CGE 2
PAG1	1.81161e-23	0.476829	0.324	0.221	6.5919e-19	Immature Interneurons - CGE 2
GLYATL1	2.20612e-23	0.301866	0.106	0.042	8.0274e-19	Immature Interneurons - CGE 2
ZC2HC1A	2.44993e-23	0.487279	0.51	0.43	8.91457e-19	Immature Interneurons - CGE 2
ZBTB16	3.43278e-23	0.415758	0.619	0.53	1.24908e-18	Immature Interneurons - CGE 2
MAST2	3.46647e-23	0.443941	0.602	0.536	1.26134e-18	Immature Interneurons - CGE 2
MIAT	3.72635e-23	0.346174	0.698	0.633	1.35591e-18	Immature Interneurons - CGE 2
PCDH9-AS1	7.24871e-23	0.484834	0.273	0.174	2.63759e-18	Immature Interneurons - CGE 2
DCHS2	8.89914e-23	0.514843	0.212	0.123	3.23813e-18	Immature Interneurons - CGE 2
GNAI1	1.93783e-22	0.507858	0.512	0.441	7.05118e-18	Immature Interneurons - CGE 2
TRIM36	2.93483e-22	0.515539	0.37	0.273	1.0679e-17	Immature Interneurons - CGE 2
DLGAP1	5.80089e-22	0.254878	0.981	0.973	2.11077e-17	Immature Interneurons - CGE 2
GNPTAB	9.18089e-22	0.571411	0.519	0.471	3.34065e-17	Immature Interneurons - CGE 2
NXPH2	1.04384e-21	0.320718	0.409	0.29	3.7982e-17	Immature Interneurons - CGE 2
TIMP3	1.06879e-21	0.601772	0.354	0.262	3.88899e-17	Immature Interneurons - CGE 2
HIVEP3	1.60153e-21	0.351866	0.793	0.765	5.82749e-17	Immature Interneurons - CGE 2
GRM3	2.89122e-21	0.569047	0.418	0.323	1.05203e-16	Immature Interneurons - CGE 2
AC211433.1	3.58009e-21	0.484728	0.397	0.3	1.30269e-16	Immature Interneurons - CGE 2
ARHGEF12	3.85648e-21	0.46664	0.629	0.592	1.40326e-16	Immature Interneurons - CGE 2
UBC	4.09966e-21	0.520001	0.475	0.375	1.49174e-16	Immature Interneurons - CGE 2
FRMD4B	6.89188e-21	0.578447	0.374	0.278	2.50775e-16	Immature Interneurons - CGE 2
AC105230.1	1.038e-20	0.363694	0.237	0.143	3.77696e-16	Immature Interneurons - CGE 2
PRKCB	1.46018e-20	1.08113	0.436	0.38	5.31317e-16	Immature Interneurons - CGE 2
POU2F1	1.57873e-20	0.405397	0.685	0.651	5.74451e-16	Immature Interneurons - CGE 2
CRTAC1	1.74775e-20	0.532882	0.287	0.196	6.35953e-16	Immature Interneurons - CGE 2
AP000919.2	1.85946e-20	0.31211	0.112	0.05	6.766e-16	Immature Interneurons - CGE 2
JPX	2.00912e-20	0.548037	0.68	0.674	7.3106e-16	Immature Interneurons - CGE 2
NKAIN2	2.7864e-20	0.251236	0.809	0.704	1.01389e-15	Immature Interneurons - CGE 2
SLIT1	3.85163e-20	0.379333	0.515	0.422	1.40149e-15	Immature Interneurons - CGE 2
MYT1L	7.35024e-20	0.267223	0.933	0.935	2.67453e-15	Immature Interneurons - CGE 2
NPTX2	1.22301e-19	0.306507	0.117	0.055	4.45018e-15	Immature Interneurons - CGE 2
CELF2	2.46196e-19	0.299019	0.81	0.757	8.95834e-15	Immature Interneurons - CGE 2
AC005064.1	2.90784e-19	0.833669	0.176	0.099	1.05808e-14	Immature Interneurons - CGE 2
PRSS51	2.97925e-19	0.437777	0.357	0.258	1.08406e-14	Immature Interneurons - CGE 2
REV3L	3.50847e-19	0.349659	0.749	0.711	1.27663e-14	Immature Interneurons - CGE 2
NTM-AS1	4.43511e-19	0.358377	0.145	0.076	1.6138e-14	Immature Interneurons - CGE 2
ADAMTSL3	4.82099e-19	0.487431	0.301	0.209	1.75422e-14	Immature Interneurons - CGE 2
SNCAIP	5.23215e-19	0.41686	0.405	0.312	1.90382e-14	Immature Interneurons - CGE 2
HDAC2-AS2	6.14804e-19	0.577508	0.397	0.311	2.23709e-14	Immature Interneurons - CGE 2
AP001636.3	7.26041e-19	0.285291	0.101	0.044	2.64184e-14	Immature Interneurons - CGE 2
JAM2	8.01582e-19	0.427483	0.252	0.163	2.91672e-14	Immature Interneurons - CGE 2
APBA1	8.97924e-19	0.486031	0.563	0.522	3.26728e-14	Immature Interneurons - CGE 2
IFI16	1.03229e-18	0.343337	0.146	0.076	3.75619e-14	Immature Interneurons - CGE 2
AP002852.1	1.17735e-18	0.336258	0.149	0.078	4.28401e-14	Immature Interneurons - CGE 2
SLC35F1	1.2568e-18	0.497862	0.685	0.678	4.57312e-14	Immature Interneurons - CGE 2
MAML3	1.91295e-18	0.451308	0.442	0.337	6.96066e-14	Immature Interneurons - CGE 2
AL450163.1	3.20642e-18	0.32247	0.145	0.076	1.16672e-13	Immature Interneurons - CGE 2
AC022101.1	4.43078e-18	0.371187	0.208	0.124	1.61223e-13	Immature Interneurons - CGE 2
JAKMIP2-AS1	7.57274e-18	0.446449	0.428	0.349	2.75549e-13	Immature Interneurons - CGE 2
USP3	9.31124e-18	0.386958	0.459	0.373	3.38808e-13	Immature Interneurons - CGE 2
DHRS12	1.03084e-17	0.290241	0.128	0.065	3.75093e-13	Immature Interneurons - CGE 2
AFDN	1.87039e-17	0.324872	0.675	0.648	6.80577e-13	Immature Interneurons - CGE 2
SHANK2-AS1	2.69177e-17	0.387037	0.18	0.106	9.79453e-13	Immature Interneurons - CGE 2
IGF2BP2	2.69655e-17	0.320925	0.2	0.117	9.81193e-13	Immature Interneurons - CGE 2
AC007682.1	3.76317e-17	0.329152	0.186	0.109	1.36931e-12	Immature Interneurons - CGE 2
CU633906.2	4.71936e-17	0.270906	0.117	0.057	1.71723e-12	Immature Interneurons - CGE 2
DISC1	7.09375e-17	0.408104	0.225	0.145	2.5812e-12	Immature Interneurons - CGE 2
NRIP3	7.23807e-17	0.495136	0.363	0.289	2.63372e-12	Immature Interneurons - CGE 2
AC025569.1	8.24174e-17	0.288879	0.116	0.058	2.99892e-12	Immature Interneurons - CGE 2
PLCL2	1.00223e-16	0.401951	0.562	0.514	3.6468e-12	Immature Interneurons - CGE 2
CC2D2B	1.09777e-16	0.558851	0.216	0.14	3.99447e-12	Immature Interneurons - CGE 2
RFX3	1.38786e-16	0.355521	0.665	0.642	5.04999e-12	Immature Interneurons - CGE 2
IGF1R	1.47787e-16	0.319145	0.669	0.657	5.37753e-12	Immature Interneurons - CGE 2
RASSF8	1.58373e-16	0.568744	0.287	0.209	5.76273e-12	Immature Interneurons - CGE 2
PRKAR2B	1.59766e-16	0.419757	0.5	0.44	5.8134e-12	Immature Interneurons - CGE 2
CCDC85A	1.90925e-16	0.435018	0.51	0.429	6.94718e-12	Immature Interneurons - CGE 2
GRIP2	2.44272e-16	0.409118	0.478	0.418	8.88832e-12	Immature Interneurons - CGE 2
ZEB1	2.7342e-16	0.438427	0.568	0.502	9.94895e-12	Immature Interneurons - CGE 2
KCTD15	2.79803e-16	0.283322	0.122	0.063	1.01812e-11	Immature Interneurons - CGE 2
TCF12	3.15631e-16	0.357496	0.809	0.794	1.14849e-11	Immature Interneurons - CGE 2
PGAP1	3.27493e-16	0.322173	0.617	0.568	1.19165e-11	Immature Interneurons - CGE 2
NR2F1	3.51542e-16	0.366868	0.514	0.454	1.27916e-11	Immature Interneurons - CGE 2
AC004158.1	4.43491e-16	0.492067	0.421	0.347	1.61373e-11	Immature Interneurons - CGE 2
B2M	5.09565e-16	0.353225	0.279	0.189	1.85415e-11	Immature Interneurons - CGE 2
SRGAP1	5.86832e-16	0.328381	0.514	0.43	2.1353e-11	Immature Interneurons - CGE 2
BTN3A1	7.57176e-16	0.262379	0.129	0.068	2.75514e-11	Immature Interneurons - CGE 2
DIO2-AS1	7.57252e-16	0.40475	0.16	0.091	2.75541e-11	Immature Interneurons - CGE 2
AKT3	8.54706e-16	0.279133	0.829	0.824	3.11002e-11	Immature Interneurons - CGE 2
TERF2IP	1.23723e-15	0.403827	0.586	0.568	4.5019e-11	Immature Interneurons - CGE 2
RASSF8-AS1	1.55359e-15	0.44186	0.187	0.119	5.65303e-11	Immature Interneurons - CGE 2
REPS2	1.58318e-15	0.451348	0.556	0.519	5.76073e-11	Immature Interneurons - CGE 2
TOX2	1.77777e-15	0.364083	0.336	0.247	6.46877e-11	Immature Interneurons - CGE 2
ATP11C	2.19104e-15	0.349444	0.271	0.185	7.97254e-11	Immature Interneurons - CGE 2
KLF3	2.69303e-15	0.414718	0.225	0.151	9.79914e-11	Immature Interneurons - CGE 2
AC119868.2	2.89891e-15	0.504337	0.288	0.211	1.05483e-10	Immature Interneurons - CGE 2
TUBB2A	3.01142e-15	0.432859	0.651	0.601	1.09576e-10	Immature Interneurons - CGE 2
ATP2B4	3.11727e-15	0.393115	0.337	0.251	1.13428e-10	Immature Interneurons - CGE 2
MYO1D	3.31931e-15	0.482985	0.321	0.244	1.2078e-10	Immature Interneurons - CGE 2
CHL1	5.51056e-15	0.260033	0.799	0.745	2.00513e-10	Immature Interneurons - CGE 2
BTD	5.62777e-15	0.490789	0.451	0.401	2.04778e-10	Immature Interneurons - CGE 2
MAP3K20	7.0777e-15	0.391589	0.204	0.131	2.57536e-10	Immature Interneurons - CGE 2
RNF217-AS1	7.88826e-15	0.621348	0.411	0.341	2.8703e-10	Immature Interneurons - CGE 2
ST7	7.98238e-15	0.338147	0.659	0.648	2.90455e-10	Immature Interneurons - CGE 2
CTNND1	8.74745e-15	0.431853	0.471	0.414	3.18293e-10	Immature Interneurons - CGE 2
STAG3	9.91268e-15	0.329835	0.133	0.074	3.60693e-10	Immature Interneurons - CGE 2
AC024996.1	1.28012e-14	0.299616	0.133	0.073	4.65797e-10	Immature Interneurons - CGE 2
SCN3A	1.35884e-14	0.315347	0.716	0.705	4.94439e-10	Immature Interneurons - CGE 2
AOAH	1.56733e-14	0.38895	0.149	0.086	5.70303e-10	Immature Interneurons - CGE 2
AL807761.4	1.67066e-14	0.340431	0.201	0.128	6.07904e-10	Immature Interneurons - CGE 2
CNTNAP4	1.70182e-14	0.284665	0.634	0.534	6.19239e-10	Immature Interneurons - CGE 2
AC068725.1	1.72957e-14	0.319869	0.282	0.197	6.29339e-10	Immature Interneurons - CGE 2
ID4	1.93938e-14	0.331904	0.233	0.154	7.05683e-10	Immature Interneurons - CGE 2
[truncated: 9,034 more rows]
