# Supplementary material for: Protracted neuronal recruitment in the temporal lobes of young children
Source: Nature. Author manuscript; Available in PMC 2024 Mar 13. (PMC10901738; doi:10.1038/s41586-023-06981-x)
Supplement: Supplementary Table 7 [file NIHMS1965681-supplement-Supplementary_Table_7.xlsx]

## Sheet: Sheet1
module	gene	kME
INH-M1	SNHG14	0.727061
INH-M1	AHI1	0.721665
INH-M1	CSMD1	0.707948
INH-M1	KCNMA1	0.705629
INH-M1	KAZN	0.704126
INH-M1	OXR1	0.687653
INH-M1	CNTN1	0.685564
INH-M1	AGBL4	0.681071
INH-M1	GABBR2	0.681013
INH-M1	CNTNAP2	0.674555
INH-M1	SLC4A10	0.67009
INH-M1	ATP1B1	0.66605
INH-M1	KCNC2	0.664307
INH-M1	PCLO	0.659378
INH-M1	IL1RAPL1	0.653715
INH-M1	LRRC4C	0.650389
INH-M1	SAMD12	0.648905
INH-M1	NEBL	0.646276
INH-M1	SYN2	0.646013
INH-M1	LRP1B	0.645482
INH-M1	ZNF385D	0.644583
INH-M1	DANT2	0.639831
INH-M1	TMEM132B	0.634431
INH-M1	NTRK2	0.627879
INH-M1	PPP2R2B	0.627226
INH-M1	ASTN2	0.620133
INH-M1	PLCB1	0.619768
INH-M1	DOCK3	0.618871
INH-M1	RGS7	0.618107
INH-M1	SCN1A	0.617549
INH-M1	GABRB2	0.617505
INH-M1	SPOCK3	0.616457
INH-M1	GALNTL6	0.615017
INH-M1	MAP7	0.61302
INH-M1	NALCN	0.610723
INH-M1	FGF14	0.610212
INH-M1	LIMCH1	0.608871
INH-M1	MT-CO2	0.608519
INH-M1	GABRB1	0.608294
INH-M1	CACNA1A	0.607095
INH-M1	CACNA1D	0.604485
INH-M1	GRIN2B	0.604331
INH-M1	ATP8A2	0.602022
INH-M1	LINC-PINT	0.602005
INH-M1	GRM5	0.599919
INH-M1	CADM2	0.596136
INH-M1	CHRM3	0.589309
INH-M1	ADCY2	0.587772
INH-M1	MACROD2	0.586715
INH-M1	RYR2	0.583673
INH-M1	ABLIM1	0.583067
INH-M1	FGF12	0.581596
INH-M1	KCND2	0.580692
INH-M1	GRIK1	0.579331
INH-M1	PEG3	0.579075
INH-M1	SCN2A	0.578778
INH-M1	RAPGEF4	0.57535
INH-M1	DTNA	0.575273
INH-M1	MEG8	0.573819
INH-M1	PTPRG	0.57327
INH-M1	CAMK2B	0.569315
INH-M1	IDS	0.568865
INH-M1	OPCML	0.568673
INH-M1	MCTP1	0.567489
INH-M1	NSF	0.566488
INH-M1	OSBPL6	0.566093
INH-M1	GRIK2	0.562496
INH-M1	HCN1	0.561781
INH-M1	KCTD16	0.561722
INH-M1	CNTN4	0.559724
INH-M1	FAM155A	0.559297
INH-M1	GABRA1	0.55918
INH-M1	UNC80	0.558214
INH-M1	RCAN2	0.556352
INH-M1	MT-ND3	0.555033
INH-M1	GRIN1	0.553923
INH-M1	RBFOX1	0.553823
INH-M1	CDH9	0.553572
INH-M1	DAB1	0.547494
INH-M1	MT-ND1	0.546232
INH-M1	ATP2B2	0.546123
INH-M1	MT-CO3	0.543589
INH-M1	MTUS2	0.542859
INH-M1	NAV2	0.541175
INH-M1	SV2A	0.541091
INH-M1	MT-ND4	0.540751
INH-M1	MT-ATP6	0.538012
INH-M1	KHDRBS2	0.537697
INH-M1	INPP4B	0.536692
INH-M1	MAST4	0.535791
INH-M1	ARHGAP26	0.533401
INH-M1	HIVEP2	0.533395
INH-M1	VSNL1	0.53334
INH-M1	PRKCE	0.532423
INH-M1	FRMPD4	0.532039
INH-M1	MT-ND2	0.531104
INH-M1	NTRK3	0.531039
INH-M1	LRRTM4	0.525369
INH-M1	NLGN1	0.523635
INH-M1	SPOCK2	0.522193
INH-M1	MT-CYB	0.520963
INH-M1	NCALD	0.520875
INH-M1	DNM1	0.519834
INH-M1	PRKN	0.519769
INH-M1	MGAT4C	0.518285
INH-M1	PRNP	0.518193
INH-M1	ZNF385B	0.517671
INH-M1	PTPRM	0.516486
INH-M1	SLC2A13	0.51639
INH-M1	FAIM2	0.515755
INH-M1	PKP4	0.51569
INH-M1	GPR158	0.515615
INH-M1	KCNQ5	0.514649
INH-M1	SLC24A2	0.514506
INH-M1	RAB3C	0.514173
INH-M1	MEG3	0.51388
INH-M1	ARFGEF3	0.513827
INH-M1	RASGRF2	0.513818
INH-M1	FBXL17	0.513623
INH-M1	MT-ND5	0.513524
INH-M1	BTBD11	0.513359
INH-M1	PALM2-AKAP2	0.512457
INH-M1	ANKRD30BL	0.512346
INH-M1	PDE8B	0.512279
INH-M1	FRRS1L	0.511802
INH-M1	KSR2	0.511129
INH-M1	EML6	0.508596
INH-M1	NRG3	0.508013
INH-M1	KCNH1	0.507915
INH-M1	MT-CO1	0.507888
INH-M1	ASIC2	0.50711
INH-M1	TENM3	0.505481
INH-M1	SPTBN4	0.500327
INH-M1	AIG1	0.500295
INH-M1	ACSL6	0.500129
INH-M1	NETO1	0.498853
INH-M1	DPP6	0.498122
INH-M1	LINC00882	0.497928
INH-M1	AC006148.1	0.497646
INH-M1	CDH13	0.496294
INH-M1	TMEM117	0.495365
INH-M1	ADGRL2	0.495115
INH-M1	EIF4G3	0.494194
INH-M1	ZMAT4	0.492395
INH-M1	SIK3	0.491524
INH-M1	SYT16	0.491226
INH-M1	CHSY3	0.490201
INH-M1	OSBPL3	0.489565
INH-M1	KCNIP4	0.489035
INH-M1	GAS7	0.488618
INH-M1	DYNC1I1	0.48773
INH-M1	SYNE1	0.487348
INH-M1	VWC2	0.486412
INH-M1	HSPA12A	0.48488
INH-M1	SLC24A3	0.484555
INH-M1	MYRIP	0.483438
INH-M1	ARHGAP20	0.481679
INH-M1	THY1	0.481646
INH-M1	PPP2R2C	0.481575
INH-M1	UNC5C	0.481288
INH-M1	SERPINI1	0.481253
INH-M1	NEGR1	0.480538
INH-M1	GABRG2	0.479115
INH-M1	SYNPR	0.477604
INH-M1	HS6ST3	0.476985
INH-M1	PREPL	0.47621
INH-M1	SYBU	0.476108
INH-M1	DNAJC6	0.475481
INH-M1	GABRA4	0.475189
INH-M1	MYO6	0.475036
INH-M1	AMPH	0.474919
INH-M1	PPM1H	0.474875
INH-M1	ATP1A3	0.47419
INH-M1	PTCHD4	0.474139
INH-M1	CACNA1B	0.474009
INH-M1	HECW2	0.474001
INH-M1	NDRG4	0.474
INH-M1	VAMP2	0.472857
INH-M1	TMEM132D	0.472159
INH-M1	ARHGAP44	0.471982
INH-M1	FHIT	0.470804
INH-M1	KIAA1217	0.470099
INH-M1	GRIN3A	0.469367
INH-M1	SLCO3A1	0.468519
INH-M1	DLGAP2	0.468037
INH-M1	SLIT2	0.467676
INH-M1	LONRF2	0.467381
INH-M1	XKR4	0.466544
INH-M1	NEK10	0.464461
INH-M1	SGCZ	0.463354
INH-M1	MYO16	0.462272
INH-M1	TARBP1	0.459996
INH-M1	MAN1A2	0.459104
INH-M1	PCDH7	0.458759
INH-M1	LINC01278	0.457761
INH-M1	RNF157	0.456598
INH-M1	SNAP25	0.456082
INH-M1	KCTD8	0.455925
INH-M1	MICAL2	0.454786
INH-M1	CDH18	0.454576
INH-M2	CASC15	0.817421
INH-M2	SOX4	0.681359
INH-M2	MALAT1	0.65548
INH-M2	SLAIN1	0.65005
INH-M2	SYNE2	0.647211
INH-M2	SOX11	0.63888
INH-M2	DLX6-AS1	0.609639
INH-M2	PDZRN3	0.582162
INH-M2	AUTS2	0.579186
INH-M2	EPHA5	0.576634
INH-M2	CHD7	0.570056
INH-M2	ZNF704	0.561466
INH-M2	NBAT1	0.546008
INH-M2	RERE	0.545395
INH-M2	KCNH8	0.542694
INH-M2	DPYSL3	0.5312
INH-M2	TMEM123	0.525534
INH-M2	DLEU2	0.519889
INH-M2	DCLK2	0.519451
INH-M2	NEDD4L	0.517539
INH-M2	TSIX	0.506728
INH-M2	IGF1R	0.505837
INH-M2	CECR2	0.500737
INH-M2	MOB3B	0.497265
INH-M2	IL7	0.494814
INH-M2	VCAN	0.493206
INH-M2	TCF4	0.491549
INH-M2	AC061958.1	0.473056
INH-M2	KLF7	0.470555
INH-M2	NHSL1	0.47038
INH-M2	KIAA1211	0.461729
INH-M2	TUBA1A	0.460206
INH-M2	DCX	0.460182
INH-M2	STARD4-AS1	0.459027
INH-M2	BTG1	0.450207
INH-M2	HIST1H1D	0.443612
INH-M2	EPCAM-DT	0.439464
INH-M2	LINC00461	0.436859
INH-M2	FNBP1L	0.435479
INH-M2	RFTN2	0.435077
INH-M2	AP000462.1	0.423505
INH-M2	EZH2	0.423322
INH-M2	NNAT	0.422563
INH-M2	ST7-AS2	0.419613
INH-M2	ELMO1	0.413725
INH-M2	MAP4K4	0.413594
INH-M2	HIST1H4C	0.409369
INH-M2	AC012358.3	0.409115
INH-M2	EPC1	0.406938
INH-M2	CLASP1	0.405946
INH-M2	MTSS1	0.405549
INH-M2	ZHX2	0.402148
INH-M2	VIM	0.40059
INH-M2	SSBP2	0.400514
INH-M2	GPCPD1	0.397525
INH-M2	TMEM131L	0.393808
INH-M2	QKI	0.383582
INH-M2	VCAN-AS1	0.383056
INH-M2	SRGAP1	0.380857
INH-M2	GAS2L3	0.373494
INH-M2	FGD3	0.371469
INH-M2	HIST1H2AC	0.370421
INH-M2	AL391839.1	0.36729
INH-M2	IGF2BP2	0.366065
INH-M2	PGAP1	0.365987
INH-M2	BAZ2B	0.364118
INH-M2	KIF2A	0.361102
INH-M2	ARHGAP21	0.360479
INH-M2	DSCAML1	0.359652
INH-M2	DDAH2	0.357419
INH-M2	ARRDC3	0.356694
INH-M2	CTNND1	0.350278
INH-M2	NXN	0.349089
INH-M2	AC020611.2	0.347297
INH-M2	AC011900.1	0.342887
INH-M2	HIST1H1E	0.337413
INH-M2	ZC2HC1A	0.336184
INH-M2	BBS9	0.335548
INH-M2	ST6GAL1	0.334765
INH-M2	SEMA5B	0.33342
INH-M2	PHF21B	0.330592
INH-M2	ELF2	0.328159
INH-M2	CDK19	0.327033
INH-M2	RDX	0.325894
INH-M2	ASXL3	0.325871
INH-M2	SHOC1	0.322687
INH-M2	CTBP2	0.321409
INH-M2	BX890604.2	0.318201
INH-M2	SMARCC1	0.314568
INH-M2	TCF4-AS1	0.313447
INH-M2	MEX3A	0.312661
INH-M2	CLIC4	0.312119
INH-M2	AC005609.5	0.310985
INH-M2	POU3F3	0.310198
INH-M2	CCDC88A	0.305954
INH-M2	LRCH2	0.304669
INH-M2	DLX5	0.304545
INH-M2	RNF130	0.304502
INH-M2	ZNF528-AS1	0.301899
INH-M2	KMT2E	0.298891
INH-M2	TET1	0.294065
INH-M2	ZSWIM5	0.292967
INH-M2	ZNF69	0.290993
INH-M2	SPATS2	0.290926
INH-M2	SSH2	0.289695
INH-M2	CTNNA1	0.289588
INH-M2	USP3	0.289425
INH-M2	IL17RD	0.288485
INH-M2	ARID2	0.283908
INH-M2	ABHD15-AS1	0.280145
INH-M2	KDM5B	0.27892
INH-M2	SENP7	0.276304
INH-M2	AFDN	0.275196
INH-M2	ST7	0.273535
INH-M2	SOX2	0.271565
INH-M2	UBXN2A	0.271143
INH-M2	PHF6	0.268499
INH-M2	CEP170	0.268381
INH-M2	XPO1	0.267211
INH-M2	RAB8B	0.266366
INH-M2	ZC4H2	0.262233
INH-M2	HDAC2	0.261475
INH-M2	SOGA3	0.2599
INH-M2	CDK17	0.258489
INH-M2	HMGN1	0.258113
INH-M2	HNRNPR	0.257971
INH-M2	ZNF532	0.257234
INH-M2	TBL1XR1	0.254076
INH-M2	OGA	0.253987
INH-M2	KLHL7	0.252574
INH-M2	MTF2	0.245021
INH-M2	KIAA1328	0.244966
INH-M2	ZNF254	0.239171
INH-M2	CHD9	0.237656
INH-M2	PRMT2	0.236098
INH-M2	TIA1	0.235954
INH-M2	TUT4	0.222805
INH-M2	AKAP9	0.222498
INH-M2	PKN2	0.219639
INH-M2	KDM1A	0.214898
INH-M2	DOCK7	0.208458
INH-M2	FXR1	0.208424
INH-M3	FTH1	0.537153
INH-M3	NDUFA4	0.436186
INH-M3	DYNLL1	0.428319
INH-M3	TUBB2A	0.423463
INH-M3	BEX3	0.40583
INH-M3	GABARAPL2	0.356981
INH-M3	ATP5PF	0.352683
INH-M3	GABARAP	0.342646
INH-M3	UQCR10	0.34051
INH-M3	UBC	0.33595
INH-M3	TMA7	0.335944
INH-M3	COX4I1	0.325037
INH-M3	TUBA1B	0.320295
INH-M3	NDUFA13	0.319213
INH-M3	MIF	0.314599
INH-M3	NME2	0.313202
INH-M3	ELOB	0.302153
INH-M3	COX6A1	0.30131
INH-M3	COX6B1	0.291131
INH-M3	PRDX2	0.29036
INH-M3	SOD1	0.288773
INH-M3	SNHG29	0.288403
INH-M3	NDUFB2	0.283891
INH-M3	MZT2B	0.282745
INH-M3	NDUFC2	0.282383
INH-M3	TPI1	0.281679
INH-M3	ATP5ME	0.279042
INH-M3	UQCR11	0.275033
INH-M3	CFL1	0.270331
INH-M3	SELENOH	0.269591
INH-M3	EDF1	0.268114
INH-M3	PRDX5	0.26261
INH-M3	C4orf48	0.260303
INH-M3	NDUFB8	0.258485
INH-M3	EIF1B	0.252301
INH-M3	TTC9B	0.252229
INH-M3	MYL12B	0.251615
INH-M3	RAN	0.250996
INH-M3	ATP6V1G1	0.247234
INH-M3	C18orf32	0.246143
INH-M3	C1QTNF4	0.241597
INH-M3	RAC1	0.240914
INH-M3	PHPT1	0.240828
INH-M3	SLC25A3	0.240131
INH-M3	RABAC1	0.239469
INH-M3	EID1	0.236847
INH-M3	MT3	0.23447
INH-M3	MRPS24	0.232571
INH-M3	NDUFC1	0.231474
INH-M3	ATOX1	0.230688
INH-M3	NDUFA3	0.229731
INH-M3	LDHA	0.229304
INH-M3	ERP29	0.225994
INH-M3	PPA1	0.224466
INH-M3	DDT	0.219376
INH-M3	NDUFA11	0.217719
INH-M3	COPS9	0.212817
INH-M3	UQCRQ	0.211816
INH-M3	AP2S1	0.211814
INH-M3	PSMD8	0.211023
INH-M3	CST3	0.209301
INH-M3	ATP5MPL	0.208793
INH-M3	BRK1	0.208193
INH-M3	AP1S1	0.207783
INH-M3	NDUFB7	0.206838
INH-M3	PPIA	0.206765
INH-M3	CLTA	0.199238
INH-M3	CDC42	0.197159
INH-M3	TKT	0.196474
INH-M3	ENO1	0.195092
INH-M3	BNIP3	0.192119
INH-M3	MAP1B	0.190967
INH-M3	SUMO1	0.188689
INH-M3	RCN2	0.188663
INH-M3	LSM3	0.188109
INH-M3	SLC25A5	0.187796
INH-M3	VPS28	0.187789
INH-M3	NDUFAB1	0.187169
INH-M3	NDUFB3	0.186378
INH-M3	CPE	0.185493
INH-M3	BLOC1S1	0.181846
INH-M3	LAMTOR4	0.180626
INH-M3	NDUFA2	0.179514
INH-M3	RANBP1	0.178288
INH-M3	TBCA	0.177405
INH-M3	EIF4A1	0.177231
INH-M3	VDAC3	0.177169
INH-M3	VBP1	0.175505
INH-M3	EIF3K	0.175187
INH-M3	NDUFV2	0.174505
INH-M3	SLIRP	0.174406
INH-M3	ENC1	0.174039
INH-M3	NDUFA7	0.172621
INH-M3	ATP5PD	0.171888
INH-M3	MTPN	0.170899
INH-M3	TMEM258	0.169713
INH-M3	CIAO2B	0.169
INH-M3	NHP2	0.168623
INH-M3	POLR2J	0.165036
INH-M3	NDUFB1	0.16488
INH-M3	UFC1	0.163415
INH-M3	BANF1	0.161807
INH-M3	TTYH1	0.161535
INH-M3	SNHG8	0.159698
INH-M3	WDR83OS	0.157749
INH-M3	COPS6	0.157533
INH-M3	HMGN3	0.153079
INH-M3	PCMT1	0.151668
INH-M3	TBCB	0.149384
INH-M3	COPE	0.149192
INH-M3	KRTCAP2	0.148632
INH-M3	NME1	0.145033
INH-M3	CHMP2A	0.144479
INH-M3	RPP21	0.136561
INH-M3	SNX3	0.136219
INH-M3	CCT5	0.128512
INH-M3	SLC3A2	0.128006
INH-M3	CCT6A	0.126746
INH-M3	NTS	0.126059
INH-M3	PDIA6	0.123185
INH-M3	CYP51A1	0.113726
INH-M3	GSTM3	0.113248
INH-M3	RHOA	0.11241
INH-M3	PABPC1	0.0746727
INH-M4	RPL30	0.67249
INH-M4	RPS3A	0.671985
INH-M4	RPS18	0.664726
INH-M4	RPS27	0.661593
INH-M4	RPS11	0.65104
INH-M4	RPS24	0.649558
INH-M4	RPS27A	0.644609
INH-M4	EEF1A1	0.642199
INH-M4	RPL7	0.632259
INH-M4	RPL6	0.63089
INH-M4	RPL13A	0.628056
INH-M4	RPL26	0.626436
INH-M4	RPLP1	0.624877
INH-M4	RPS15A	0.624042
INH-M4	HBG2	0.616641
INH-M4	RPS6	0.613716
INH-M4	RPL18A	0.608961
INH-M4	RPS16	0.607712
INH-M4	RPS14	0.599184
INH-M4	RPL17	0.598424
INH-M4	H3F3A	0.59082
INH-M4	TPT1	0.589996
INH-M4	RPL21	0.584925
INH-M4	RPL24	0.581923
INH-M4	RPL23A	0.573447
INH-M4	RPS9	0.570595
INH-M4	RPL3	0.565723
INH-M4	RPL37	0.562428
INH-M4	RPS3	0.557106
INH-M4	RPLP2	0.551661
INH-M4	RPL9	0.550478
INH-M4	RPS13	0.548566
INH-M4	RPL41	0.542426
INH-M4	RPL23	0.5405
INH-M4	RPLP0	0.540498
INH-M4	RPL10A	0.539978
INH-M4	RPS19	0.530839
INH-M4	RPL34	0.530331
INH-M4	RPL35A	0.526022
INH-M4	RPS28	0.516741
INH-M4	ACTG1	0.5044
INH-M4	TUBB2B	0.481205
INH-M4	RPS10	0.46993
INH-M4	RPS26	0.452683
INH-M4	SPP1	0.435221
INH-M4	MARCKS	0.43059
INH-M4	H3F3B	0.42735
INH-M4	RPS29	0.411195
INH-M4	TMSB15A	0.404077
INH-M4	HNRNPA1	0.392875
INH-M4	MARCKSL1	0.38423
INH-M4	JPT1	0.362126
INH-M4	C1orf61	0.287795
INH-M4	HMGN2	0.286095
INH-M4	H1F0	0.278505
INH-M4	PAK2	0.235816
INH-M5	MFSD4B	0.523979
INH-M5	ARL17A	0.50853
INH-M5	AC016042.1	0.496512
INH-M5	PDE5A	0.45837
INH-M5	FILIP1L	0.433954
INH-M5	FGF12-AS1	0.431095
INH-M5	LANCL1-AS1	0.426045
INH-M5	AL137009.1	0.418053
INH-M5	AP001831.1	0.415168
INH-M5	STRADB	0.414125
INH-M5	RFX4	0.412584
INH-M5	AC016642.1	0.405823
INH-M5	SLC6A1-AS1	0.405358
INH-M5	AC098617.1	0.40181
INH-M5	AC027288.3	0.388872
INH-M5	AC090709.1	0.38829
INH-M5	AC008771.1	0.380452
INH-M5	SLC8A1-AS1	0.377465
INH-M5	LINC01362	0.362739
INH-M5	AC073167.1	0.351507
INH-M5	AC023424.3	0.345843
INH-M5	AC015961.2	0.343888
INH-M5	AC068282.1	0.343662
INH-M5	AC002429.2	0.340719
INH-M5	AP001442.1	0.335928
INH-M5	AC087521.2	0.324337
INH-M5	AC093110.1	0.317738
INH-M5	TTC21B-AS1	0.312992
INH-M5	AL442003.1	0.30473
INH-M5	RNF217-AS1	0.303545
INH-M5	SPDYE3	0.303019
INH-M5	LSAMP-AS1	0.300263
INH-M5	P4HA3	0.289653
INH-M5	PIGC	0.28854
INH-M5	AC008522.1	0.287909
INH-M5	SHANK2-AS1	0.27413
INH-M5	AL139095.4	0.272076
INH-M5	CC2D2B	0.271358
INH-M5	LINC00486	0.27054
INH-M5	AL353693.1	0.267541
INH-M5	AC090772.2	0.266011
INH-M5	TH2LCRR	0.262546
INH-M5	AC044781.1	0.262436
INH-M5	GRM3	0.258806
INH-M5	AL390774.2	0.25524
INH-M5	EFCAB13	0.249836
INH-M5	ALG13-AS1	0.248721
INH-M5	AL592430.1	0.243329
INH-M5	LIPI	0.238571
INH-M5	AC007495.1	0.237222
INH-M5	AC008731.1	0.228644
INH-M5	AC078777.1	0.227321
INH-M5	AC007533.1	0.226226
INH-M5	AC073343.2	0.225749
INH-M5	ACSM6	0.223601
INH-M5	AP000857.2	0.216487
INH-M5	AP001767.3	0.209114
