# Supplementary material for: Protracted neuronal recruitment in the temporal lobes of young children
Source: Nature. Author manuscript; Available in PMC 2024 Mar 13. (PMC10901738; doi:10.1038/s41586-023-06981-x)
Supplement: Supplementary Table 8 [file NIHMS1965681-supplement-Supplementary_Table_8.xlsx]

## Sheet: Test
Test	Interface	Parameters
Quase-likelihood F test (QLF)	edgeR v3.42	pseudobulk, (~ cluster + donor)

## Sheet: QLF
gene	logFC*	logCPM	F	PValue
COL5A2	5.68207	7.78021	569.435	6.41087e-23		*Positive logFC values correspond to genes enriched in superficial layers
ROBO1	3.5095	9.66	463.695	2.61182e-20
CDH9	2.83275	8.38845	350.54	3.19041e-20
NDNF	4.69561	6.86808	346.798	3.80679e-20
NR2F2	4.18888	6.64983	292.676	6.07018e-19
SPOCK3	2.0833	9.86224	250.165	7.52233e-18
DNAH14	3.27126	7.08967	239.934	1.45809e-17
COL21A1	3.57225	6.79273	246.175	1.50598e-17
RASGRF2	-2.22174	7.93783	231.523	2.5598e-17
GREB1L	3.39267	6.49642	212.05	1.01169e-16
NCAM2	3.43192	10.9553	412.184	2.13148e-16
PRELID2	-1.67554	9.9448	188.65	6.13582e-16
PKP2	-2.69442	7.58801	196.202	8.35595e-16
NKAIN2	2.20006	10.396	228.694	9.93326e-16
SLC35F3	1.82129	8.07707	172.649	2.35435e-15
HS3ST5	1.85129	9.3346	176.084	2.94238e-15
NIPAL3	2.99449	6.40052	169.251	4.46192e-15
TACR1	-1.90051	7.80657	156.532	1.01738e-14
NRIP3	-1.57105	8.31458	143.772	3.54721e-14
PCDH17	2.91157	7.66343	196.182	5.95109e-14
SLC44A5	1.49995	8.89692	135.832	8.07949e-14
LIN7A	-2.79916	6.92671	150.348	8.52562e-14
VSNL1	-1.99242	7.5446	134.984	9.56022e-14
KIT	-1.58804	9.5495	133.62	1.48794e-13
CCK	-1.37493	9.55192	126.944	2.12706e-13
NPAS3	1.43424	9.91778	124.703	2.73788e-13
EPHA6	1.74333	9.74936	146.504	3.29894e-13
LINC01102	2.30116	6.42531	117.657	6.20172e-13
DGKD	-1.50928	8.47114	116.258	7.32799e-13
SIPA1L2	2.03968	6.99607	118.811	7.60547e-13
WWP1	-1.60171	8.62081	120.257	9.47795e-13
SCG2	1.36755	8.53044	113.923	9.71398e-13
CNR1	1.82756	8.03939	126.077	2.27952e-12
PCDH10	1.99663	7.47728	120.244	2.58365e-12
CAMK4	1.43114	7.94871	103.876	3.44459e-12
NRG1	-1.26224	10.9247	103.839	3.46149e-12
AC016822.1	1.39534	8.98929	104.039	3.59101e-12
PLD5	3.51411	9.32053	269.077	3.66007e-12
PTPRG	-1.24549	9.52788	102.647	4.04678e-12
PLXNA2	-1.59835	7.44183	102.181	4.30382e-12
CLSTN2	-1.2052	8.83566	101.572	4.66483e-12
CHRM3-AS2	2.16875	7.66483	112.857	5.31756e-12
TIAM2	-1.70782	7.66069	103.831	6.47935e-12
NR2F2-AS1	4.20664	7.66342	222.257	7.06687e-12
FBXL7	-1.63662	10.462	126.163	7.5638e-12
GRM7	1.37404	8.52119	97.8881	7.65796e-12
MAP3K5	-1.66761	8.32361	109.959	8.32127e-12
CNTNAP2	0.992381	12.5243	93.9356	1.32383e-11
BTBD11	1.58444	7.23293	92.8074	1.55249e-11
FRMD4A	1.23257	10.3483	92.2047	1.83593e-11
CHRNA7	2.68405	6.25769	106.083	2.14897e-11
MKX	2.6331	6.33233	99.7317	3.02763e-11
SEMA6A	1.3972	7.76854	87.8245	3.19277e-11
UNC5C	-1.19016	9.73828	86.647	3.80215e-11
NLGN4X	1.19025	7.98016	86.1319	4.10625e-11
EPHB6	1.8436	6.84065	85.5157	4.50413e-11
DPP6	-0.983045	10.8308	80.1623	1.02682e-10
CDH18	-1.52481	8.67306	95.9275	1.13038e-10
FRMPD4	1.21274	9.66736	80.6381	1.21211e-10
IL1RAP	-2.95581	7.18062	129.594	1.27454e-10
AC132803.1	-1.60711	9.3687	103.435	1.28692e-10
GRM8	1.55254	8.72374	97.4878	1.39507e-10
CHRM3	1.91487	10.3129	130.579	1.48241e-10
SGO1-AS1	5.21399	8.40045	276.338	1.58844e-10
CNTN4	1.72897	8.87567	109.066	1.59239e-10
ALCAM	2.29882	7.98736	129.344	1.84001e-10
PTPRE	2.09394	6.6031	85.3993	1.88557e-10
VAT1L	-1.65028	6.92847	75.2069	2.28036e-10
PLXNC1	1.60871	6.91449	73.9183	3.33833e-10
KIAA1211	-0.953951	9.37305	71.0512	4.58037e-10
PTPRB	-1.45438	7.68222	75.458	5.06979e-10
ATRNL1	-1.00768	8.88285	70.166	5.33289e-10
PREX2	1.37236	6.86348	69.4926	5.99229e-10
PMEPA1	-1.4786	7.12023	69.411	6.07783e-10
NETO2	1.37783	7.419	69.1319	6.38045e-10
CDK14	-0.903227	9.99222	68.5902	7.01399e-10
KCNH1	-1.32453	8.06883	74.1259	7.13286e-10
VSTM2L	-1.67723	6.69088	68.4714	7.16156e-10
HECW1	1.22957	7.46408	68.4094	7.23984e-10
SDK1	1.03944	8.70789	67.9054	7.91126e-10
AC107223.1	1.07864	7.87915	67.127	9.08036e-10
ETV1	-1.49823	6.76548	66.9058	9.44486e-10
RAB3IP	-1.05407	8.54854	66.829	9.57513e-10
IGSF11	-0.974304	9.08588	66.7577	9.69754e-10
FGF13	-1.02366	10.9088	67.2012	1.04368e-09
SYNDIG1	-1.69075	6.26423	65.8633	1.13834e-09
NTM	-0.91943	10.5936	64.5254	1.45062e-09
GOLIM4	-1.34219	7.77721	67.9159	1.51369e-09
PID1	-1.03301	9.49684	63.4088	1.78045e-09
LAMA3	1.79641	6.81902	70.6176	1.9299e-09
CXCL14	2.19427	11.0822	134.555	1.93522e-09
PDGFRA	-1.47056	6.68069	62.5146	2.10143e-09
NXPH2	-1.24111	8.7561	69.1976	2.16821e-09
ZEB2	-0.902265	10.0072	62.1446	2.25164e-09
LRRTM3	-1.23882	7.016	60.6091	3.00724e-09
RGS12	0.98716	8.74186	60.3465	3.1613e-09
EPHA3	-1.89942	8.07836	93.4325	3.34645e-09
GRIK2	0.852776	11.8827	59.7652	3.53267e-09
SLC9A7	1.50316	6.66585	59.748	3.54434e-09
ATP2B1	1.14744	7.9317	60.3422	3.62558e-09
PPM1H	-1.0474	8.02612	59.4268	3.76986e-09
KITLG	-1.30908	7.37835	59.3793	3.89415e-09
TIMP2	1.35431	6.67143	59.0623	4.04424e-09
HPCAL1	-1.15841	7.42541	58.9939	4.09806e-09
PTCHD4	-0.955202	10.278	58.3227	4.66789e-09
ERBB4	0.871453	13.186	59.0336	4.84668e-09
INPP4B	2.77238	11.2196	161.812	5.17172e-09
TMTC2	-0.981275	10.0219	58.0484	5.61186e-09
RIN2	-1.2867	7.02582	57.1743	5.84562e-09
PTPN2	1.20301	6.79482	57.1143	5.91509e-09
LRRC3B	-1.73497	6.82463	63.2628	6.20915e-09
SYT17	1.41653	6.47054	56.8463	6.23681e-09
AC079296.1	-1.39201	6.82348	56.43	6.77345e-09
ZDHHC14	-0.928659	8.13627	55.9253	7.49029e-09
ATP8A2	-0.814449	10.2222	55.9112	7.51141e-09
ST6GAL2	-1.05422	7.80526	55.7423	7.7696e-09
CDH10	1.82824	6.33581	62.1308	8.17737e-09
CACNA1E	0.980893	9.06233	55.4881	8.35495e-09
LIFR	-1.48598	6.81609	54.9755	9.06526e-09
ST3GAL1	-1.85666	6.26065	58.2992	9.518e-09
EYA4	-1.64822	8.62056	80.2779	9.58647e-09
JAM2	-1.1058	7.73777	54.6567	9.66953e-09
PDZD2	-0.872887	8.81481	54.3553	1.02798e-08
ADAMTSL3	-0.983552	8.23037	53.7426	1.16493e-08
SLC7A14	1.41347	6.74529	53.9479	1.17161e-08
PRKG2	-1.43582	6.74296	53.5115	1.2215e-08
TNR	0.917015	8.96551	53.4741	1.2309e-08
PANTR1	1.28188	7.85526	60.4213	1.27383e-08
MAGI2	0.906802	10.9435	53.5682	1.27542e-08
UBASH3B	-1.15254	8.76045	59.4479	1.28457e-08
ASXL3	1.21434	7.08547	53.1203	1.32392e-08
AFF2	0.977144	7.87332	53.0772	1.33575e-08
AC007368.1	0.975662	8.77619	53.0758	1.33614e-08
ERC2	0.817027	9.63655	52.7318	1.43469e-08
ASTN2	-1.30378	8.56028	65.3076	1.44125e-08
OSTM1	1.18649	6.75591	51.8795	1.71336e-08
PDE8B	-0.829681	8.68437	51.6372	1.80261e-08
SNTG1	2.20967	9.22525	108.938	1.86903e-08
SLC24A2	-1.30388	7.30669	51.7844	2.07494e-08
SLC20A2	-1.11505	7.6054	50.7592	2.23701e-08
DMD	0.93328	8.89802	50.4574	2.31309e-08
ADCY8	1.30952	7.52759	55.5435	2.54218e-08
NTRK3	-0.871168	8.51666	49.8646	2.62533e-08
GRIN3A	-0.866986	9.18824	49.3286	2.94609e-08
BMP6	0.996034	7.72977	49.3036	2.962e-08
EDIL3	1.4832	6.45021	49.3988	3.31698e-08
KIAA1324L	-1.07266	7.80893	49.4211	3.33616e-08
KLF3-AS1	-1.51735	7.19791	56.9586	3.33935e-08
LRRFIP2	-0.809732	8.89703	48.3735	3.6245e-08
SPHKAP	-1.03238	8.0613	48.4695	4.89538e-08
LUZP2	-1.0009	9.82591	51.5218	4.94415e-08
ST8SIA4	-1.45428	6.29786	46.498	5.48367e-08
GPM6A	0.753907	9.77771	45.9812	6.15687e-08
FGF12-AS1	1.3867	7.37537	48.2836	6.57797e-08
PTPRO	0.830905	8.66675	45.3664	7.07319e-08
MIR4500HG	1.39591	7.01095	48.8535	7.28644e-08
UNC13C	-2.44106	9.97552	111.613	7.34806e-08
TOX	-2.71305	8.05326	105.302	7.67766e-08
DTNA	1.07417	8.59667	49.83	9.28786e-08
SVIL	-1.34931	6.62704	44.0061	9.65226e-08
TMEM132D	-0.918961	10.5272	46.858	1.08886e-07
GDA	1.14522	6.56235	43.37	1.11833e-07
GRID2	1.38502	9.35363	62.6861	1.19381e-07
NLGN1	0.939125	10.3775	46.3558	1.2067e-07
HLF	-1.02853	7.39624	42.8293	1.26868e-07
OSBPL6	-0.718981	9.41977	42.7865	1.28144e-07
AC137770.1	-1.70973	7.64286	62.1062	1.28349e-07
HPSE2	-1.78354	7.43782	59.8592	1.35849e-07
NBEA	0.814069	9.73365	42.41	1.39988e-07
DOCK4	0.857558	8.38539	42.2673	1.44775e-07
ROBO2	1.97145	11.7881	94.4762	1.49097e-07
DNAH6	1.13157	6.95694	41.8284	1.60611e-07
SLC39A10	1.14154	7.05051	42.106	1.647e-07
SPOCK2	-0.910668	7.88806	41.1415	1.89174e-07
SLC8A1	-0.784415	10.1064	41.0117	1.95149e-07
KIRREL3	-1.28515	9.48087	57.1397	2.0034e-07
HS6ST3	4.9822	9.04266	152.105	2.03889e-07
PWRN4	0.955608	7.42584	40.6598	2.12374e-07
CPLX3	-0.994428	7.06776	40.4812	2.21725e-07
SYN2	-0.731633	9.83667	40.298	2.31766e-07
SPOPL	-0.984629	7.16722	40.036	2.46975e-07
CRIM1	-0.970475	7.50241	39.5439	2.78459e-07
SAT1	-1.3131	6.63892	39.9454	2.8255e-07
EPB41L3	0.842851	8.22684	39.1317	3.08087e-07
OPHN1	-0.937433	7.83732	38.841	3.38478e-07
HUNK	-1.08233	6.68155	38.4899	3.61048e-07
COL4A2	-1.0888	6.88985	38.4884	3.61181e-07
ADD3	-1.28382	7.5543	45.6135	3.88475e-07
CDC42BPA	-0.692502	9.37414	38.0972	3.98121e-07
CXADR	1.34763	6.83035	40.3599	4.71816e-07
SCN1A	-0.711676	9.74252	37.3436	4.80989e-07
RPS6KA2	-0.755409	8.94974	37.0377	5.19667e-07
PGM2L1	0.94698	7.69295	37.2711	5.29824e-07
UGGT2	0.807264	7.7837	36.9373	5.33067e-07
NMNAT3	-1.07088	7.0472	36.68	5.69104e-07
RUNX2	-1.02665	7.00255	36.5514	5.88068e-07
SERPINE2	1.07442	7.07321	36.4138	6.09104e-07
TIAM1	-0.815228	8.72033	36.3699	6.1598e-07
PLCXD3	-2.60139	7.60898	74.141	6.36356e-07
ADRA1A	1.16082	8.52023	45.9129	6.38227e-07
MIR181A1HG	-0.952343	8.07939	38.2268	6.61076e-07
DOK6	-0.684517	9.28595	36.0461	6.69292e-07
SEC14L1	-1.04259	6.7796	35.9398	6.87849e-07
AC004083.1	-1.23277	6.55772	35.9004	7.48873e-07
CEP112	1.22337	7.14972	39.4465	7.61358e-07
FAT1	1.16433	7.9933	42.9888	7.90718e-07
TOX3	0.744166	8.89549	35.3579	7.99512e-07
SPECC1	-0.879963	7.49433	34.9524	8.88522e-07
ITM2C	-0.851579	7.36567	34.7158	9.45279e-07
HAPLN1	-1.05623	7.56214	36.5993	1.03132e-06
MAP1B	0.820583	8.75048	34.6195	1.06541e-06
SST	4.38513	8.24406	116.078	1.07994e-06
PLCB1	-0.636452	11.2332	34.1642	1.09294e-06
ANKFN1	1.30498	6.39152	36.1144	1.14133e-06
MTUS2	-0.660103	10.558	33.9237	1.16477e-06
TMEM59L	0.950427	7.20372	33.8347	1.19261e-06
CADM2	0.686607	11.2532	33.6859	1.24071e-06
AGBL4	0.684056	9.13115	33.6801	1.24263e-06
FGF12	0.686408	10.5663	33.6617	1.24873e-06
TENM4	-0.704848	9.36588	33.6281	1.25997e-06
POU3F3	0.948516	6.63523	33.4848	1.30904e-06
FAM13C	-0.822756	7.32471	33.4665	1.31544e-06
PLEKHO1	-1.09511	6.58569	33.2953	1.37706e-06
LINC02798	-1.09398	6.36931	33.2469	1.395e-06
AC016723.1	1.09981	6.46466	32.9377	1.51578e-06
CSGALNACT1	-1.26266	6.64981	34.3957	1.63044e-06
PTPN13	-1.13022	6.59402	32.4484	1.73e-06
AC139720.1	3.22528	9.3412	86.0437	1.80587e-06
DOK5	-0.926463	7.56155	32.5926	1.81577e-06
AL035427.1	1.13282	6.75241	32.157	1.87256e-06
PCSK5	2.10201	6.80284	50.1265	1.97694e-06
POT1-AS1	1.06859	7.49964	34.7902	2.0293e-06
ARID1B	-0.638297	9.62535	31.7496	2.09309e-06
TMEM232	0.846852	8.03923	32.373	2.15243e-06
SGMS1	-0.891521	7.8872	32.6343	2.19394e-06
NTN4	1.04455	6.81678	31.2594	2.39532e-06
CNTN5	0.682195	12.0278	31.9013	2.39577e-06
KCNH7	0.693568	8.91618	31.148	2.47023e-06
WWC1	1.01158	6.34632	31.1251	2.48592e-06
WDR17	0.809978	7.53545	31.0558	2.53411e-06
SCLT1	0.783863	7.81085	31.001	2.57292e-06
TMEM65	-0.811876	7.31273	30.655	2.83275e-06
SSH1	-1.02856	6.64642	30.5404	2.92487e-06
LINGO2	0.786232	10.5688	32.7297	2.98932e-06
LARGE1	-0.692261	8.48049	29.9992	3.40451e-06
SORCS3	1.20015	8.41591	41.1057	3.45275e-06
FMNL2	-0.703495	9.48888	29.9773	3.48137e-06
LPP	0.758533	7.66732	29.6651	3.74151e-06
ARHGAP42	1.69055	7.23049	44.3257	4.04519e-06
FHIT	-0.662501	8.50769	29.3834	4.05308e-06
PRICKLE1	-1.01914	6.52058	29.2958	4.15543e-06
ANKH	-0.632724	8.86116	28.8747	4.68724e-06
MBP	-0.907242	7.41323	29.1419	4.72829e-06
PDE7B	2.80995	6.29172	51.831	4.93529e-06
AC008591.1	1.34754	8.19231	42.5441	5.2229e-06
DLGAP2	0.733007	8.46259	28.6934	5.22349e-06
PVT1	0.975549	7.55592	30.7316	5.27577e-06
CACNA2D1	0.867222	10.8408	33.6079	5.52556e-06
BCKDHB	-0.737311	7.66833	28.304	5.52563e-06
CNTNAP5	-1.194	10.4331	41.3063	6.62695e-06
CORO2B	-1.43767	6.11173	30.1387	6.64536e-06
ZNF385D	0.662289	10.2019	27.6494	6.68619e-06
GAREM1	0.978524	6.48882	27.6132	6.75732e-06
DSCAM	-0.958961	9.38248	34.3626	7.08625e-06
AC090579.1	1.17057	6.27298	27.3373	7.32772e-06
NEBL	0.673942	10.0754	27.4184	7.54397e-06
OSBPL3	-0.847614	7.24543	27.1366	7.77446e-06
MTR	-0.738694	7.7125	27.1021	7.85427e-06
DIAPH2	-0.908522	7.60786	28.508	8.50753e-06
DLX6-AS1	0.643321	10.4933	26.8114	8.56057e-06
KLHL29	-0.966419	6.92461	26.8875	8.79367e-06
NECTIN3	-1.1648	6.62128	28.1523	8.94476e-06
NFIB	-0.589814	10.3622	26.639	9.01094e-06
FSTL5	0.644333	11.2831	26.7457	9.42134e-06
URI1	-0.685304	7.91414	26.4883	9.42528e-06
CHGA	1.33833	6.65972	31.5836	9.99381e-06
CDH13	-3.9164	9.43093	71.2773	1.00493e-05
GALNT18	-0.640471	8.6476	26.2456	1.01352e-05
PPFIBP1	-0.800922	8.14678	27.682	1.01995e-05
SH3RF3	-0.583913	8.96231	26.132	1.04868e-05
EEPD1	-0.65614	7.99339	25.9405	1.11092e-05
SEPTIN7	-0.633129	9.35575	25.9257	1.11589e-05
ENOX1	-0.714544	8.71912	26.3655	1.12216e-05
KCNT2	0.679267	8.89466	25.9458	1.12404e-05
PLPPR4	0.655664	8.30773	25.7702	1.16952e-05
PDS5B	0.662073	7.83766	25.6971	1.19567e-05
KSR1	-1.08365	6.26042	25.6514	1.21234e-05
ARFGEF3	-0.710908	7.95707	25.2024	1.38974e-05
KCTD1	-0.828483	7.13414	25.1614	1.40725e-05
PBX1	-0.583679	9.81197	25.0629	1.45032e-05
CACNG3	-0.806795	7.34712	25.0321	1.46403e-05
VPS45	-0.731672	7.44344	25.0112	1.47347e-05
NTNG1	-2.53166	9.05882	59.3065	1.54403e-05
SLIT2	-2.53464	7.97018	55.4058	1.54714e-05
LRP1B	-0.853821	9.80819	29.2449	1.58637e-05
THRB	0.577029	9.62449	24.7608	1.59121e-05
SYN3	0.544111	9.76423	24.6355	1.65387e-05
CNTLN	-1.07304	5.9087	24.4865	1.73176e-05
COL25A1	0.718324	8.26719	24.8441	1.73623e-05
COBL	-0.634875	8.70807	24.4363	1.75882e-05
FHOD3	1.25338	7.01468	29.815	1.79933e-05
AC005064.1	3.673	9.40821	60.8809	1.83355e-05
RFX4	1.07432	6.441	24.4934	1.84073e-05
SLC4A4	1.83515	6.32192	33.3396	1.89106e-05
PCBP3	-1.07072	6.12631	23.9579	2.04087e-05
SH3KBP1	-0.659469	7.74925	23.9404	2.05202e-05
DNM3	-0.557843	9.37852	23.9283	2.05982e-05
RELN	3.19078	11.8923	60.1162	2.10596e-05
VLDLR-AS1	-0.690965	7.77053	23.8234	2.12852e-05
RIMS2	0.535517	10.3286	23.7981	2.14543e-05
THSD7B	0.826384	7.86651	25.1245	2.15032e-05
GALNT7	-0.790778	6.96469	23.7766	2.15988e-05
CPNE8	-1.45501	5.97473	26.0788	2.17896e-05
HTR1E	-0.819022	7.66281	24.7371	2.25171e-05
ARHGAP32	0.598851	8.07022	23.6358	2.2574e-05
ENTPD3	-0.736053	7.22484	23.4871	2.36551e-05
CACNA1A	-0.618721	8.99737	23.3542	2.46669e-05
CALN1	0.755227	7.3525	23.2501	2.54918e-05
AC007563.2	-0.839832	6.91815	23.2174	2.57569e-05
GRIA3	0.946511	8.53689	28.5719	2.62476e-05
ASIC2	1.57515	7.80555	37.9425	2.62983e-05
ARHGAP26	-0.753529	7.48848	23.1452	2.63526e-05
CHSY3	1.08086	9.67335	32.5142	2.69307e-05
ZFP14	0.83615	6.48643	23.0594	2.7079e-05
SLC24A3	-0.612695	8.5373	23.0172	2.74447e-05
RABGAP1L	0.584179	9.21746	22.9326	2.81923e-05
CBLB	1.07144	6.91762	25.4458	2.8612e-05
SOX2-OT	-0.651071	10.8736	23.7402	3.20295e-05
OXR1	0.647772	8.15176	22.4891	3.24822e-05
CCDC144A	-0.826414	8.15079	25.2133	3.52242e-05
CYFIP2	-0.618127	8.28081	22.2044	3.55966e-05
PDE4B	2.41625	8.23165	48.2271	3.76771e-05
FRAS1	1.38803	9.99043	37.292	3.82716e-05
TRPM3	-1.19479	7.06341	26.3972	3.92387e-05
CACNA1C	0.734561	8.95056	23.9496	3.96266e-05
FAM135B	-0.706633	7.6623	21.8496	3.99261e-05
SCN3A	0.586045	8.23162	21.8098	4.0445e-05
GLRA2	0.998601	6.57973	22.5544	4.2214e-05
RAB27B	0.847302	6.57516	21.5786	4.36075e-05
NT5DC1	1.0447	6.05377	21.684	4.3785e-05
FBXL2	0.686002	7.33507	21.4469	4.55238e-05
ADGRL2	-0.517706	9.47886	21.4017	4.62025e-05
PAG1	-0.855014	6.83936	21.3665	4.67381e-05
EPHB2	-0.76662	6.786	21.3008	4.77552e-05
SPATS2L	-0.6515	7.56245	21.0622	5.16518e-05
PDE8A	-0.711748	7.5165	20.8989	5.45119e-05
C11orf80	0.800577	6.88584	20.843	5.55277e-05
PHACTR1	0.495672	10.0321	20.5065	6.20914e-05
VWC2	-0.527535	9.00045	20.4935	6.23605e-05
LRP12	0.698749	7.03678	20.4444	6.33901e-05
MGAT4C	0.561357	11.6087	20.7571	6.34921e-05
NCAM1	0.536483	9.32107	20.4276	6.37449e-05
CXXC4	0.802785	6.42411	20.4114	6.40918e-05
KIRREL1	-0.782837	6.79831	20.287	6.68105e-05
RBFOX1	-0.464116	12.4118	20.1628	6.96476e-05
TMX4	0.95409	7.57629	23.5762	7.18324e-05
DGKI	0.512036	9.21316	20.02	7.30693e-05
ITGA9	-0.798423	6.90508	20.0145	7.3205e-05
SLC8A1-AS1	-0.709559	7.33607	19.9307	7.52975e-05
PCLO	0.54652	9.50958	19.8681	7.69044e-05
TULP4	-0.681808	6.99596	19.8515	7.73357e-05
USP3	-0.756538	6.96199	19.7823	7.91644e-05
GALNT2	-0.744327	7.21019	19.7754	7.93478e-05
SCAI	1.15631	9.13991	29.6373	7.93871e-05
NR2F1	0.612009	7.63102	19.7593	7.97824e-05
SERINC5	-0.678222	7.65262	19.7644	8.03745e-05
FUT8	-0.649301	7.98138	19.8395	8.16642e-05
GALNT17	-0.625729	8.426	19.937	8.30186e-05
NFIA	-1.51652	7.83669	31.6536	8.42104e-05
GRK3	-0.477218	9.96244	19.5404	8.59218e-05
EPB41L4B	0.778584	6.29454	19.5045	8.69746e-05
AOPEP	-0.589754	8.06027	19.3073	9.30139e-05
NOL4	0.583396	7.74212	19.306	9.30535e-05
CSMD2	-0.583149	8.96991	19.3323	9.52878e-05
MAP4K4	-0.545443	7.98189	19.2164	9.5945e-05
FSD1L	0.727704	6.55562	19.1883	9.68698e-05
PRKCA	-0.547836	9.63759	19.1286	9.88687e-05
PIP4K2A	-0.891306	6.88338	19.7613	0.000100916
JUND	0.789482	6.99604	19.1466	0.000101482
BACH2	-0.543161	8.52017	19.0412	0.000101874
MAST4	-0.5147	9.06283	19.0335	0.000102144
LYPD6	-0.666006	7.06021	18.987	0.000103785
SCUBE2	-0.892364	6.23885	18.933	0.00010573
PCDH9	-0.78916	11.38	23.6066	0.000105874
MACROD2	-0.468738	11.6515	18.8904	0.000107288
CDC5L	0.708278	7.20262	18.6434	0.000116826
DOCK9	-0.493923	8.86909	18.6361	0.00011712
AFAP1	0.674333	6.97878	18.608	0.000118264
HDAC2-AS2	1.75781	9.03264	34.1499	0.000118365
MARCH3	-0.822506	6.52436	18.5622	0.000120153
MIR137HG	1.50388	7.21026	27.9494	0.000120215
BCL11A	-0.699547	7.23047	18.5538	0.000120505
AL589740.1	1.54521	7.12308	27.9317	0.000120578
GREB1	-0.891308	6.29232	18.4649	0.000124277
SCN2A	0.527214	8.88933	18.4545	0.000124726
FRY	-0.490206	9.69111	18.3657	0.00012863
GNG4	-0.699316	7.48185	18.3967	0.000131186
RBMS3	-0.448193	10.771	18.303	0.000131467
ARL15	0.53682	8.61365	18.2446	0.00013417
AGAP1	0.651166	7.88545	18.6774	0.000134935
WWOX	-0.534589	9.76063	18.2272	0.000134985
TLK1	-0.555557	8.16448	18.2148	0.000135573
NXPH1	-0.45009	10.8197	18.2052	0.000136024
LINC01122	1.44956	8.5181	30.6622	0.000136474
FHL1	-0.844485	6.42306	18.118	0.000140229
RAPGEF6	0.59273	7.31771	18.1057	0.000140833
CDH4	-0.600932	8.0694	18.0743	0.000144064
PDP1	-0.746127	6.57505	18.0196	0.000145143
PTPRR	-0.647824	7.46726	17.9799	0.000147173
XKR4	0.46895	10.5617	17.9316	0.000149687
ALK	-0.520547	9.60477	17.8848	0.000152164
CTNNA3	-0.856745	9.04176	21.6357	0.00015823
TAB2	-0.731406	6.96777	17.7694	0.000158467
DAB1	0.502982	10.1566	17.6651	0.0001644
AC092422.1	-1.08069	6.05817	18.4314	0.000164673
CAB39L	-0.861734	6.60264	17.6315	0.000173615
GPR155	-0.563776	7.74413	17.4306	0.000178609
KHDRBS3	-1.22793	7.46009	24.2575	0.000178657
MEF2C-AS1	-0.538863	8.79932	17.4073	0.000180092
PCDH15	1.19552	8.10225	25.5734	0.000182434
DISC1	0.749867	6.97282	17.2963	0.000189188
MCTP1	0.512803	9.88116	17.2488	0.000190527
MPPED1	0.530839	8.97963	17.1979	0.000194006
GPR161	0.888249	5.91866	17.1731	0.000195733
LRRN1	-0.75835	6.38719	17.0935	0.000201367
AL050309.1	0.863721	6.26303	17.0932	0.000201392
CACNA2D3	1.06614	7.9209	23.1592	0.000203056
CMSS1	0.588651	7.87319	17.0039	0.000207923
ZFAND3	-0.47017	8.54728	16.8468	0.000219962
LRFN5	0.546037	8.33866	16.8412	0.000220405
UNC5D	0.49323	10.6374	16.7749	0.000225716
MAP1A	-0.700915	7.14563	16.7373	0.000228789
CADM1	-0.665336	8.45379	17.7859	0.000235407
UBR5	0.482675	8.41859	16.481	0.000250955
PCSK2	0.681672	8.47501	18.0502	0.00025179
FANCL	0.802287	6.32684	16.4572	0.000253127
CACNB2	0.515126	9.33669	16.3807	0.00026024
SBF2	-0.464669	9.06931	16.3598	0.000262223
LRRTM4	2.57806	9.06293	31.7803	0.000263
AJAP1	-0.544002	7.47822	16.3455	0.000263586
REPS1	-0.560544	7.80906	16.3112	0.000266887
FILIP1L	0.673021	7.1151	16.3887	0.000268942
AP2A2	-0.614444	7.29737	16.281	0.000269829
CALD1	-0.782791	6.56232	16.2222	0.000275666
MYRFL	-1.06736	6.31606	17.6637	0.000283655
PRR16	0.643432	9.054	17.5977	0.000287006
LIMCH1	-0.524738	8.59368	16.09	0.000289263
FARP1	-0.493524	8.12295	16.058	0.000292668
ANKRD55	-0.679818	7.87533	16.9527	0.000293528
PDZRN3	-0.459134	9.08533	16.0045	0.000298436
SORBS2	0.522448	7.9811	15.9375	0.000305842
BRINP2	-0.470416	8.81604	15.9322	0.000306439
ADAMTS9-AS2	-0.799901	8.81897	19.0322	0.000308804
ZNF618	0.863899	6.23204	15.8967	0.000310454
SNCA	0.753827	6.67502	15.8628	0.000314333
KCNT1	-0.824686	6.31596	15.8352	0.000317529
AC012404.1	-0.828181	6.16942	15.7917	0.000322649
GALNTL6	2.43503	10.4327	30.0218	0.000325046
KCNAB1	-0.638733	7.18418	15.744	0.000328346
CALY	0.600717	7.69713	15.7151	0.000331857
PUDP	0.799777	6.32739	15.6718	0.000337193
FAM106A	-0.849136	7.48402	18.0167	0.000340098
CCP110	0.724382	6.31768	15.5978	0.000346521
SAMD4A	0.591612	7.57955	15.5757	0.000349355
GRIK4	0.552275	7.98245	15.5611	0.000351238
SOX1-OT	-0.709667	7.41127	16.1313	0.000352717
ZDBF2	0.638112	6.80093	15.5327	0.00035494
PDE3A	-1.13043	7.08436	19.6605	0.000357604
IL1RAPL1	-0.402237	12.1858	15.4988	0.000359423
DOCK10	0.479605	10.0453	15.4558	0.000365178
NCOA1	-0.444365	8.88942	15.4194	0.000370129
OSBPL9	0.556881	7.48581	15.4147	0.000370782
MYT1L	0.407076	10.0676	15.3753	0.000376234
SLC6A1	-0.426835	10.6568	15.3572	0.000378762
SEZ6L	1.01886	6.63979	17.4378	0.000379281
SSX2IP	-0.745367	6.47711	15.3419	0.000380928
TSPAN13	0.725601	6.4349	15.3078	0.000385778
LMO3	-0.659606	7.12386	15.3047	0.000386219
ABR	0.54473	7.69536	15.2625	0.000392326
FREM1	0.535858	9.16182	15.5468	0.00039414
OPCML	0.452181	9.43143	15.2027	0.000401145
RGS7	-0.421933	11.0713	15.1083	0.000415512
TIMP3	0.750674	7.02649	15.0736	0.000430611
SH3BGRL	-0.592347	7.17797	14.9474	0.00044126
ZMAT4	0.513876	9.64067	15.0294	0.000443577
ELAVL4	0.52674	8.0845	14.9206	0.000445713
CACNA1B	0.417851	9.74765	14.9117	0.000447193
SPANXA2-OT1	-0.761314	6.51373	14.8785	0.000452798
ZBTB20	-1.25366	8.74207	23.342	0.000461319
KCNIP1	-0.454382	9.37657	14.8142	0.000463863
BRI3BP	0.773602	6.12933	14.7921	0.00046773
CCDC88A	0.43264	8.91646	14.6293	0.000497286
FAM174A	-0.738824	6.49211	14.6012	0.000502581
CCNH	0.456735	10.119	14.5952	0.000503718
SVOP	-0.54799	7.55486	14.5658	0.000509332
ZBTB1	-0.714041	6.35744	14.5594	0.000510575
ST8SIA5	-0.597282	7.05729	14.5565	0.000511135
SYNPR	-1.35785	7.73617	22.0098	0.000527805
AP001831.1	0.704593	7.13585	14.5263	0.000531913
CNTRL	-0.68882	6.44679	14.3298	0.000556955
FUT9	-0.706486	8.62723	16.4191	0.00056928
NEGR1	0.651455	9.17408	15.8315	0.000588623
VCAN	-1.81006	6.81545	21.5266	0.000637034
PEG3	0.451787	8.19475	13.9305	0.000648625
TRIM36	0.687263	6.71883	13.9127	0.000653071
GLCCI1	-0.581151	7.7612	14.0265	0.000661391
SACS	-0.532299	7.50445	13.8656	0.00066497
PDE3B	0.543067	7.43461	13.8644	0.000665265
SLC22A23	0.681142	6.57026	13.8401	0.000671513
CHRD	-0.835461	6.3256	14.049	0.000712569
ESRRG	0.542984	8.50899	14.0299	0.000719524
SPRY4-AS1	-0.605549	7.39476	13.6722	0.000720173
GTDC1	-0.485855	7.87815	13.6087	0.000734129
AC073050.1	0.489806	9.61563	13.6688	0.000736147
SFRP1	1.16901	6.44563	16.3853	0.000738206
TMEM132C	-0.88414	6.88608	14.9665	0.000738718
CD47	-0.59613	7.28947	13.5399	0.000753911
PURG	-0.578928	7.15054	13.5277	0.000757472
DLEU2	0.629379	6.6559	13.5186	0.000760161
AP002762.2	-0.788389	6.43878	13.561	0.000762468
OSBPL8	0.456725	7.94509	13.5099	0.000762724
AC002460.2	-0.601194	7.42608	13.4696	0.000777306
RARS2	-0.616497	6.98156	13.4218	0.000789214
RYR2	-0.472633	8.35041	13.366	0.000806508
HIP1	0.707511	6.30769	13.3638	0.000807182
DCBLD2	-0.921672	6.53254	14.6239	0.000815783
CD200	0.64161	6.45864	13.3172	0.000821945
UBE2E3	-0.565446	7.12952	13.3153	0.00082255
RGS6	1.93334	7.44493	22.364	0.00083208
MIPOL1	0.519609	7.61827	13.1429	0.000879733
POU2F1	0.429952	8.33006	13.1257	0.000885693
TNIK	0.527454	7.24557	13.1251	0.000885889
CTIF	-0.621716	6.84225	13.1172	0.000888639
CPE	0.833081	6.49836	13.5198	0.000889717
BRINP1	-0.932088	6.8927	14.8699	0.000909649
NT5C2	-0.56277	6.95686	13.0516	0.000911731
HIVEP3	0.422176	9.32356	13.0475	0.000913208
PIK3R1	-0.561887	7.01485	13.0264	0.000920767
APBA2	0.509189	7.3822	13.0078	0.000927513
C8orf34	1.12447	8.67244	19.3292	0.000927646
ZBTB16	0.401104	9.26074	12.9888	0.000934454
TUBB2B	0.770292	6.22957	12.947	0.000949897
RGL1	0.504497	7.33804	12.9249	0.000958162
C1orf21	0.448966	8.23324	12.8975	0.000968559
DLX1	0.629541	6.44477	12.8713	0.000978583
USP31	-0.69044	6.655	12.8367	0.000992
INVS	-0.577789	7.21394	12.824	0.000996938
PRMT8	-0.504398	7.51173	12.8067	0.00100376
KAZN	-0.364432	12.3287	12.7456	0.00102824
RASA1	0.454837	9.19682	12.7392	0.00103083
FGD4	0.717161	6.17109	12.7322	0.0010337
KIAA1841	-0.746789	6.14087	12.7183	0.00103938
CDHR3	-0.499834	7.50203	12.7132	0.00104148
AC027288.3	-0.493311	8.00029	12.6905	0.00105085
MICAL2	-0.611315	6.58552	12.6631	0.0010623
MARCH1	1.65534	7.61085	20.4964	0.00106726
SHISA6	-0.562711	7.64189	12.7071	0.00107176
RDX	0.465683	7.66325	12.6316	0.00107561
KCTD16	-0.384311	10.1677	12.6286	0.00107688
GRIN2B	-0.387862	10.3034	12.6074	0.00108598
FRMD4B	-0.819689	6.93582	13.8387	0.00109306
NR3C1	-0.657663	6.79934	12.589	0.0010939
BICRAL	0.476314	7.53506	12.5771	0.00109906
AC119673.2	-0.783242	6.06791	12.4855	0.00113975
RFPL1S	-0.646287	6.57046	12.482	0.00114134
FAM155A	0.375543	10.2787	12.4703	0.00114664
TMEM131L	-0.648456	6.7461	12.4321	0.00116416
MTSS1	-0.410573	9.46695	12.4315	0.00116447
CLCN3	0.527861	7.59201	12.4219	0.00116894
DAAM1	0.400193	8.82154	12.3969	0.00118061
EFNA5	0.454185	8.74664	12.3628	0.00119673
GABPB2	-0.637754	6.21966	12.3491	0.00120331
ST6GALNAC5	0.897021	6.81509	13.8383	0.00120478
COLQ	0.557694	7.16427	12.3442	0.00120565
AL133346.1	0.584238	7.36074	12.3826	0.00120762
TPK1	-0.656535	6.62371	12.3296	0.0012127
NAV3	-0.472758	8.75953	12.3015	0.00123271
KCNB2	0.492314	8.14972	12.2829	0.00125632
ASAP1	0.463172	7.97146	12.1379	0.00130922
PEX5L	0.449441	9.1667	12.0636	0.00134882
CHML	0.694744	6.21186	12.0476	0.00135752
CD99L2	-0.624418	6.66696	12.0066	0.00138008
TUSC3	0.470205	7.60865	12.002	0.00138261
NDFIP1	0.417298	7.93337	11.9629	0.00140453
TSC22D1	-0.458441	8.66227	11.9421	0.00141636
NAA50	-0.668438	6.22388	11.9384	0.00141847
HECW2	-0.481984	9.54947	12.2282	0.00141972
CRADD	-0.606132	7.01799	11.9307	0.00142284
ASTN1	-0.377406	9.12554	11.9221	0.00142781
PHLPP1	0.668698	6.67339	11.946	0.001437
NDRG4	0.471253	7.53834	11.8749	0.00145524
UBXN4	0.548219	7.12352	11.8609	0.00146346
BMPER	0.583411	7.03882	11.8432	0.00147393
AEBP2	-0.45137	8.64222	11.8333	0.00147984
GPR137C	0.504099	7.98679	11.8722	0.00148909
CYTH1	-0.532333	6.98777	11.8027	0.00149824
KCNC1	-0.536344	7.01947	11.7853	0.00150883
AC006148.1	0.48861	7.72993	11.6953	0.00156478
MB21D2	0.640826	6.5941	11.6904	0.00156794
SERTM1	-0.64554	6.64528	11.6853	0.00157118
SLC43A2	-0.846633	6.20623	12.165	0.00157779
LINC01322	1.82508	7.10445	18.2693	0.00158386
AC012358.3	0.738189	6.81564	11.7444	0.00160358
MAPK10	-0.357498	9.71228	11.632	0.00160549
IGF1	-0.545608	7.94138	11.8707	0.00167986
TTC8	0.695047	6.1128	11.462	0.00172046
ATP11C	-0.455889	7.5929	11.4541	0.00172602
DDR2	0.754355	6.37462	11.8243	0.00173931
ST3GAL5	-0.543617	7.06412	11.4323	0.0017414
ATP13A3	-0.480715	7.58422	11.3981	0.00176585
LYRM2	0.607163	7.0934	11.4044	0.00179643
LRCH1	-0.623385	6.56074	11.3184	0.00182439
STMN2	-0.414446	8.33024	11.3159	0.00182626
ZNF675	0.549945	6.67279	11.3149	0.00182696
SNCB	-0.548485	6.79227	11.3082	0.00183202
MYRIP	-0.400984	9.25261	11.2892	0.0018463
ABCA5	0.494144	7.95824	11.3173	0.00187515
LYPD6B	0.534672	7.22579	11.2279	0.00189327
MAP3K13	0.46237	7.63023	11.2192	0.00190005
ARHGEF26-AS1	0.638914	6.76818	11.2341	0.00191627
TBC1D4	-0.481361	7.60352	11.1897	0.00192318
PHYHIPL	-0.391496	8.70397	11.1064	0.00199023
GRIN2A	-0.341617	11.5837	11.0056	0.0020746
TRPC3	-0.480367	8.36498	11.1023	0.0020764
RGMB	0.541735	7.0489	10.9981	0.002081
FRMPD1	-0.599547	6.51036	10.9718	0.00210374
TOX2	-0.411092	8.2665	10.9544	0.00211895
THSD7A	-0.725402	7.80518	12.6142	0.00213055
SIPA1L1	0.402272	9.6952	10.9172	0.0021518
HIVEP1	0.449207	7.46209	10.8738	0.00219077
WSCD2	0.629225	6.55604	10.8637	0.00219998
ORC2	-0.55354	6.91763	10.8352	0.00222611
KCNQ3	-0.414203	9.74108	10.8134	0.0022463
ADAM22	0.382816	9.16522	10.7941	0.00226437
SHISA9	0.384037	9.65985	10.6754	0.00237889
AP3S1	0.551226	6.98722	10.6282	0.00242613
GABBR1	0.485575	7.19847	10.6003	0.00245454
CSMD3	0.344179	11.3401	10.5814	0.002474
LMCD1-AS1	-0.659992	7.24924	11.2074	0.00248744
SPCS3	0.61248	6.27636	10.5677	0.00248823
DNM2	-0.566669	6.71341	10.5503	0.00250628
GRIN2D	0.632824	6.60978	10.5531	0.00253678
LDB2	-1.51919	7.221	15.5248	0.00257852
CBL	-0.558768	6.49143	10.4668	0.00259537
ZNF804A	-0.705982	6.53671	10.7344	0.00262201
UNC13A	-0.45493	7.47931	10.4301	0.00263563
JAK1	0.396612	8.19993	10.4091	0.00265898
PCDHA-ALL	-0.523186	7.25405	10.4076	0.00266067
KCNMA1	0.404579	8.65942	10.3269	0.00275227
GRID1	0.377033	9.29318	10.2733	0.00281508
AL139294.1	0.698853	6.2751	10.3094	0.0028224
ABHD18	0.496917	6.91553	10.2619	0.00282863
UBA6	0.485668	7.07487	10.2536	0.00283861
GAS7	0.375737	8.76092	10.2526	0.00283975
CAP2	-0.413625	8.05659	10.2515	0.00284106
BAZ2B	-0.431168	8.01568	10.217	0.00288263
PTPN11	0.468314	7.39949	10.1719	0.00293807
ARL17A	0.491541	7.55762	10.1287	0.0029922
FMN2	0.427887	8.48408	10.0898	0.00304178
MCC	0.611623	6.86625	10.1753	0.00304374
RAPGEF2	-0.372144	8.56212	10.0737	0.00306262
SLC2A13	-0.404235	9.218	10.0398	0.0031069
NCAN	0.673744	6.24515	10.0222	0.0031302
AC016642.1	0.624671	7.04061	10.0479	0.00313454
SND1	-0.429536	7.56872	10.0168	0.0031374
SCD5	0.39621	7.88067	10.0123	0.00314333
RNF150	-0.411431	8.81473	9.99694	0.0031639
ASAP2	-0.534735	6.67806	9.97109	0.0031988
SPART	-0.553255	6.92493	9.93459	0.0032488
NCKAP5	-0.520895	7.54644	9.95319	0.00326253
MMD2	-0.623585	6.50918	9.92695	0.00326618
PPP2R3A	0.550245	6.90345	9.91344	0.00327815
PARP8	0.537927	6.94526	9.89695	0.00330123
SLC13A3	0.573512	6.3832	9.82591	0.00340266
BAALC	0.564548	6.35126	9.79641	0.00344574
CHCHD6	-0.469305	7.13436	9.79028	0.00345477
DCLK1	-0.400014	8.92379	9.78036	0.00346943
SERPINI1	0.416317	7.82095	9.77163	0.00348239
GLIS3	0.680647	6.45019	9.77942	0.00352533
FEZ2	-0.554923	7.19025	9.81084	0.00357064
ENTPD4	-0.628082	6.23983	9.68718	0.00361044
APLP1	0.506183	6.78909	9.68643	0.00361159
MAGI3	0.384343	8.76459	9.67714	0.00362599
FNIP2	-0.547485	6.68693	9.66325	0.00364763
AC090945.1	0.560105	6.38627	9.60536	0.00373929
PRKCE	-0.32271	9.95401	9.58426	0.00377333
RAP1GDS1	-0.389629	7.93454	9.58013	0.00378001
TAFA2	-1.34097	7.85763	14.1075	0.00380471
ZNF536	-0.381692	10.2889	9.5606	0.00381187
PPP1R2	-0.519029	6.87685	9.54015	0.00384552
TAGLN3	-0.563996	6.72743	9.53586	0.00385261
IL1RAPL2	0.730105	8.97664	11.8363	0.00391598
PLD3	0.430163	7.74809	9.45393	0.00399093
HDAC9	0.339055	10.0299	9.45211	0.00399407
CASK	-0.356451	8.39038	9.44554	0.00400538
EXOSC10	-0.576195	6.64747	9.40275	0.00408002
ZFYVE16	-0.443258	7.49874	9.39703	0.00409011
NDUFA4	-0.558119	7.76664	9.93475	0.00409774
CNRIP1	0.499445	6.78204	9.39013	0.00410231
PPP2R2C	0.461376	7.41668	9.38196	0.00411682
PALM2-AKAP2	-0.433961	8.05656	9.40231	0.00412632
HSPA5	0.754083	6.69951	10.095	0.00421822
TAF2	0.526246	6.47679	9.3161	0.00423572
NR3C2	-0.372145	8.92332	9.24108	0.00437566
CC2D2A	-0.584821	6.81617	9.20714	0.00451232
SNX7	0.613556	6.19741	9.14039	0.00457131
ATP6V0E2	0.437963	7.24928	9.1136	0.00462491
PACSIN2	-0.517983	6.45283	9.1129	0.00462632
ARX	-0.563837	6.36566	9.05638	0.00474169
RAB11FIP2	-0.583631	6.7921	9.09217	0.00474223
CFAP161	-0.541773	6.7566	9.05461	0.00474536
TTC39C	-0.385651	7.91508	9.02958	0.00479748
PLPPR1	0.409465	8.0453	9.02323	0.00481078
AC006115.2	0.463306	7.43785	9.00675	0.00484554
MMP24	-0.652467	6.10616	8.98322	0.00489562
COX10-AS1	-0.463584	7.40076	8.97093	0.00492198
REEP5	0.558971	7.60083	9.4304	0.00501521
RTN3	0.355466	9.51498	8.9198	0.00503336
CPEB2	-0.426887	7.25479	8.88214	0.00511712
PXK	-0.446124	7.21727	8.88099	0.0051197
ARMC2	-0.50352	6.54542	8.84113	0.00521002
SYT1	-0.459352	12.1652	9.65677	0.00522366
HIPK1	-0.554118	6.69915	8.80524	0.0052928
CALM3	-0.373744	8.36858	8.78961	0.0053293
CUX1	-0.519834	6.74477	8.77317	0.00536799
SAMD12	-0.349015	9.677	8.75016	0.00542262
PDK3	-0.5749	6.80229	8.76499	0.00545863
TUBA1A	0.444718	7.33476	8.73064	0.00546944
CHN1	0.575465	6.6254	8.72861	0.00547432
MAP2K1	-0.531114	6.62078	8.7229	0.00548812
APLP2	-0.381891	8.17159	8.70832	0.00552349
CSPP1	0.441978	7.42622	8.66856	0.00562121
GAP43	0.641747	6.24787	8.6594	0.005644
LAPTM4B	0.623737	5.90885	8.64778	0.00567302
JARID2	0.574975	6.27323	8.62826	0.00572215
SARAF	0.39295	8.67994	8.60097	0.00579162
AC073525.1	0.531038	7.00721	8.59654	0.00588142
AC023480.1	-0.687816	6.16352	8.70434	0.005909
HECTD4	0.361239	8.42061	8.53843	0.0059542
FRRS1L	0.349719	8.46686	8.53597	0.00596071
NRIP1	0.487143	7.13953	8.53302	0.00596851
IGHD	0.285187	13.9335	8.48251	0.00610374
KCNN2	-0.351525	8.24838	8.44403	0.00620896
MAGI1	-0.330498	9.45518	8.43562	0.00623222
ST6GALNAC3	0.446461	7.16072	8.3578	0.00645187
NECAB1	-1.10807	6.38414	10.2537	0.00648841
AP001825.1	0.536774	6.84783	8.33186	0.00652692
DLGAP1	-0.299283	11.6143	8.31149	0.00658651
RNF217-AS1	0.850611	7.62457	10.1783	0.00664243
NKAIN3	-1.71155	8.3759	11.9438	0.00666532
TPD52L1	-0.390103	7.99303	8.24056	0.00679862
NFASC	-0.358888	7.99778	8.23445	0.00681721
EFR3B	-0.434334	7.47596	8.1706	0.00701501
CELF2	-0.402946	9.0545	8.26586	0.00707029
KIAA0825	0.422438	7.60508	8.14594	0.00709301
RAP1A	-0.533492	6.82686	8.14467	0.00709707
EXOC6	0.626947	6.59405	8.38993	0.00713197
KIF26B	0.500006	6.96391	8.1132	0.00719805
ARL6IP1	0.427324	8.08564	8.16752	0.00740534
TRERF1	-0.379648	7.58873	8.02101	0.00750282
GABRB1	0.335046	9.75309	8.01394	0.00752676
RAB3C	-0.348593	10.3949	7.99725	0.0075836
NYAP2	0.327817	9.33507	7.99018	0.00760782
TAPT1	-0.572213	6.35054	7.9808	0.00764007
NR2F1-AS1	-0.334236	9.01392	7.96126	0.00770774
PPP2R2B	0.354945	9.3938	7.95044	0.00774548
CHST11	-0.329111	8.96068	7.94672	0.00775852
SESN3	0.402894	7.76256	7.94127	0.00777763
SQSTM1	-0.507178	6.29856	7.9388	0.0077863
CRTC3	-0.410426	7.06164	7.89502	0.00794193
CHL1	0.318756	9.44518	7.88431	0.00798052
LINC00461	0.328174	9.10882	7.87831	0.00800223
EFCAB2	-0.449948	6.92472	7.8496	0.00810693
GUCY1B1	-0.424637	7.354	7.84926	0.0081082
OTUD7B	-0.649301	5.8517	7.8486	0.00811061
MAP3K4	0.493497	6.78995	7.84417	0.0081269
CDKL2	0.462235	6.75398	7.81606	0.00823115
RARB	-1.11374	6.58459	9.83153	0.00824448
SNX3	0.538792	6.62537	7.81713	0.0082959
SCN3B	0.478783	6.79798	7.7813	0.008362
YTHDC2	0.385578	7.56052	7.7559	0.00845907
KIF3A	-0.331818	8.26022	7.75084	0.00847854
SGCZ	-0.28724	11.7539	7.72366	0.00858395
KCND3	-0.328793	8.39244	7.70393	0.0086614
CGGBP1	0.451254	6.96902	7.68952	0.00871842
CBLN4	0.66695	7.63469	8.68078	0.00872383
MCF2L2	0.4056	7.73389	7.67311	0.00878383
NUP93	-0.5658	6.13822	7.64819	0.00888422
KCTD8	0.450418	8.69686	8.01533	0.008921
MIR99AHG	0.67036	8.98568	9.29709	0.00895824
NRG3	-0.288731	11.4472	7.61921	0.00900249
LINC00513	0.504521	6.77142	7.61844	0.00900564
SPRED1	-0.451589	7.30952	7.58861	0.00912917
CDH20	0.463178	7.91891	7.87789	0.00914364
NIPSNAP2	-0.471897	6.50954	7.57956	0.00916701
CAMK2N1	0.42509	7.3981	7.57693	0.00917807
LRRN3	0.49713	6.97153	7.59131	0.00919071
GLS	0.318072	8.28729	7.55265	0.00928057
CLVS2	-0.376478	7.79833	7.55051	0.00928965
BEX1	0.404805	7.43297	7.54985	0.00929245
UPF3B	0.552334	6.13308	7.546	0.00930883
TBC1D23	0.491979	6.29613	7.54315	0.00932099
ADK	-0.342069	8.45661	7.53917	0.00933798
DIP2B	0.344939	8.11675	7.51579	0.00943852
ANK3	-0.290197	10.8278	7.49552	0.00952658
OIP5-AS1	-0.344914	8.4065	7.49127	0.00954516
MBD2	0.490382	6.58779	7.47788	0.00960398
LINC00632	-0.32809	9.14421	7.44455	0.00975204
CEP126	0.43138	7.18617	7.40582	0.00992714
