# Supplementary material for: Protracted neuronal recruitment in the temporal lobes of young children
Source: Nature. Author manuscript; Available in PMC 2024 Mar 13. (PMC10901738; doi:10.1038/s41586-023-06981-x)
Supplement: Supplementary Table 5 [file NIHMS1965681-supplement-Supplementary_Table_5.xlsx]

## Sheet: Tests
Test	Interface	Parameters
Quase-likelihood F test (QLF)	edgeR v3.42	pseudobulk, (~ cluster + sample)
Wilcoxon rank sum	Seurat v4.2	default FindAllMarkers()

## Sheet: QLF
gene	logFC	logCPM	F	PValue	comparison
AHCYL1	2.60434	6.99033	609.509	5.37916e-46	Astrocytes_vs_others
ATP13A4	3.82514	6.78405	499.309	4.15775e-42	Astrocytes_vs_others
MTSS2	2.63878	6.39097	417.875	9.50607e-39	Astrocytes_vs_others
ZNRF3	3.04263	6.83662	400.725	5.64808e-38	Astrocytes_vs_others
GPAM	3.07282	4.93203	394.102	1.14231e-37	Astrocytes_vs_others
PRODH	4.62537	3.97207	364.19	3.10381e-36	Astrocytes_vs_others
AC002429.2	4.42508	8.04204	361.192	4.88714e-36	Astrocytes_vs_others
PLCD1	3.19846	3.33324	352.522	1.1919e-35	Astrocytes_vs_others
GLUD1	2.47986	7.27269	339.282	5.72235e-35	Astrocytes_vs_others
STOX1	3.20511	4.87126	326.87	2.60033e-34	Astrocytes_vs_others
AHCYL2	2.13714	7.87443	315.56	1.0734e-33	Astrocytes_vs_others
FKBP10	3.87301	4.91146	312.863	1.53546e-33	Astrocytes_vs_others
BBOX1	4.2785	4.24451	308.356	2.76796e-33	Astrocytes_vs_others
SFXN5	2.89829	7.21918	305.652	3.83598e-33	Astrocytes_vs_others
AC009879.4	3.63755	3.97013	305.568	3.8783e-33	Astrocytes_vs_others
CHPT1	2.05076	6.96073	305.321	4.00512e-33	Astrocytes_vs_others
ARHGEF26	3.78338	6.21549	306.174	4.5101e-33	Astrocytes_vs_others
PPP1R3C	4.47365	4.67527	303.34	6.27506e-33	Astrocytes_vs_others
ADGRA3	3.11458	6.43968	298.321	1.00423e-32	Astrocytes_vs_others
PBXIP1	3.55778	4.92751	294.278	1.72007e-32	Astrocytes_vs_others
SLC25A18	4.57767	5.58448	291.927	2.93879e-32	Astrocytes_vs_others
FAM189A2	4.60208	6.23174	291.492	3.11513e-32	Astrocytes_vs_others
EDNRB	4.91986	5.61297	290.747	3.44231e-32	Astrocytes_vs_others
PLPP3	3.60453	7.02149	289.794	3.58162e-32	Astrocytes_vs_others
CAMK2G	2.17264	6.78679	282.935	8.02021e-32	Astrocytes_vs_others
AC109439.2	5.13729	1.86373	290.192	9.8528e-32	Astrocytes_vs_others
GNA14	4.58791	6.08644	282.303	1.08322e-31	Astrocytes_vs_others
AL121827.2	4.92559	2.11307	278.585	1.46493e-31	Astrocytes_vs_others
ANO8	2.39318	4.69696	278.012	1.58671e-31	Astrocytes_vs_others
ARHGEF4	2.97864	6.76869	276.278	2.022e-31	Astrocytes_vs_others
ADORA2B	4.1192	3.91092	272.778	3.30948e-31	Astrocytes_vs_others
SLC16A9	3.65264	5.16598	273.887	3.45555e-31	Astrocytes_vs_others
GASK1A	2.563	5.09015	271.643	3.88634e-31	Astrocytes_vs_others
CYP4F11	5.00984	1.73717	270.078	4.85432e-31	Astrocytes_vs_others
RHOJ	3.71702	5.8033	270.842	5.34726e-31	Astrocytes_vs_others
CLDN10	3.92151	4.76406	266.805	8.7853e-31	Astrocytes_vs_others
AL133330.2	5.4145	1.55719	265.712	9.07368e-31	Astrocytes_vs_others
ASAP3	2.60183	4.47108	265.11	9.89675e-31	Astrocytes_vs_others
PLIN5	3.662	4.42044	263.907	1.17771e-30	Astrocytes_vs_others
RGR	5.18457	2.65576	263.771	1.20115e-30	Astrocytes_vs_others
AC007666.1	4.14356	1.47496	260.939	1.81305e-30	Astrocytes_vs_others
DOCK7	2.03082	7.64939	259.517	2.2323e-30	Astrocytes_vs_others
PON3	4.29944	2.71766	255.857	3.82725e-30	Astrocytes_vs_others
LRIG1	3.51881	7.56642	253.847	5.70879e-30	Astrocytes_vs_others
CASTOR1	3.20511	2.50107	251.398	7.43547e-30	Astrocytes_vs_others
SOX21-AS1	3.39301	3.99578	251.103	7.77188e-30	Astrocytes_vs_others
FADS2	2.73507	5.8477	250.987	7.90871e-30	Astrocytes_vs_others
AL109809.5	3.82627	5.79958	249.881	1.12959e-29	Astrocytes_vs_others
ATP1A2	4.51709	8.12164	249.748	1.15231e-29	Astrocytes_vs_others
YAP1	3.75514	6.38487	248.724	1.34371e-29	Astrocytes_vs_others
ANKDD1A	2.75457	6.15081	247.274	1.38464e-29	Astrocytes_vs_others
F11-AS1	4.68532	4.73883	248.52	1.38552e-29	Astrocytes_vs_others
MLC1	4.70254	5.49012	248.028	1.49214e-29	Astrocytes_vs_others
SLC1A2	4.98034	9.92923	247.582	1.59576e-29	Astrocytes_vs_others
AC097462.3	4.02699	2.11942	243.584	2.43029e-29	Astrocytes_vs_others
AC023095.1	3.49918	5.73914	244.409	2.58029e-29	Astrocytes_vs_others
CASC17	4.24837	2.95043	242.194	3.00834e-29	Astrocytes_vs_others
GPC5-AS2	4.46419	5.19883	243.295	3.0578e-29	Astrocytes_vs_others
SLC13A5	4.80728	2.71812	241.658	3.26746e-29	Astrocytes_vs_others
DTNA	2.60742	9.39725	241.109	3.55612e-29	Astrocytes_vs_others
FZD8	3.35817	3.4808	240.153	4.12187e-29	Astrocytes_vs_others
LIX1	3.37477	4.01995	238.345	5.45693e-29	Astrocytes_vs_others
NKAIN4	3.82006	5.27879	238.33	6.55991e-29	Astrocytes_vs_others
NCAN	3.4268	6.56877	238.119	6.77777e-29	Astrocytes_vs_others
LINC00299	4.29104	7.21092	237.805	7.11627e-29	Astrocytes_vs_others
SLC7A10	4.99527	2.91412	236.042	7.81816e-29	Astrocytes_vs_others
PAPLN	4.87609	4.36838	237.071	7.97507e-29	Astrocytes_vs_others
CPE	2.78948	8.76988	235.901	7.99303e-29	Astrocytes_vs_others
AC015983.2	3.89004	4.13436	235.699	8.24923e-29	Astrocytes_vs_others
MSI2	2.50852	8.99082	234.464	1.00165e-28	Astrocytes_vs_others
ZHX3	1.93519	7.43391	234.405	1.01097e-28	Astrocytes_vs_others
AL356737.2	4.398	5.78983	235.456	1.02559e-28	Astrocytes_vs_others
RLBP1	4.58264	2.21181	234.099	1.06089e-28	Astrocytes_vs_others
ADD3	1.93337	7.80711	233.713	1.12744e-28	Astrocytes_vs_others
AC005332.4	2.43164	3.9133	231.306	1.65024e-28	Astrocytes_vs_others
PLSCR4	3.51351	5.86988	232.037	1.75392e-28	Astrocytes_vs_others
MRVI1	4.73485	5.37404	231.9	1.79236e-28	Astrocytes_vs_others
GJA1	5.64341	6.86836	231.787	1.82464e-28	Astrocytes_vs_others
ARHGEF26-AS1	3.64993	5.76556	231.454	1.92316e-28	Astrocytes_vs_others
SERPINE2	3.01792	6.47017	229.138	2.5428e-28	Astrocytes_vs_others
BX470102.2	3.77091	1.99933	227.741	2.91577e-28	Astrocytes_vs_others
SOX9	3.69763	5.48554	228.38	3.13282e-28	Astrocytes_vs_others
CPT1A	2.54841	5.0733	226.979	3.29581e-28	Astrocytes_vs_others
REPS1	1.56768	7.03307	226.721	3.43558e-28	Astrocytes_vs_others
CACHD1	3.13347	7.13375	226.413	4.01641e-28	Astrocytes_vs_others
ALDH7A1	2.20996	6.26259	225.272	4.34057e-28	Astrocytes_vs_others
MYO10	2.62689	7.36242	225.113	4.45373e-28	Astrocytes_vs_others
NPL	2.9402	6.1998	224.983	4.68595e-28	Astrocytes_vs_others
PSD2	3.41622	5.60614	224.307	6.02239e-28	Astrocytes_vs_others
CCDC80	3.73427	3.77183	222.929	6.34917e-28	Astrocytes_vs_others
VAC14-AS1	3.76375	2.43639	222.227	7.11938e-28	Astrocytes_vs_others
AQP4	5.48743	7.76142	223.13	7.28458e-28	Astrocytes_vs_others
PAMR1	3.93121	6.10987	222.794	7.69302e-28	Astrocytes_vs_others
ETNPPL	5.80336	5.79058	222.369	8.24273e-28	Astrocytes_vs_others
MACF1	1.60034	9.62729	220.656	9.2062e-28	Astrocytes_vs_others
TOM1L2	1.28309	7.07622	220.619	9.26181e-28	Astrocytes_vs_others
FGFR3	5.09448	5.75801	221.65	9.26422e-28	Astrocytes_vs_others
KANK1	2.68191	7.68838	219.556	1.10297e-27	Astrocytes_vs_others
AL158064.1	4.14895	3.70079	219.227	1.17889e-27	Astrocytes_vs_others
SLC15A2	2.93543	5.60562	219.383	1.212e-27	Astrocytes_vs_others
AC091826.2	3.63484	6.42407	219.274	1.36586e-27	Astrocytes_vs_others
GNA14-AS1	5.05417	5.45431	219.228	1.37616e-27	Astrocytes_vs_others
ABCD2	2.60134	5.06595	218.113	1.3995e-27	Astrocytes_vs_others
AL136366.1	3.33798	4.69676	217.928	1.51978e-27	Astrocytes_vs_others
AC036214.1	2.85274	3.45018	217.301	1.60089e-27	Astrocytes_vs_others
AC234582.1	3.83027	3.94957	217.311	1.60473e-27	Astrocytes_vs_others
AC021055.1	3.6324	1.95949	216.64	1.78648e-27	Astrocytes_vs_others
TTPA	3.69057	4.03915	216.52	1.92979e-27	Astrocytes_vs_others
LAMA1	3.65557	5.40539	216.863	2.03105e-27	Astrocytes_vs_others
PHYHD1	3.74169	3.55385	214.727	2.45687e-27	Astrocytes_vs_others
SNTA1	2.61269	4.8116	213.441	3.04711e-27	Astrocytes_vs_others
PRSS35	4.12747	2.87153	213.38	3.07847e-27	Astrocytes_vs_others
LINC02649	3.66852	5.76423	213.328	3.65361e-27	Astrocytes_vs_others
F3	4.7296	6.18108	213.305	3.66767e-27	Astrocytes_vs_others
LRRC8A	1.96426	4.97044	212.279	3.70396e-27	Astrocytes_vs_others
MERTK	3.44525	6.95441	212.277	4.32964e-27	Astrocytes_vs_others
GDPD2	3.96455	1.99786	211.17	4.46567e-27	Astrocytes_vs_others
AC114971.1	3.49987	6.67091	212.12	4.47279e-27	Astrocytes_vs_others
SLC3A2	2.30766	6.4541	209.911	5.52638e-27	Astrocytes_vs_others
LINC00391	4.2633	2.77437	209.516	5.91034e-27	Astrocytes_vs_others
SLC39A12	4.39496	4.45852	210.289	6.08557e-27	Astrocytes_vs_others
LINC01748	4.18499	5.97937	210.035	6.35146e-27	Astrocytes_vs_others
ANGPTL4	5.22723	5.57202	209.956	6.43672e-27	Astrocytes_vs_others
APC	1.78284	8.70484	208.876	6.58935e-27	Astrocytes_vs_others
ALDH1L1	4.45632	5.30515	209.326	7.15937e-27	Astrocytes_vs_others
ALDH2	1.79839	5.61679	207.631	8.14747e-27	Astrocytes_vs_others
ALDH1A1	4.65328	5.25594	208.526	8.19955e-27	Astrocytes_vs_others
MYOM1	2.32038	4.64825	207.4	8.47697e-27	Astrocytes_vs_others
COL5A3	4.07863	6.02405	208.304	8.51296e-27	Astrocytes_vs_others
BMPR1B	4.15701	7.09377	208.085	8.83586e-27	Astrocytes_vs_others
IL33	4.06384	4.42897	207.435	9.86785e-27	Astrocytes_vs_others
GRAMD2B	3.49844	7.26324	207.117	1.04179e-26	Astrocytes_vs_others
OPHN1	2.21833	8.09288	206.096	1.05994e-26	Astrocytes_vs_others
SLC4A4	3.74728	7.81495	206.825	1.09492e-26	Astrocytes_vs_others
ENTPD2	4.37225	2.67528	205.203	1.23583e-26	Astrocytes_vs_others
GPC5	4.00314	9.53354	205.94	1.26615e-26	Astrocytes_vs_others
ACSS3	2.95351	5.65108	205.307	1.34464e-26	Astrocytes_vs_others
GAN	2.0442	6.09847	204.696	1.34855e-26	Astrocytes_vs_others
ACSS1	3.94628	5.71304	205.162	1.45505e-26	Astrocytes_vs_others
GPT2	2.10276	5.47902	204.192	1.47122e-26	Astrocytes_vs_others
GRIN2C	4.6071	4.34466	204.004	1.77532e-26	Astrocytes_vs_others
HEPH	3.60299	4.24836	202.908	1.99214e-26	Astrocytes_vs_others
AC104088.1	3.42902	2.72198	202.291	2.04539e-26	Astrocytes_vs_others
TNIK	2.3431	9.109	201.331	2.41722e-26	Astrocytes_vs_others
ASPH	1.79671	7.44763	201.141	2.4988e-26	Astrocytes_vs_others
TLCD1	4.0746	0.9147	200.793	2.65529e-26	Astrocytes_vs_others
PTTG1IP	1.75605	6.7678	200.477	2.80597e-26	Astrocytes_vs_others
DCLK2	2.66091	8.60495	200.156	2.96841e-26	Astrocytes_vs_others
SPARCL1	2.89871	9.07556	199.84	3.13712e-26	Astrocytes_vs_others
RGMA	3.47139	5.68684	200.365	3.33337e-26	Astrocytes_vs_others
GPC5-AS1	3.93795	3.29548	199.292	3.45368e-26	Astrocytes_vs_others
APLNR	5.02374	2.65295	199.192	3.51463e-26	Astrocytes_vs_others
LIFR	2.54215	7.45375	198.999	3.63638e-26	Astrocytes_vs_others
SLC25A33	2.04711	4.74358	198.796	3.76845e-26	Astrocytes_vs_others
PCDHGC3	2.96108	3.8836	198.522	3.95419e-26	Astrocytes_vs_others
ACACB	3.37588	5.66941	198.861	4.33425e-26	Astrocytes_vs_others
CNTFR	2.7403	4.69403	197.604	4.64881e-26	Astrocytes_vs_others
ADD3-AS1	3.01889	4.63295	197.351	4.86103e-26	Astrocytes_vs_others
GLI2	4.19842	5.03832	197.551	5.45325e-26	Astrocytes_vs_others
AC103923.1	3.09016	4.04349	196.626	5.5263e-26	Astrocytes_vs_others
CERS1-GDF1	2.40901	6.22504	196.365	5.7883e-26	Astrocytes_vs_others
FAM167A-AS1	3.28743	3.25837	196.356	5.79722e-26	Astrocytes_vs_others
FMN2	2.69211	8.19916	195.277	7.02212e-26	Astrocytes_vs_others
AC104088.3	3.9573	0.680109	194.413	8.19038e-26	Astrocytes_vs_others
HIF3A	3.89675	6.50372	195.108	8.39341e-26	Astrocytes_vs_others
THSD1	2.97503	4.33102	193.814	9.11553e-26	Astrocytes_vs_others
LINC02097	2.88329	3.09261	193.204	1.01664e-25	Astrocytes_vs_others
GPM6A	2.70623	10.3898	193.135	1.02929e-25	Astrocytes_vs_others
ACP6	2.18925	4.77255	192.618	1.12935e-25	Astrocytes_vs_others
SCARA3	3.63526	4.94678	193.219	1.17426e-25	Astrocytes_vs_others
C16orf74	3.38131	2.71236	191.712	1.32898e-25	Astrocytes_vs_others
NTM	2.65805	10.1923	191.644	1.34551e-25	Astrocytes_vs_others
SMOX	2.70193	4.2749	191.588	1.35915e-25	Astrocytes_vs_others
ACBD7	3.49281	3.06458	191.57	1.36356e-25	Astrocytes_vs_others
AC091078.1	3.20409	5.26363	192.113	1.43087e-25	Astrocytes_vs_others
SDS	4.0333	2.10968	191.218	1.45275e-25	Astrocytes_vs_others
PITPNC1	2.65843	8.88278	191.13	1.47606e-25	Astrocytes_vs_others
AC093535.1	3.34103	6.57337	191.79	1.51609e-25	Astrocytes_vs_others
AC053513.1	2.92335	7.7564	190.97	1.51938e-25	Astrocytes_vs_others
MYORG	2.94489	3.75225	190.559	1.63648e-25	Astrocytes_vs_others
SEMA4B	2.25525	4.98031	190.033	1.79962e-25	Astrocytes_vs_others
AL445209.1	5.0089	0.0992452	208.098	1.84405e-25	Astrocytes_vs_others
FAM184A	2.18515	6.98722	189.544	1.96645e-25	Astrocytes_vs_others
OBI1-AS1	5.49606	7.9479	189.745	2.1897e-25	Astrocytes_vs_others
AC114964.2	4.13714	1.10717	188.299	2.466e-25	Astrocytes_vs_others
PLCG1	1.99515	5.54886	188.215	2.50387e-25	Astrocytes_vs_others
AC073475.1	2.22169	5.73563	188.098	2.55773e-25	Astrocytes_vs_others
RGS20	3.92493	6.11384	188.343	2.82181e-25	Astrocytes_vs_others
C1orf61	3.22277	7.99499	187.817	2.94366e-25	Astrocytes_vs_others
OSBPL11	2.0348	5.98302	187.268	2.97617e-25	Astrocytes_vs_others
GAREM2	3.23384	3.66987	186.978	3.13854e-25	Astrocytes_vs_others
AL513217.1	3.46395	2.80014	186.622	3.34942e-25	Astrocytes_vs_others
GPT	3.56853	1.61509	186.565	3.38504e-25	Astrocytes_vs_others
LINC01896	3.80763	4.91486	187.225	3.45699e-25	Astrocytes_vs_others
ATP1A4	3.41106	1.89143	186.376	3.50443e-25	Astrocytes_vs_others
TPCN1	2.0863	5.93246	186.309	3.54745e-25	Astrocytes_vs_others
TMEM164	1.99895	5.95876	185.928	3.8047e-25	Astrocytes_vs_others
AIFM3	3.49152	3.61429	185.902	3.82281e-25	Astrocytes_vs_others
ABLIM1	3.05252	8.2141	185.554	4.10909e-25	Astrocytes_vs_others
AC007432.1	4.28874	2.1907	185.331	4.24549e-25	Astrocytes_vs_others
SLC7A11-AS1	3.33356	4.08642	185.33	4.24635e-25	Astrocytes_vs_others
BAALC	2.46732	6.69855	185.311	4.26157e-25	Astrocytes_vs_others
LINC02656	3.34254	1.75096	184.801	4.68097e-25	Astrocytes_vs_others
GEM	3.60893	4.63253	184.908	5.27999e-25	Astrocytes_vs_others
PAX6	3.94287	4.70263	183.954	6.29122e-25	Astrocytes_vs_others
ATP1B2	3.15622	6.5327	183.668	6.63122e-25	Astrocytes_vs_others
BMPR1A	1.61638	7.41878	182.315	7.4163e-25	Astrocytes_vs_others
SMO	2.8771	3.70848	182.293	7.44754e-25	Astrocytes_vs_others
SDC4	4.66959	4.28973	182.779	7.81401e-25	Astrocytes_vs_others
PLXNB3	3.52314	3.73282	181.888	8.0298e-25	Astrocytes_vs_others
LRP4	3.59742	5.95219	182.095	8.86906e-25	Astrocytes_vs_others
AC022601.1	2.96314	4.51977	181.339	8.89516e-25	Astrocytes_vs_others
MASP1	3.58103	4.20314	182.049	8.89755e-25	Astrocytes_vs_others
RFX4	3.84321	7.47159	181.347	1.01885e-24	Astrocytes_vs_others
IL17RB	3.54675	4.1352	180.446	1.1263e-24	Astrocytes_vs_others
CDC14A	3.42591	6.19387	180.731	1.14245e-24	Astrocytes_vs_others
AL096709.1	4.39778	0.835463	179.578	1.23693e-24	Astrocytes_vs_others
SLC14A1	4.67577	4.58924	180.235	1.25314e-24	Astrocytes_vs_others
ACSF2	3.07539	3.11497	178.806	1.42989e-24	Astrocytes_vs_others
LINC00645	3.98407	2.02165	178.647	1.47339e-24	Astrocytes_vs_others
BCAN	3.19058	7.13227	179.365	1.47412e-24	Astrocytes_vs_others
A2ML1	2.85434	3.5912	178.553	1.49974e-24	Astrocytes_vs_others
S1PR1	4.42353	4.45872	179.269	1.50101e-24	Astrocytes_vs_others
PDLIM5	2.05426	6.94486	178.397	1.5445e-24	Astrocytes_vs_others
AC097518.2	5.07601	4.85535	178.831	1.62927e-24	Astrocytes_vs_others
FAM3D-AS1	3.85208	1.88825	178.044	1.65094e-24	Astrocytes_vs_others
AC090625.2	4.12853	0.780511	178.01	1.66148e-24	Astrocytes_vs_others
PSAT1	2.57624	5.67074	177.966	1.67525e-24	Astrocytes_vs_others
AC073050.1	2.80669	7.76861	177.886	1.70101e-24	Astrocytes_vs_others
MMD2	3.16344	6.38109	178.262	1.81268e-24	Astrocytes_vs_others
SLC1A4	2.53645	5.55361	176.8	2.08899e-24	Astrocytes_vs_others
CEP85L	1.75988	7.4577	176.722	2.12002e-24	Astrocytes_vs_others
ACSL6	2.70973	6.28726	177.032	2.16151e-24	Astrocytes_vs_others
CAPN2	1.90214	5.85355	176.519	2.20313e-24	Astrocytes_vs_others
AL157396.1	3.6683	4.15616	176.426	2.48729e-24	Astrocytes_vs_others
RHPN2	2.45522	4.17519	175.666	2.59087e-24	Astrocytes_vs_others
TRIL	3.36939	3.97848	175.538	2.65512e-24	Astrocytes_vs_others
AL117335.1	2.5408	3.99029	175.369	2.74204e-24	Astrocytes_vs_others
SLCO1C1	4.53126	6.04322	175.563	3.01653e-24	Astrocytes_vs_others
LINC01080	3.7502	1.93172	174.549	3.20649e-24	Astrocytes_vs_others
EMILIN1	3.22766	2.53257	174.283	3.37373e-24	Astrocytes_vs_others
RFX3-AS1	1.5563	6.2005	173.953	3.59357e-24	Astrocytes_vs_others
NKAIN3	3.57466	9.07254	174.192	3.80233e-24	Astrocytes_vs_others
AC007193.2	3.76665	4.25921	173.211	4.72092e-24	Astrocytes_vs_others
AC019257.1	3.24677	3.30641	172.516	4.73568e-24	Astrocytes_vs_others
ITGB4	3.6576	4.19648	172.643	5.0586e-24	Astrocytes_vs_others
FERMT2	2.3313	4.01868	172.136	5.09454e-24	Astrocytes_vs_others
AGT	4.76476	5.74598	172.796	5.11122e-24	Astrocytes_vs_others
AL137139.2	4.32082	6.30006	172.644	5.26225e-24	Astrocytes_vs_others
LINC02406	3.62027	3.61649	171.908	5.32432e-24	Astrocytes_vs_others
GRAMD1C	3.30062	6.26217	172.282	5.63955e-24	Astrocytes_vs_others
SLC7A11	4.43512	6.88482	172.158	5.77606e-24	Astrocytes_vs_others
LHX2	3.07313	5.22217	171.166	6.99011e-24	Astrocytes_vs_others
LINC01814	4.01218	1.84782	170.468	7.03381e-24	Astrocytes_vs_others
AC015908.3	3.25235	2.37486	170.355	7.19056e-24	Astrocytes_vs_others
HNF4G	3.15576	3.47503	170.128	7.51376e-24	Astrocytes_vs_others
INTU	1.97039	7.16079	169.727	8.12285e-24	Astrocytes_vs_others
AC016716.2	3.21857	4.42515	170.136	8.1445e-24	Astrocytes_vs_others
P2RY1	3.21082	3.9882	169.873	8.29131e-24	Astrocytes_vs_others
TMEM220-AS1	2.90138	2.86961	169.201	8.99923e-24	Astrocytes_vs_others
FGF2	3.17046	5.71931	169.724	9.23379e-24	Astrocytes_vs_others
AC027117.2	3.94793	4.2449	169.6	9.45906e-24	Astrocytes_vs_others
FAM167A	3.39917	3.0721	168.719	9.88514e-24	Astrocytes_vs_others
SHROOM3	3.3422	7.1792	168.973	1.06825e-23	Astrocytes_vs_others
AL590617.2	4.08907	4.15304	168.397	1.19472e-23	Astrocytes_vs_others
ACOT11	2.7877	5.43456	168.263	1.20378e-23	Astrocytes_vs_others
NAT8L	2.42864	5.47092	167.592	1.2324e-23	Astrocytes_vs_others
LRP4-AS1	3.42313	5.41546	168.197	1.24208e-23	Astrocytes_vs_others
POU4F1	4.08799	0.213521	167.519	1.25012e-23	Astrocytes_vs_others
DST	1.48803	9.75628	166.822	1.43354e-23	Astrocytes_vs_others
LFNG	3.71655	3.91022	167.13	1.48777e-23	Astrocytes_vs_others
FGFRL1	2.95488	3.04395	166.395	1.55919e-23	Astrocytes_vs_others
PRDM16-DT	5.06105	4.16669	166.91	1.59694e-23	Astrocytes_vs_others
RANBP3L	4.18463	6.48377	166.727	1.65507e-23	Astrocytes_vs_others
MT1X	4.41333	5.4242	166.689	1.66738e-23	Astrocytes_vs_others
AC099792.1	4.0576	6.25268	166.594	1.69875e-23	Astrocytes_vs_others
APC2	2.13046	5.91688	165.835	1.74092e-23	Astrocytes_vs_others
EMX2OS	4.403	5.08851	166.363	1.77768e-23	Astrocytes_vs_others
AL121987.1	2.82059	2.61481	165.283	1.94132e-23	Astrocytes_vs_others
AC018695.2	3.47267	0.109587	164.934	2.08036e-23	Astrocytes_vs_others
AC106873.1	3.09376	0.885635	164.595	2.22468e-23	Astrocytes_vs_others
ALDH4A1	2.84288	2.99697	164.16	2.42517e-23	Astrocytes_vs_others
GJB6	4.69521	3.53923	164.734	2.43468e-23	Astrocytes_vs_others
PYGM	4.19257	2.47616	164.005	2.50095e-23	Astrocytes_vs_others
SALL3	3.85578	4.77019	164.577	2.52595e-23	Astrocytes_vs_others
AL137781.1	3.81333	1.21866	163.843	2.58267e-23	Astrocytes_vs_others
LINC00472	2.14856	6.74842	163.733	2.64012e-23	Astrocytes_vs_others
AC012405.1	4.34363	5.74696	164.188	2.72731e-23	Astrocytes_vs_others
BCKDHB	1.63759	7.00977	163.307	2.87359e-23	Astrocytes_vs_others
KLF15	3.0818	3.44221	163.205	2.93227e-23	Astrocytes_vs_others
PDGFRB	3.93705	6.55797	163.708	2.99891e-23	Astrocytes_vs_others
GPR75	2.09143	3.88077	162.494	3.37896e-23	Astrocytes_vs_others
ITGA7	2.83362	5.07007	162.654	3.53894e-23	Astrocytes_vs_others
HEPACAM	3.64226	6.01866	162.276	3.98524e-23	Astrocytes_vs_others
TMC1	2.78777	3.33613	161.502	4.12105e-23	Astrocytes_vs_others
ID4	4.37847	7.07565	161.756	4.42052e-23	Astrocytes_vs_others
AL031056.1	5.36911	3.76026	161.698	4.47155e-23	Astrocytes_vs_others
AL358154.1	3.69198	2.58124	160.857	4.6906e-23	Astrocytes_vs_others
PLIN1	3.66278	0.547115	160.792	4.75248e-23	Astrocytes_vs_others
SEMA4A	2.7016	3.8782	160.539	5.00065e-23	Astrocytes_vs_others
FAM182B	1.72217	6.41945	160.361	5.18335e-23	Astrocytes_vs_others
PLA2G5	4.20118	1.91237	160.33	5.21605e-23	Astrocytes_vs_others
PHF21B	3.21825	6.28475	160.836	5.31209e-23	Astrocytes_vs_others
SELENBP1	4.00149	3.30433	160.604	5.41908e-23	Astrocytes_vs_others
ALDOC	2.75026	5.3647	159.711	5.90881e-23	Astrocytes_vs_others
NOTCH2NLC	2.20527	5.864	159.345	6.36249e-23	Astrocytes_vs_others
FAM107A	2.8725	6.09009	159.932	6.36778e-23	Astrocytes_vs_others
BTBD17	3.28787	2.40683	159.329	6.38231e-23	Astrocytes_vs_others
CABLES1	3.60877	6.27949	159.879	6.43634e-23	Astrocytes_vs_others
FUT10	1.95148	4.93346	158.721	7.21911e-23	Astrocytes_vs_others
AC103726.2	3.61591	3.03564	171.918	7.32619e-23	Astrocytes_vs_others
CDH20	3.08822	8.47949	158.985	7.38439e-23	Astrocytes_vs_others
TLE1	2.2363	6.67413	158.58	7.42796e-23	Astrocytes_vs_others
AL590666.2	3.7387	3.41172	158.094	8.31825e-23	Astrocytes_vs_others
SLC9A3R1	3.44469	4.03906	158.057	9.05282e-23	Astrocytes_vs_others
MAPK4	2.8276	6.31991	157.92	9.55335e-23	Astrocytes_vs_others
RHOBTB3	2.34255	7.04564	157.261	9.71066e-23	Astrocytes_vs_others
FAM181B	3.28801	4.79081	157.825	9.73901e-23	Astrocytes_vs_others
PIPOX	2.63375	2.2457	157.166	9.90049e-23	Astrocytes_vs_others
AC010638.1	2.70606	3.36646	156.991	1.02609e-22	Astrocytes_vs_others
MRO	3.19099	2.69975	156.695	1.09002e-22	Astrocytes_vs_others
ATP13A5	3.31999	4.25878	156.937	1.12706e-22	Astrocytes_vs_others
ADGRG1	2.95701	6.37196	157.037	1.14271e-22	Astrocytes_vs_others
AC005871.2	3.75702	2.0127	156.315	1.17791e-22	Astrocytes_vs_others
LINC02006	2.60737	3.62802	156.074	1.23738e-22	Astrocytes_vs_others
TSC22D4	3.06152	6.16651	156.536	1.26503e-22	Astrocytes_vs_others
AMOT	2.92192	4.65002	156.398	1.26988e-22	Astrocytes_vs_others
FIBIN	3.17453	3.54586	155.747	1.32312e-22	Astrocytes_vs_others
DISP3	2.84838	4.17389	155.738	1.3255e-22	Astrocytes_vs_others
CHST7	2.69447	3.34859	155.277	1.45716e-22	Astrocytes_vs_others
DAG1	1.42202	5.22337	155.176	1.48766e-22	Astrocytes_vs_others
ADHFE1	2.33391	4.95739	155.174	1.48824e-22	Astrocytes_vs_others
SLC51B	3.67453	1.21202	154.533	1.69782e-22	Astrocytes_vs_others
SYTL4	3.1781	4.06054	154.506	1.79349e-22	Astrocytes_vs_others
ASB3	1.20105	7.28658	153.794	1.97756e-22	Astrocytes_vs_others
UFL1-AS1	2.11488	6.18418	153.232	2.22093e-22	Astrocytes_vs_others
RYR3	3.80375	7.58358	153.688	2.26547e-22	Astrocytes_vs_others
NADK2	1.71391	5.87863	152.754	2.45219e-22	Astrocytes_vs_others
NBPF19	2.39033	4.04944	152.698	2.48097e-22	Astrocytes_vs_others
NTSR2	3.88378	2.35117	152.448	2.61303e-22	Astrocytes_vs_others
MROH7	2.61171	4.93058	152.409	2.70579e-22	Astrocytes_vs_others
B4GALNT4	2.10054	5.47575	152.178	2.76336e-22	Astrocytes_vs_others
ID2	2.76813	6.07574	152.642	2.81083e-22	Astrocytes_vs_others
IQCK	1.67173	6.27083	151.987	2.87509e-22	Astrocytes_vs_others
C2orf72	2.36682	5.49096	151.979	2.87999e-22	Astrocytes_vs_others
VWA3B	2.95087	3.88291	151.976	2.88192e-22	Astrocytes_vs_others
SLC18B1	1.99832	5.43443	151.06	3.4878e-22	Astrocytes_vs_others
AC007325.2	4.38589	0.484823	160.188	3.50414e-22	Astrocytes_vs_others
DBX2	3.78907	2.51966	150.694	3.76503e-22	Astrocytes_vs_others
VAV3	3.00784	6.17584	151.174	3.80986e-22	Astrocytes_vs_others
EFEMP1	3.73588	4.84113	151.085	3.88112e-22	Astrocytes_vs_others
PHKG1	2.06297	3.64844	150.395	4.00748e-22	Astrocytes_vs_others
TULP3	2.19037	5.68771	150.201	4.17388e-22	Astrocytes_vs_others
FRMPD2	3.21045	5.15445	150.622	4.25505e-22	Astrocytes_vs_others
MRAS	1.73119	5.3818	149.979	4.3722e-22	Astrocytes_vs_others
OAF	3.87673	4.64953	150.357	4.51536e-22	Astrocytes_vs_others
ADGRV1	4.37933	9.58143	149.988	4.87703e-22	Astrocytes_vs_others
ITPR2	2.46418	8.66585	149.327	5.0139e-22	Astrocytes_vs_others
CLU	2.86914	8.87027	149.261	5.08412e-22	Astrocytes_vs_others
STK17B	2.76279	4.43148	149.191	5.1593e-22	Astrocytes_vs_others
NT5E	3.06157	4.06495	149.149	5.20526e-22	Astrocytes_vs_others
HKDC1	3.08944	2.40521	148.997	5.37348e-22	Astrocytes_vs_others
ALDH1L1-AS2	3.69252	1.77975	148.971	5.40308e-22	Astrocytes_vs_others
ZFYVE21	1.8739	5.07595	148.865	5.52561e-22	Astrocytes_vs_others
PIEZO1	2.81501	3.87232	148.72	5.69645e-22	Astrocytes_vs_others
DTX1	2.31921	4.49047	148.555	5.89784e-22	Astrocytes_vs_others
LINC01094	4.27324	4.28595	149.07	5.90868e-22	Astrocytes_vs_others
MFGE8	3.47194	5.18662	148.57	6.56212e-22	Astrocytes_vs_others
ARHGEF17	1.84808	5.10994	148.036	6.58017e-22	Astrocytes_vs_others
LINC02060	3.01941	1.70654	147.961	6.68499e-22	Astrocytes_vs_others
SLC25A48	3.90199	4.23335	148.351	6.87121e-22	Astrocytes_vs_others
LGR4	2.08656	6.04446	147.318	7.65961e-22	Astrocytes_vs_others
BMP7	2.92034	5.47995	147.681	7.90981e-22	Astrocytes_vs_others
EMX2	4.63595	4.01594	147.641	7.97819e-22	Astrocytes_vs_others
AC110023.1	2.71971	5.13322	147.502	8.01907e-22	Astrocytes_vs_others
ZNRF3-AS1	3.10907	2.85119	146.852	8.45472e-22	Astrocytes_vs_others
OTX1	3.77219	1.57355	146.706	8.72043e-22	Astrocytes_vs_others
AC073941.1	4.09727	3.73819	146.851	9.42396e-22	Astrocytes_vs_others
LINC01338	3.68299	1.94717	146.214	9.68291e-22	Astrocytes_vs_others
CASP7	2.46837	3.44871	146.036	1.00565e-21	Astrocytes_vs_others
PLEKHO2	3.21891	3.19169	146.002	1.01298e-21	Astrocytes_vs_others
SYCP3	2.18481	3.83266	145.898	1.03548e-21	Astrocytes_vs_others
AC034228.3	2.96146	3.77802	145.684	1.08398e-21	Astrocytes_vs_others
AC078955.1	3.30475	2.38405	145.495	1.12857e-21	Astrocytes_vs_others
LINC01995	3.57492	1.77136	144.887	1.28488e-21	Astrocytes_vs_others
NHSL1	4.04184	7.54201	145.34	1.29814e-21	Astrocytes_vs_others
LINC01138	1.81164	6.31524	144.368	1.43602e-21	Astrocytes_vs_others
ABI1	1.38547	7.28329	144.266	1.46773e-21	Astrocytes_vs_others
ITM2C	2.09587	6.88838	144.204	1.4873e-21	Astrocytes_vs_others
MGST1	3.85053	5.53152	144.054	1.70759e-21	Astrocytes_vs_others
PHKA1	2.75483	4.55528	143.616	1.78025e-21	Astrocytes_vs_others
AL133330.1	3.65359	0.100429	147.417	1.85562e-21	Astrocytes_vs_others
C1QL4	3.91259	1.09255	142.532	2.1313e-21	Astrocytes_vs_others
EYA2	3.55103	5.54046	142.765	2.2511e-21	Astrocytes_vs_others
AC114760.2	3.22809	2.43132	142.241	2.26987e-21	Astrocytes_vs_others
LSAMP	2.29152	11.386	142.013	2.38438e-21	Astrocytes_vs_others
FGGY	1.64254	5.97581	141.653	2.57743e-21	Astrocytes_vs_others
PHLPP1	1.50173	8.82813	141.648	2.5803e-21	Astrocytes_vs_others
LGI4	3.09775	4.64647	142.12	2.58589e-21	Astrocytes_vs_others
AL365181.3	3.84017	1.26914	152.231	2.71627e-21	Astrocytes_vs_others
RAPGEF3	3.03769	4.71876	141.88	2.72313e-21	Astrocytes_vs_others
SUCLG2-AS1	2.35605	5.38809	141.359	2.76785e-21	Astrocytes_vs_others
AL354743.2	3.80706	1.65478	141.057	2.93327e-21	Astrocytes_vs_others
AC008127.1	3.63085	3.1649	141.238	2.94577e-21	Astrocytes_vs_others
ABCC9	3.34513	5.40089	141.37	3.04001e-21	Astrocytes_vs_others
TTC23	1.82132	4.73721	140.857	3.06337e-21	Astrocytes_vs_others
GPR37L1	4.10041	5.44563	141.106	3.21873e-21	Astrocytes_vs_others
ZNF423	2.7096	5.3653	140.998	3.2946e-21	Astrocytes_vs_others
HES1	3.41339	6.40955	140.502	3.66815e-21	Astrocytes_vs_others
PCDHGA3	2.75007	2.07518	139.888	3.78338e-21	Astrocytes_vs_others
ELOVL2	3.28343	5.37057	140.294	3.83774e-21	Astrocytes_vs_others
AC111170.1	4.29681	-0.0378494	144.376	4.04629e-21	Astrocytes_vs_others
MMP28	3.19833	4.42159	139.865	4.21297e-21	Astrocytes_vs_others
SLC38A3	3.39487	3.42138	139.025	4.56939e-21	Astrocytes_vs_others
PLXNB1	3.16353	5.38793	138.985	5.10213e-21	Astrocytes_vs_others
SLC30A10	2.11824	5.47324	138.457	5.17544e-21	Astrocytes_vs_others
BBS2	1.62846	6.2749	138.094	5.60484e-21	Astrocytes_vs_others
KCNJ10	3.48302	5.22515	138.283	5.94819e-21	Astrocytes_vs_others
RIDA	1.72082	4.16271	137.58	6.27573e-21	Astrocytes_vs_others
MYBPC1	3.23385	3.59588	137.38	6.62151e-21	Astrocytes_vs_others
ROBO3	2.65703	4.17953	137.285	6.69745e-21	Astrocytes_vs_others
LINC01727	3.75805	2.45188	137.14	6.91569e-21	Astrocytes_vs_others
LCAT	3.11201	2.67638	137.113	6.9568e-21	Astrocytes_vs_others
SAMD11	3.66614	1.74652	136.962	7.19336e-21	Astrocytes_vs_others
STON2	3.88282	0.678198	136.808	7.44108e-21	Astrocytes_vs_others
PTN	2.61115	8.91018	136.33	8.27131e-21	Astrocytes_vs_others
TRAK1	1.54785	7.14213	136.251	8.41886e-21	Astrocytes_vs_others
LSAMP-AS1	2.55047	5.83336	136.437	8.72789e-21	Astrocytes_vs_others
PPP1R3D	2.38958	2.48095	135.995	8.90873e-21	Astrocytes_vs_others
LINC00378	2.8519	3.76776	135.624	9.67349e-21	Astrocytes_vs_others
AC112253.1	4.24773	1.60381	138.109	9.71587e-21	Astrocytes_vs_others
CHRDL1	3.52627	4.15861	135.998	9.83137e-21	Astrocytes_vs_others
SASH1	2.09382	7.89507	135.209	1.0609e-20	Astrocytes_vs_others
ID3	4.16063	6.40522	135.639	1.06432e-20	Astrocytes_vs_others
C4B	3.11628	2.37857	135.012	1.10848e-20	Astrocytes_vs_others
SORBS1	2.2024	9.06129	134.941	1.12605e-20	Astrocytes_vs_others
CNTFR-AS1	2.90829	2.62256	134.899	1.13664e-20	Astrocytes_vs_others
RRS1-AS1	3.14026	0.512308	134.786	1.1658e-20	Astrocytes_vs_others
PPP1R9A	2.15385	8.6988	134.607	1.21307e-20	Astrocytes_vs_others
BOC	2.82427	5.06374	134.94	1.24259e-20	Astrocytes_vs_others
ADCYAP1R1	2.48794	5.30452	134.356	1.37522e-20	Astrocytes_vs_others
AC092919.1	2.73173	1.72816	133.838	1.44047e-20	Astrocytes_vs_others
LINC00903	2.57015	4.78575	133.744	1.48634e-20	Astrocytes_vs_others
BDH2	2.59082	4.21578	133.456	1.56944e-20	Astrocytes_vs_others
AC087241.2	2.8423	1.22876	133.349	1.60721e-20	Astrocytes_vs_others
IDH2-DT	3.10076	3.10295	133.199	1.66252e-20	Astrocytes_vs_others
PPP1R3G	3.48547	1.06087	133.159	1.6772e-20	Astrocytes_vs_others
AC027117.1	3.50368	1.09781	132.978	1.7471e-20	Astrocytes_vs_others
LPAR4	2.95039	2.53675	132.853	1.79686e-20	Astrocytes_vs_others
AGFG2	2.01707	3.57506	132.49	1.94957e-20	Astrocytes_vs_others
CRB2	3.23098	4.22105	132.693	2.01535e-20	Astrocytes_vs_others
MFAP3L	2.31542	5.6138	132.335	2.0427e-20	Astrocytes_vs_others
RBM28	1.22546	6.01161	132.032	2.16129e-20	Astrocytes_vs_others
GLI3	4.25497	6.5764	132.409	2.18508e-20	Astrocytes_vs_others
TP53BP2	2.23345	5.72536	131.943	2.21503e-20	Astrocytes_vs_others
AL392086.3	3.23466	5.10445	132.319	2.22975e-20	Astrocytes_vs_others
PRDM16	4.15045	6.01827	132.057	2.36488e-20	Astrocytes_vs_others
RAB34	3.61837	3.58791	132.015	2.38725e-20	Astrocytes_vs_others
EML3	2.64561	2.92687	131.444	2.46808e-20	Astrocytes_vs_others
HORMAD2-AS1	2.93229	0.926863	131.334	2.53032e-20	Astrocytes_vs_others
TTYH1	3.19009	7.08254	131.668	2.58122e-20	Astrocytes_vs_others
NKAIN3-IT1	2.30824	3.68133	131.228	2.59202e-20	Astrocytes_vs_others
OSMR-AS1	2.90858	4.46471	131.34	2.68187e-20	Astrocytes_vs_others
SOX9-AS1	2.45168	5.56788	131.375	2.69978e-20	Astrocytes_vs_others
SRPX2	4.08126	3.28456	131.337	2.78092e-20	Astrocytes_vs_others
DPY19L3	1.54605	6.27092	130.58	3.00176e-20	Astrocytes_vs_others
NID1	2.8908	5.64491	130.835	3.11421e-20	Astrocytes_vs_others
AC063919.1	3.13142	1.35463	130.377	3.14297e-20	Astrocytes_vs_others
GLUL	3.73603	8.08903	130.744	3.17843e-20	Astrocytes_vs_others
AC002460.2	2.70387	6.16718	130.179	3.6119e-20	Astrocytes_vs_others
TRIM47	3.44264	3.31901	129.637	3.74078e-20	Astrocytes_vs_others
CDC42EP4	3.30877	4.94828	130.014	3.74981e-20	Astrocytes_vs_others
AC106845.1	4.0953	5.67585	129.942	3.81104e-20	Astrocytes_vs_others
S100A2	3.95392	0.115684	129.477	3.85788e-20	Astrocytes_vs_others
RFX2	2.02666	5.86971	129.329	3.99009e-20	Astrocytes_vs_others
LCN12	3.19178	1.52182	129.32	3.99871e-20	Astrocytes_vs_others
NFATC4	3.99355	2.97002	133.48	4.19354e-20	Astrocytes_vs_others
AP005329.2	2.31051	3.49542	128.863	4.43826e-20	Astrocytes_vs_others
SDC2	2.88334	5.46354	129.172	4.5388e-20	Astrocytes_vs_others
CSGALNACT1	3.07241	8.14748	129.153	4.55862e-20	Astrocytes_vs_others
S100A1	4.92708	3.30853	129.056	4.6611e-20	Astrocytes_vs_others
AC013643.2	2.52025	3.85664	128.598	4.71534e-20	Astrocytes_vs_others
LRRC3B	2.88122	6.60146	128.989	4.73182e-20	Astrocytes_vs_others
AL121894.2	4.32635	0.153924	134.554	4.93041e-20	Astrocytes_vs_others
TGFBR3	2.49951	5.30464	128.706	4.93735e-20	Astrocytes_vs_others
TESK2	2.1254	5.77117	128.283	5.06757e-20	Astrocytes_vs_others
TUSC7	2.52443	4.5406	128.274	5.07895e-20	Astrocytes_vs_others
KCNN3	2.9358	6.37448	128.558	5.21982e-20	Astrocytes_vs_others
HS2ST1	1.30067	7.04336	128.136	5.24152e-20	Astrocytes_vs_others
EZR	3.85478	6.10241	128.516	5.27038e-20	Astrocytes_vs_others
VEGFA	3.00742	5.88025	128.339	5.48714e-20	Astrocytes_vs_others
STK33	2.62651	6.46246	128.24	5.61288e-20	Astrocytes_vs_others
DGKG	2.74823	7.08988	128.052	5.86007e-20	Astrocytes_vs_others
APOE	4.94932	8.32219	127.911	6.05194e-20	Astrocytes_vs_others
KIF1B	1.12133	8.97365	127.487	6.08367e-20	Astrocytes_vs_others
MUC1	3.17116	0.856724	127.151	6.57357e-20	Astrocytes_vs_others
LINC02824	4.01886	1.73292	128.664	6.78765e-20	Astrocytes_vs_others
CHST10	1.68221	4.27092	126.871	7.01094e-20	Astrocytes_vs_others
LINC01473	1.25564	7.77621	126.796	7.13276e-20	Astrocytes_vs_others
RHBDL3	2.37313	4.99224	126.431	7.76062e-20	Astrocytes_vs_others
ZNF680	1.36034	5.87451	126.207	8.17249e-20	Astrocytes_vs_others
SLC6A11	2.623	5.47574	126.482	8.39856e-20	Astrocytes_vs_others
ST7-OT4	2.79761	0.959057	125.798	8.98412e-20	Astrocytes_vs_others
LAMB2	3.12224	3.92137	125.913	8.99804e-20	Astrocytes_vs_others
LPIN1	1.718	6.27377	125.441	9.75829e-20	Astrocytes_vs_others
INPPL1	2.28232	4.25043	125.393	9.8675e-20	Astrocytes_vs_others
RNF182	3.41087	3.91654	125.694	1.00698e-19	Astrocytes_vs_others
AF117829.1	1.59887	6.95776	124.794	1.13412e-19	Astrocytes_vs_others
NR2E1	3.29267	3.76674	125.008	1.17626e-19	Astrocytes_vs_others
ZIC5	3.69366	2.42517	124.596	1.18771e-19	Astrocytes_vs_others
OGFRL1	2.01186	6.94442	124.537	1.20404e-19	Astrocytes_vs_others
IGFN1	4.79613	1.05854	128.326	1.23892e-19	Astrocytes_vs_others
TMEM132A	2.38088	5.52019	124.145	1.41371e-19	Astrocytes_vs_others
ITPKB-AS1	3.30461	2.95903	123.809	1.42692e-19	Astrocytes_vs_others
AC083864.5	3.68012	4.274	124.186	1.42795e-19	Astrocytes_vs_others
GPRC5B	2.61928	6.9083	124.093	1.4594e-19	Astrocytes_vs_others
TGFB2	2.58754	5.79671	124.087	1.46123e-19	Astrocytes_vs_others
AL139317.5	2.0355	6.72666	123.638	1.48499e-19	Astrocytes_vs_others
PHACTR3	2.13264	7.87018	123.5	1.53378e-19	Astrocytes_vs_others
EAF2	2.25043	4.86148	123.366	1.58287e-19	Astrocytes_vs_others
PAQR6	2.88655	4.20914	123.362	1.62611e-19	Astrocytes_vs_others
ID2-AS1	2.58049	1.6114	123.048	1.70531e-19	Astrocytes_vs_others
LINC00499	5.35387	6.42409	123.154	1.81611e-19	Astrocytes_vs_others
KCNE4	2.99007	4.60623	123.096	1.83471e-19	Astrocytes_vs_others
GRTP1	2.99776	2.25448	122.194	2.08366e-19	Astrocytes_vs_others
AC093610.1	3.32217	4.90689	122.479	2.12648e-19	Astrocytes_vs_others
MOXD1	2.92211	5.06105	122.422	2.15496e-19	Astrocytes_vs_others
PON2	3.48306	7.36335	122.373	2.18019e-19	Astrocytes_vs_others
NBPF14	2.75022	3.02772	121.98	2.19144e-19	Astrocytes_vs_others
TMEM47	2.08547	5.51216	121.784	2.29531e-19	Astrocytes_vs_others
SSPN	1.81765	5.09982	121.633	2.37844e-19	Astrocytes_vs_others
AC079352.1	2.62705	6.16366	121.899	2.40171e-19	Astrocytes_vs_others
AC023051.1	2.69676	5.93565	121.564	2.63581e-19	Astrocytes_vs_others
AC018695.9	2.95791	1.31626	120.996	2.7644e-19	Astrocytes_vs_others
EVC2	3.18757	3.49208	121.164	2.83343e-19	Astrocytes_vs_others
LHFPL1	3.28862	1.05289	120.885	2.83839e-19	Astrocytes_vs_others
AC008957.1	3.34139	5.58882	121.027	2.99064e-19	Astrocytes_vs_others
FAM181A	2.89044	2.17121	120.559	3.06585e-19	Astrocytes_vs_others
TRIM8	1.35305	5.24438	120.532	3.08546e-19	Astrocytes_vs_others
TP53	2.04496	4.08622	120.52	3.09433e-19	Astrocytes_vs_others
PAUPAR	2.94537	3.56618	120.56	3.16754e-19	Astrocytes_vs_others
HEPN1	3.97762	6.46855	120.607	3.30226e-19	Astrocytes_vs_others
SPATC1	3.47697	2.26275	120.026	3.47956e-19	Astrocytes_vs_others
PRDX6	1.98694	5.13946	119.961	3.5339e-19	Astrocytes_vs_others
PIK3C2A	1.18572	7.17216	119.945	3.5467e-19	Astrocytes_vs_others
SCG3	2.0437	6.90254	119.815	3.65814e-19	Astrocytes_vs_others
APCDD1	3.24723	6.23274	120.142	3.68572e-19	Astrocytes_vs_others
TNC	3.83109	6.8177	120.134	3.69336e-19	Astrocytes_vs_others
SERPINA3	4.74367	2.82626	120.038	3.77802e-19	Astrocytes_vs_others
TLR4	4.17108	4.52388	119.735	4.05901e-19	Astrocytes_vs_others
WDR49	2.99708	5.53896	119.61	4.18078e-19	Astrocytes_vs_others
LINC01515	2.58286	5.25713	119.557	4.22092e-19	Astrocytes_vs_others
PYGB	1.40564	5.21532	119.145	4.29155e-19	Astrocytes_vs_others
SLC2A4	4.05499	0.290263	124.477	4.33719e-19	Astrocytes_vs_others
NRARP	2.9922	4.37753	119.441	4.3386e-19	Astrocytes_vs_others
AC093305.1	3.12273	4.28011	119.272	4.52975e-19	Astrocytes_vs_others
AC104596.1	1.84447	6.05315	118.859	4.5939e-19	Astrocytes_vs_others
CNGA3	3.17075	1.02839	118.827	4.62974e-19	Astrocytes_vs_others
RORB	3.2176	6.52626	119.177	4.63314e-19	Astrocytes_vs_others
BCO1	2.78229	3.39085	118.809	4.64984e-19	Astrocytes_vs_others
OSGIN2	1.76754	4.67846	118.772	4.69074e-19	Astrocytes_vs_others
OLFM2	2.0589	6.33959	118.762	4.70209e-19	Astrocytes_vs_others
AC022463.1	3.64224	1.89137	118.692	4.78098e-19	Astrocytes_vs_others
MICA	2.49269	2.35821	118.69	4.78334e-19	Astrocytes_vs_others
AL078602.1	3.39551	3.87107	118.991	4.84291e-19	Astrocytes_vs_others
AL359918.2	2.7886	2.79755	118.512	4.99159e-19	Astrocytes_vs_others
SPX	3.2642	1.9213	118.443	5.07475e-19	Astrocytes_vs_others
LINC02123	3.93204	0.0649733	120.301	5.21039e-19	Astrocytes_vs_others
MT1F	4.03358	3.29132	118.853	5.42113e-19	Astrocytes_vs_others
Z97200.1	4.14598	1.11094	128.774	5.511e-19	Astrocytes_vs_others
PREX2	3.54879	8.04782	118.425	5.5419e-19	Astrocytes_vs_others
DPP10-AS3	3.49718	5.42088	118.392	5.58597e-19	Astrocytes_vs_others
SOX5	2.35629	9.8436	117.9	5.78025e-19	Astrocytes_vs_others
HHIPL1	2.3018	3.7828	117.892	5.79156e-19	Astrocytes_vs_others
ERBB2	2.15322	3.26424	117.889	5.79561e-19	Astrocytes_vs_others
AC097658.2	3.08721	0.570039	117.764	5.97175e-19	Astrocytes_vs_others
HSD17B6	2.76758	2.89023	117.599	6.2126e-19	Astrocytes_vs_others
GRTP1-AS1	3.38748	0.479897	117.558	6.275e-19	Astrocytes_vs_others
CCDC190	3.1263	1.7988	117.514	6.34182e-19	Astrocytes_vs_others
KREMEN1	2.33187	4.47474	117.493	6.37256e-19	Astrocytes_vs_others
ANKFN1	2.36255	6.45288	117.589	6.74636e-19	Astrocytes_vs_others
AC072022.2	2.8384	2.1377	117.141	6.93656e-19	Astrocytes_vs_others
AL137025.1	3.02083	2.33225	116.995	7.18429e-19	Astrocytes_vs_others
AP003025.2	3.26674	5.8061	117.312	7.23114e-19	Astrocytes_vs_others
NDP	3.21095	2.92621	116.925	7.3074e-19	Astrocytes_vs_others
SFRP2	2.57562	4.03225	116.802	7.52701e-19	Astrocytes_vs_others
AL354863.1	3.65424	1.53886	116.656	7.79654e-19	Astrocytes_vs_others
PCDHGA10	1.61966	4.21754	116.512	8.07177e-19	Astrocytes_vs_others
POU3F2	2.79541	5.72764	116.514	8.75798e-19	Astrocytes_vs_others
INHBB	3.10259	2.92178	115.94	9.26843e-19	Astrocytes_vs_others
MT1M	3.9543	5.42382	116.117	9.63733e-19	Astrocytes_vs_others
CSRP1	2.86086	6.03399	116.064	9.76022e-19	Astrocytes_vs_others
LGI1	2.83029	5.36373	115.804	1.0391e-18	Astrocytes_vs_others
FXYD1	3.78889	4.60156	115.768	1.04834e-18	Astrocytes_vs_others
AC090577.1	2.96017	3.6199	115.405	1.05504e-18	Astrocytes_vs_others
MFHAS1	1.92427	6.30754	115.228	1.10151e-18	Astrocytes_vs_others
JARID2	1.29807	7.57205	115.048	1.15067e-18	Astrocytes_vs_others
AL109741.1	4.7544	0.278571	127.454	1.15652e-18	Astrocytes_vs_others
AP003119.2	3.27255	0.359986	114.775	1.22969e-18	Astrocytes_vs_others
BBOX1-AS1	2.91534	4.29845	114.778	1.33171e-18	Astrocytes_vs_others
PRRX1	3.26661	5.50946	114.711	1.35375e-18	Astrocytes_vs_others
AASS	2.54721	6.42688	114.677	1.36494e-18	Astrocytes_vs_others
MT1E	3.95087	5.82191	114.67	1.3673e-18	Astrocytes_vs_others
MT3	3.1286	7.15164	114.65	1.37382e-18	Astrocytes_vs_others
LINC00836	3.62453	1.85449	114.246	1.39874e-18	Astrocytes_vs_others
SIX5	3.0409	1.81808	114.061	1.46325e-18	Astrocytes_vs_others
MEIKIN	3.18745	5.33113	114.28	1.50289e-18	Astrocytes_vs_others
AL589935.1	2.15615	5.02548	113.951	1.50318e-18	Astrocytes_vs_others
AL078587.2	2.39032	4.24943	113.926	1.51239e-18	Astrocytes_vs_others
TSPAN12	2.67395	3.54318	113.858	1.53772e-18	Astrocytes_vs_others
IZUMO4	2.53934	3.03617	113.831	1.54804e-18	Astrocytes_vs_others
CNN3	2.05932	7.05259	113.534	1.66442e-18	Astrocytes_vs_others
TBC1D10A	2.13747	3.63397	113.324	1.75249e-18	Astrocytes_vs_others
KAT2B	1.56159	7.38491	113.245	1.78645e-18	Astrocytes_vs_others
C19orf18	2.23197	2.7916	113.196	1.80801e-18	Astrocytes_vs_others
AL359095.1	3.6753	0.445017	117.967	1.86531e-18	Astrocytes_vs_others
CYP2J2	3.47991	4.03583	113.294	1.9053e-18	Astrocytes_vs_others
AP000844.2	3.04153	3.44905	112.978	1.96059e-18	Astrocytes_vs_others
AL122014.1	2.63991	3.38072	112.858	1.96433e-18	Astrocytes_vs_others
GPR143	2.89878	1.87089	112.7	2.0422e-18	Astrocytes_vs_others
HSDL2	1.62501	5.54429	112.544	2.12209e-18	Astrocytes_vs_others
AC016723.1	2.49148	4.74734	112.591	2.18588e-18	Astrocytes_vs_others
ENHO	3.00717	4.99438	112.706	2.20593e-18	Astrocytes_vs_others
ITPKB	3.19377	6.46119	112.522	2.308e-18	Astrocytes_vs_others
AC117464.1	3.79566	4.12604	112.443	2.35304e-18	Astrocytes_vs_others
LINC01659	3.4355	1.16549	111.991	2.4313e-18	Astrocytes_vs_others
CTNNA2	2.86225	10.5706	111.95	2.45581e-18	Astrocytes_vs_others
FBXL7	2.63021	8.98977	111.972	2.4853e-18	Astrocytes_vs_others
FAM171A1	1.73649	7.04202	111.828	2.53107e-18	Astrocytes_vs_others
SLC27A1	1.40942	5.61888	111.696	2.61488e-18	Astrocytes_vs_others
ADPGK-AS1	3.90992	0.498581	111.578	2.69238e-18	Astrocytes_vs_others
AL445426.1	2.64535	3.53534	111.573	2.69517e-18	Astrocytes_vs_others
AL162411.1	2.19549	2.71133	111.432	2.7911e-18	Astrocytes_vs_others
SLC12A4	2.48515	3.23372	111.269	2.90556e-18	Astrocytes_vs_others
EYA1	2.99863	6.02079	111.571	2.91504e-18	Astrocytes_vs_others
SPON1	3.49361	6.63313	111.536	2.93976e-18	Astrocytes_vs_others
PPFIA1	1.48089	6.71291	111.147	2.99465e-18	Astrocytes_vs_others
LINC01354	3.83751	1.64204	111.136	3.0032e-18	Astrocytes_vs_others
BMP2K	1.50539	7.7463	111.023	3.08825e-18	Astrocytes_vs_others
DMGDH	1.76808	4.60889	110.927	3.16199e-18	Astrocytes_vs_others
DAAM2	3.3953	7.14936	111.129	3.25001e-18	Astrocytes_vs_others
PPP2R5A	1.51923	5.66585	110.747	3.30624e-18	Astrocytes_vs_others
TEAD3	2.65089	2.40525	110.656	3.38221e-18	Astrocytes_vs_others
SLC1A3	3.8089	9.41068	110.94	3.40499e-18	Astrocytes_vs_others
AC119674.1	2.13542	5.18182	110.618	3.41386e-18	Astrocytes_vs_others
LRP10	2.59955	4.30536	110.757	3.42964e-18	Astrocytes_vs_others
LINC00298	3.29376	2.58762	110.394	3.60945e-18	Astrocytes_vs_others
KCTD15	2.2425	3.77564	110.331	3.6659e-18	Astrocytes_vs_others
WASF3	1.49102	6.24829	110.253	3.73776e-18	Astrocytes_vs_others
AL137018.1	3.84021	0.028015	114.838	3.82173e-18	Astrocytes_vs_others
AGL	1.32881	5.95645	110.153	3.8316e-18	Astrocytes_vs_others
LINC01422	1.82281	3.69994	110.11	3.87285e-18	Astrocytes_vs_others
AC097709.1	3.02589	0.781791	110.105	3.87825e-18	Astrocytes_vs_others
AC007736.1	3.20087	1.84275	109.8	4.18311e-18	Astrocytes_vs_others
PALLD	2.15989	7.38964	109.764	4.22109e-18	Astrocytes_vs_others
AC012404.1	2.43352	6.54016	110.064	4.22897e-18	Astrocytes_vs_others
AP003025.1	3.07361	5.61894	110.044	4.25009e-18	Astrocytes_vs_others
PC	1.72539	4.30087	109.735	4.25178e-18	Astrocytes_vs_others
IL17D	2.14487	4.53481	109.712	4.2768e-18	Astrocytes_vs_others
OR2H2	2.89033	1.95465	109.494	4.5153e-18	Astrocytes_vs_others
SAFB2	1.02395	5.96724	109.461	4.55233e-18	Astrocytes_vs_others
HSPB8	2.98006	4.30207	109.679	4.6396e-18	Astrocytes_vs_others
AC011416.4	2.60594	3.65332	109.324	4.7107e-18	Astrocytes_vs_others
MT2A	4.08981	8.41704	109.564	4.78716e-18	Astrocytes_vs_others
LINC01994	2.57937	1.5367	109.16	4.90792e-18	Astrocytes_vs_others
ELMO2	1.3525	5.20984	109.154	4.91435e-18	Astrocytes_vs_others
SLC2A10	2.4872	2.91778	108.998	5.11002e-18	Astrocytes_vs_others
AL627316.1	4.02094	2.33719	109.183	5.14967e-18	Astrocytes_vs_others
FAS	2.62749	3.51037	108.9	5.23707e-18	Astrocytes_vs_others
ROM1	2.81763	2.35641	108.662	5.55827e-18	Astrocytes_vs_others
AC008957.2	3.90826	6.56627	108.91	5.63248e-18	Astrocytes_vs_others
DDIT4L	3.29309	0.718455	108.051	6.47796e-18	Astrocytes_vs_others
S100A13	3.52441	4.00848	108.34	6.49339e-18	Astrocytes_vs_others
TJP2	1.96487	5.80619	108.022	6.52475e-18	Astrocytes_vs_others
LINC02568	2.79549	0.793648	108.01	6.54565e-18	Astrocytes_vs_others
ARHGAP31	2.25937	6.73748	108.012	6.90974e-18	Astrocytes_vs_others
SYPL2	3.85975	0.626121	109.147	7.46013e-18	Astrocytes_vs_others
AHNAK	2.81306	5.23044	107.703	7.61629e-18	Astrocytes_vs_others
RASSF10	3.55393	0.702996	107.312	7.8009e-18	Astrocytes_vs_others
ZNF404	1.80849	3.59303	107.218	7.98885e-18	Astrocytes_vs_others
EPHB1	2.52663	7.31815	107.44	8.11206e-18	Astrocytes_vs_others
AQP4-AS1	2.24398	5.01795	107.141	8.40189e-18	Astrocytes_vs_others
ARHGAP31-AS1	2.19481	2.99959	106.983	8.47487e-18	Astrocytes_vs_others
PARD3	2.4002	8.57282	106.911	8.63083e-18	Astrocytes_vs_others
AC005197.1	2.39898	1.10409	106.849	8.76758e-18	Astrocytes_vs_others
ARHGAP5	1.28767	7.7319	106.837	8.79324e-18	Astrocytes_vs_others
ADCY2	2.77461	8.07889	106.892	9.33665e-18	Astrocytes_vs_others
ERI3	1.03956	6.42219	106.514	9.54174e-18	Astrocytes_vs_others
TAB2-AS1	4.10285	1.57835	106.482	9.61902e-18	Astrocytes_vs_others
AC098656.1	3.92027	1.74964	112.978	9.62067e-18	Astrocytes_vs_others
GABBR1	1.66195	6.55219	106.45	9.69869e-18	Astrocytes_vs_others
TIMP3	2.66064	7.25284	106.58	1.0099e-17	Astrocytes_vs_others
DIPK1C	2.75709	4.27046	106.171	1.07256e-17	Astrocytes_vs_others
MT1G	4.56558	3.22581	107.937	1.08592e-17	Astrocytes_vs_others
EPS15L1	0.875995	6.18428	105.975	1.09366e-17	Astrocytes_vs_others
RORB-AS1	2.86298	2.4185	105.969	1.09551e-17	Astrocytes_vs_others
AL160272.1	4.04849	4.81741	106.21	1.10853e-17	Astrocytes_vs_others
DHRS3	2.46924	4.7106	106.105	1.11456e-17	Astrocytes_vs_others
AC100786.1	2.85846	1.42996	105.893	1.11673e-17	Astrocytes_vs_others
RGL3	3.37248	3.39415	105.937	1.16883e-17	Astrocytes_vs_others
FAT1	2.16306	5.76484	105.888	1.17753e-17	Astrocytes_vs_others
ITGA6	2.36999	6.7803	105.833	1.21941e-17	Astrocytes_vs_others
GLI1	3.24364	0.503744	105.506	1.23189e-17	Astrocytes_vs_others
FEM1C	1.53167	5.0083	105.283	1.30394e-17	Astrocytes_vs_others
METTL7A	2.86192	5.52815	105.447	1.34434e-17	Astrocytes_vs_others
AL353753.1	3.56099	0.801871	105.061	1.37947e-17	Astrocytes_vs_others
FNBP1	1.59531	8.05755	104.96	1.41574e-17	Astrocytes_vs_others
SYCP2	1.52085	5.21095	104.923	1.42915e-17	Astrocytes_vs_others
NWD1	2.92799	3.94279	105.05	1.46315e-17	Astrocytes_vs_others
ATP13A4-AS1	4.3946	-0.136464	123.041	1.47824e-17	Astrocytes_vs_others
CTNND2	2.21979	10.1676	104.742	1.49658e-17	Astrocytes_vs_others
FSTL1	2.34606	5.92887	104.771	1.59598e-17	Astrocytes_vs_others
HAUS7	1.83321	4.03	104.463	1.60678e-17	Astrocytes_vs_others
RASSF10-DT	2.90942	0.801736	104.336	1.66005e-17	Astrocytes_vs_others
AC009716.1	2.19622	3.50965	104.313	1.66962e-17	Astrocytes_vs_others
ADRB2	2.94234	2.22118	104.286	1.68126e-17	Astrocytes_vs_others
MAOB	2.27887	4.99803	104.377	1.68793e-17	Astrocytes_vs_others
SOX21	3.39483	2.45899	104.012	1.81478e-17	Astrocytes_vs_others
AL606923.2	2.91453	4.19646	104.034	1.92539e-17	Astrocytes_vs_others
FARP1	1.5282	7.84535	103.744	1.93146e-17	Astrocytes_vs_others
PON1	3.03003	1.07209	103.704	1.95154e-17	Astrocytes_vs_others
GSTM5	3.41102	1.84074	103.686	1.96036e-17	Astrocytes_vs_others
ABCA1	2.77272	7.03816	103.856	2.01506e-17	Astrocytes_vs_others
SLC44A3	3.19394	4.23893	103.855	2.01517e-17	Astrocytes_vs_others
MTMR1	1.03348	5.85656	103.528	2.04127e-17	Astrocytes_vs_others
NOTCH1	2.56738	5.25637	103.714	2.08911e-17	Astrocytes_vs_others
AC079848.2	2.37128	3.26379	103.278	2.17655e-17	Astrocytes_vs_others
AL589990.1	2.88791	2.54342	103.249	2.19283e-17	Astrocytes_vs_others
AL442071.1	1.88298	3.45255	103.171	2.23757e-17	Astrocytes_vs_others
PMP2	3.30697	6.11529	103.443	2.2392e-17	Astrocytes_vs_others
AC008250.1	3.29083	4.4933	103.392	2.26868e-17	Astrocytes_vs_others
NTRK2	2.07127	9.21246	103.116	2.26914e-17	Astrocytes_vs_others
AC093157.1	1.40804	4.57756	103.084	2.28771e-17	Astrocytes_vs_others
WNT7B	3.24901	3.16831	103.214	2.29551e-17	Astrocytes_vs_others
PEX11A	1.80164	3.07587	103.022	2.32441e-17	Astrocytes_vs_others
FYN	1.64633	8.8679	102.82	2.44856e-17	Astrocytes_vs_others
CBS	3.24878	0.280487	102.788	2.46866e-17	Astrocytes_vs_others
AC015908.2	2.75147	1.95024	102.779	2.47441e-17	Astrocytes_vs_others
PCDHG-ALL	1.64482	6.45591	102.742	2.49843e-17	Astrocytes_vs_others
DAPK1-IT1	2.57136	1.83962	102.685	2.53544e-17	Astrocytes_vs_others
AL512422.1	2.23046	4.63204	102.592	2.59671e-17	Astrocytes_vs_others
ZNF98	3.4608	4.64879	102.841	2.6124e-17	Astrocytes_vs_others
LINC01182	2.02859	4.22111	102.053	2.98424e-17	Astrocytes_vs_others
C1orf198	2.09602	5.07869	102.027	3.00451e-17	Astrocytes_vs_others
SLC39A11	1.79128	7.06027	101.822	3.16791e-17	Astrocytes_vs_others
TCF7L1	2.7628	6.08493	102.02	3.22638e-17	Astrocytes_vs_others
PCDHGB7	2.0321	2.48125	101.368	3.56285e-17	Astrocytes_vs_others
AL162511.1	2.78566	3.80118	101.21	3.71251e-17	Astrocytes_vs_others
HES5	3.74524	5.24712	101.433	3.75371e-17	Astrocytes_vs_others
ID1	3.10231	6.489	101.39	3.79479e-17	Astrocytes_vs_others
ZMAT1	1.02676	6.22236	100.981	3.93953e-17	Astrocytes_vs_others
PGGHG	3.20925	2.46155	100.981	3.94004e-17	Astrocytes_vs_others
AL133304.3	2.97607	3.05724	100.846	4.08052e-17	Astrocytes_vs_others
ARMH1	1.99904	4.82962	100.787	4.14333e-17	Astrocytes_vs_others
AC026803.3	1.8781	4.19702	100.752	4.18062e-17	Astrocytes_vs_others
ZFAND5	1.16133	6.33722	100.75	4.18358e-17	Astrocytes_vs_others
DDIT4	2.62284	6.29241	100.99	4.20912e-17	Astrocytes_vs_others
NRBP2	1.31583	5.66882	100.654	4.28912e-17	Astrocytes_vs_others
NOTCH2	2.37872	6.47362	100.907	4.29986e-17	Astrocytes_vs_others
SRPX	2.76579	2.58437	100.643	4.30157e-17	Astrocytes_vs_others
AL359715.2	2.44745	0.955433	100.623	4.32425e-17	Astrocytes_vs_others
AC009560.4	2.19052	3.58408	100.617	4.33003e-17	Astrocytes_vs_others
PLOD2	2.15975	6.08471	100.798	4.36915e-17	Astrocytes_vs_others
OTUD7B	1.4796	6.20979	100.555	4.40071e-17	Astrocytes_vs_others
FJX1	2.12556	4.03907	100.444	4.52977e-17	Astrocytes_vs_others
CASKIN1	1.79767	4.92063	100.334	4.66213e-17	Astrocytes_vs_others
SNTB1	2.38643	5.48785	100.559	4.7063e-17	Astrocytes_vs_others
SOX2	2.92909	6.656	100.319	5.00838e-17	Astrocytes_vs_others
C7orf61	2.43473	2.69809	99.7065	5.49115e-17	Astrocytes_vs_others
PRXL2A	1.45976	6.28878	99.5627	5.70152e-17	Astrocytes_vs_others
CHI3L1	4.85233	4.21065	101.234	5.78478e-17	Astrocytes_vs_others
TDRD3	0.885526	7.01757	99.4169	5.92325e-17	Astrocytes_vs_others
LINC02814	2.82118	2.09794	99.2091	6.25446e-17	Astrocytes_vs_others
AC007529.2	3.19436	0.838456	99.0971	6.44079e-17	Astrocytes_vs_others
FGD6	2.24939	5.68325	99.1095	6.86341e-17	Astrocytes_vs_others
AC109361.2	4.09787	2.91529	104.841	6.94793e-17	Astrocytes_vs_others
METRN	2.28934	6.58113	99.0296	7.00815e-17	Astrocytes_vs_others
AC097537.1	2.59537	6.1545	99.012	7.04055e-17	Astrocytes_vs_others
PTCHD1	2.31679	4.7069	98.742	7.31986e-17	Astrocytes_vs_others
PPARA	2.07985	5.0809	98.6389	7.41569e-17	Astrocytes_vs_others
AC078842.2	2.7487	4.7186	98.7738	7.49305e-17	Astrocytes_vs_others
DPP10-AS2	3.54186	1.1508	99.8608	7.6426e-17	Astrocytes_vs_others
BAG3	2.80146	4.8918	98.5277	7.99174e-17	Astrocytes_vs_others
WNT7A	2.59301	3.05309	98.1178	8.33095e-17	Astrocytes_vs_others
WFS1	2.384	4.38149	98.111	8.50961e-17	Astrocytes_vs_others
AL356419.1	5.35477	-0.127856	109.129	8.5254e-17	Astrocytes_vs_others
AASDH	1.10054	5.91793	98.0263	8.5344e-17	Astrocytes_vs_others
AC019155.2	2.6084	2.04855	98.0021	8.58893e-17	Astrocytes_vs_others
NACC2	1.83675	5.28828	97.9872	8.62268e-17	Astrocytes_vs_others
VSIR	2.91947	5.20209	98.2194	8.66475e-17	Astrocytes_vs_others
ECHDC2	1.71041	6.00646	97.7994	9.06056e-17	Astrocytes_vs_others
POT1-AS1	1.89795	6.38986	97.696	9.31122e-17	Astrocytes_vs_others
OPLAH	2.85482	1.43653	97.5227	9.74734e-17	Astrocytes_vs_others
ASRGL1	1.68319	5.52545	97.45	9.93624e-17	Astrocytes_vs_others
AL713852.1	2.24857	3.60817	97.21	1.05874e-16	Astrocytes_vs_others
SOX5-AS1	2.41386	4.42234	97.159	1.08585e-16	Astrocytes_vs_others
LINC00901	2.47588	2.76008	97.1009	1.08976e-16	Astrocytes_vs_others
LYPLAL1-DT	1.87117	3.50497	96.6731	1.2206e-16	Astrocytes_vs_others
SPRY2	1.83285	5.52512	96.6583	1.22542e-16	Astrocytes_vs_others
AC034206.1	3.20128	2.75478	96.662	1.22588e-16	Astrocytes_vs_others
VWCE	1.78321	3.44654	96.6448	1.2298e-16	Astrocytes_vs_others
JRKL-AS1	3.72101	0.494498	97.9365	1.25466e-16	Astrocytes_vs_others
CACNB2	2.14522	8.25618	96.5274	1.26875e-16	Astrocytes_vs_others
RHPN1	2.49934	4.22154	96.6931	1.2689e-16	Astrocytes_vs_others
WASF3-AS1	2.03337	3.52869	96.4562	1.29294e-16	Astrocytes_vs_others
WBP2NL	1.38602	5.33617	96.1777	1.39231e-16	Astrocytes_vs_others
CHL1-AS2	2.37748	3.7191	96.1312	1.40961e-16	Astrocytes_vs_others
U91324.1	3.47799	0.751664	97.3779	1.45016e-16	Astrocytes_vs_others
LINC02340	1.81231	4.05027	95.9483	1.47997e-16	Astrocytes_vs_others
CSF1	2.94999	4.14349	96.1289	1.50401e-16	Astrocytes_vs_others
LINC02149	2.92943	1.22129	95.8758	1.50881e-16	Astrocytes_vs_others
LINC00511	2.54604	7.83641	96.1132	1.51026e-16	Astrocytes_vs_others
DBI	2.54223	6.14836	96.1062	1.51307e-16	Astrocytes_vs_others
AL390783.1	2.7625	5.24473	96.0874	1.52066e-16	Astrocytes_vs_others
AC016745.1	2.53719	2.52381	95.7847	1.54587e-16	Astrocytes_vs_others
TCF7L2	1.9685	7.50277	95.696	1.58288e-16	Astrocytes_vs_others
NTRK3-AS1	2.24685	2.46984	95.6489	1.60287e-16	Astrocytes_vs_others
S100A16	3.26548	4.07808	95.6564	1.705e-16	Astrocytes_vs_others
KNDC1	1.79326	5.33971	95.3859	1.71943e-16	Astrocytes_vs_others
AL359715.1	1.91529	3.03642	95.3345	1.74321e-16	Astrocytes_vs_others
LINC00595	2.46544	1.65527	95.2549	1.78068e-16	Astrocytes_vs_others
LINC02266	4.66289	-0.189243	108.348	1.78376e-16	Astrocytes_vs_others
NPAS3	2.34985	10.7521	95.2397	1.78793e-16	Astrocytes_vs_others
TPP1	1.54084	4.46008	95.1352	1.83856e-16	Astrocytes_vs_others
AL137017.1	2.74515	3.31765	95.1123	1.84987e-16	Astrocytes_vs_others
LINC01726	4.10969	0.460439	103.76	1.90242e-16	Astrocytes_vs_others
CYP4F3	4.99641	1.49062	99.0869	1.92845e-16	Astrocytes_vs_others
FBXO2	2.02075	4.57045	94.8995	1.95826e-16	Astrocytes_vs_others
PLIN4	3.16588	1.27628	94.7707	2.02695e-16	Astrocytes_vs_others
ELP4	1.04231	7.30701	94.7703	2.02717e-16	Astrocytes_vs_others
SIRPA	1.79976	6.06374	94.7106	2.05988e-16	Astrocytes_vs_others
AC007920.2	2.6626	1.56182	94.7054	2.06274e-16	Astrocytes_vs_others
AC117480.1	2.22825	2.51189	94.656	2.09024e-16	Astrocytes_vs_others
CDHR3	2.20774	6.52601	94.7662	2.16137e-16	Astrocytes_vs_others
AC024145.1	2.61272	6.28936	94.752	2.16955e-16	Astrocytes_vs_others
PTPRZ1	2.30223	9.89502	94.4306	2.22047e-16	Astrocytes_vs_others
SLC25A43	1.62385	4.70262	94.4058	2.23528e-16	Astrocytes_vs_others
MSI1	2.28092	3.99581	94.3931	2.24296e-16	Astrocytes_vs_others
RNPC3	0.869376	7.13421	94.3871	2.24656e-16	Astrocytes_vs_others
AC007682.1	2.27979	4.8581	94.0843	2.43692e-16	Astrocytes_vs_others
AC090541.1	2.96209	3.20014	93.9744	2.52938e-16	Astrocytes_vs_others
ASAP2	1.64671	6.86444	93.8876	2.56929e-16	Astrocytes_vs_others
LINC01285	2.0946	3.01812	93.8093	2.62403e-16	Astrocytes_vs_others
PTAR1	1.39597	6.43117	93.7681	2.65326e-16	Astrocytes_vs_others
RBMS3	2.01099	9.0894	93.674	2.72141e-16	Astrocytes_vs_others
RHBDF1	2.81961	2.94836	93.6332	2.75144e-16	Astrocytes_vs_others
SLC7A2	2.75054	4.35735	93.8621	2.753e-16	Astrocytes_vs_others
RREB1	2.53866	6.01613	93.8487	2.7629e-16	Astrocytes_vs_others
C4orf19	2.78651	5.90647	93.6775	2.89283e-16	Astrocytes_vs_others
PHGDH	2.53746	4.27626	93.5123	2.99359e-16	Astrocytes_vs_others
AL590867.1	2.82533	1.92801	93.1492	3.13526e-16	Astrocytes_vs_others
LCNL1	4.06719	3.84891	94.6509	3.16056e-16	Astrocytes_vs_others
AC107021.1	2.26228	5.21376	93.3061	3.18915e-16	Astrocytes_vs_others
IDH1	1.60361	5.53184	93.0519	3.21876e-16	Astrocytes_vs_others
GLIS3	3.19897	8.47534	93.0128	3.4591e-16	Astrocytes_vs_others
ADCY8	2.58201	6.58416	92.9299	3.53723e-16	Astrocytes_vs_others
FOXG1	2.08391	6.72912	92.8477	3.56775e-16	Astrocytes_vs_others
AC093110.1	1.4453	5.82549	92.6543	3.58424e-16	Astrocytes_vs_others
CD38	3.25852	4.60318	92.8341	3.62977e-16	Astrocytes_vs_others
DPP10	3.09714	10.7738	92.8214	3.63542e-16	Astrocytes_vs_others
NOTCH2NLA	2.24303	3.29999	92.6019	3.63546e-16	Astrocytes_vs_others
AMZ2	1.36438	4.29717	92.5769	3.66017e-16	Astrocytes_vs_others
AC092691.1	2.43848	9.17161	92.4613	3.78041e-16	Astrocytes_vs_others
STXBP5	1.22369	7.80877	92.4473	3.79101e-16	Astrocytes_vs_others
MED12L	1.88156	6.32387	92.1665	4.13261e-16	Astrocytes_vs_others
WIF1	4.32234	4.82729	92.3376	4.15054e-16	Astrocytes_vs_others
RPE65	3.09658	1.50515	92.0508	4.22166e-16	Astrocytes_vs_others
HORMAD2	2.62445	1.06783	91.7966	4.52359e-16	Astrocytes_vs_others
AC083864.2	2.99988	2.88744	91.7521	4.57873e-16	Astrocytes_vs_others
PLCB3	2.30174	1.88618	91.5719	4.80882e-16	Astrocytes_vs_others
MAT2A	1.37125	6.33098	91.4222	5.00906e-16	Astrocytes_vs_others
TMEM94	1.247	5.05683	91.3795	5.06763e-16	Astrocytes_vs_others
SORCS2	2.29697	6.31476	91.5983	5.07078e-16	Astrocytes_vs_others
TNFSF13	3.49818	2.22036	91.2694	5.22201e-16	Astrocytes_vs_others
AC053527.2	1.1161	5.67519	91.2579	5.2384e-16	Astrocytes_vs_others
WDFY3-AS2	1.70214	3.53749	91.2421	5.26111e-16	Astrocytes_vs_others
AC245884.1	2.3069	3.02557	91.2179	5.29599e-16	Astrocytes_vs_others
SRP14-AS1	1.8922	3.69427	91.2071	5.31154e-16	Astrocytes_vs_others
MAP3K5	1.91711	7.48572	91.1675	5.36918e-16	Astrocytes_vs_others
AC092924.2	3.17554	4.39053	91.2794	5.52959e-16	Astrocytes_vs_others
AC002428.2	4.22497	0.566387	101.676	5.79694e-16	Astrocytes_vs_others
LINC00943	3.06507	2.85651	90.8845	5.80069e-16	Astrocytes_vs_others
ACOX2	2.43884	2.10003	90.8341	5.88114e-16	Astrocytes_vs_others
RASSF4	1.93642	5.99533	90.9256	5.8991e-16	Astrocytes_vs_others
MIR4300HG	2.57121	5.54917	91.0094	5.95098e-16	Astrocytes_vs_others
AL355338.1	3.50443	0.859096	90.7656	5.99226e-16	Astrocytes_vs_others
COLCA2	2.35363	2.22523	90.5421	6.37014e-16	Astrocytes_vs_others
AC092691.3	2.48602	6.48312	90.7119	6.45336e-16	Astrocytes_vs_others
AL031731.1	2.39456	1.71634	90.3726	6.67271e-16	Astrocytes_vs_others
CC2D2B	1.70452	5.91335	90.2482	6.9041e-16	Astrocytes_vs_others
PLEC	1.8083	5.30774	90.0731	7.24394e-16	Astrocytes_vs_others
DNAH7	2.17704	6.59865	90.269	7.2825e-16	Astrocytes_vs_others
LINC00366	3.05081	0.95658	89.9175	7.55999e-16	Astrocytes_vs_others
MAOA	1.97404	4.8257	89.9079	7.57995e-16	Astrocytes_vs_others
ARHGEF10	1.58442	6.73404	89.8716	7.65586e-16	Astrocytes_vs_others
SSPO	2.29659	2.41225	89.7352	7.94833e-16	Astrocytes_vs_others
CCDC8	2.91181	1.68104	89.6367	8.1666e-16	Astrocytes_vs_others
ACKR3	2.97664	3.66933	89.7894	8.30366e-16	Astrocytes_vs_others
CA8	2.27849	5.69708	89.6635	8.5951e-16	Astrocytes_vs_others
AC092802.1	1.94066	4.44212	89.3893	8.742e-16	Astrocytes_vs_others
KIF7	1.78104	4.05014	89.32	8.91044e-16	Astrocytes_vs_others
LINC01114	2.00047	2.86144	89.2981	8.96425e-16	Astrocytes_vs_others
WDR6	1.06105	5.35735	89.2924	8.97846e-16	Astrocytes_vs_others
ARVCF	1.49963	3.84622	89.2654	9.04556e-16	Astrocytes_vs_others
ALOX12-AS1	1.12786	6.33245	89.2478	9.08946e-16	Astrocytes_vs_others
GABRA2	2.41809	7.07921	89.34	9.39288e-16	Astrocytes_vs_others
HPSE2	3.8592	5.92514	89.0925	1.00538e-15	Astrocytes_vs_others
DDR1	1.95313	5.85089	88.9527	1.01633e-15	Astrocytes_vs_others
PPM1K-DT	2.0509	2.62922	88.8084	1.0261e-15	Astrocytes_vs_others
NTNG2	2.11179	4.17342	88.7979	1.02909e-15	Astrocytes_vs_others
LYN	2.28995	6.25709	88.9257	1.05258e-15	Astrocytes_vs_others
MKLN1	1.08226	8.51358	88.6559	1.07026e-15	Astrocytes_vs_others
RBMS3-AS3	2.23989	6.45542	88.8415	1.07727e-15	Astrocytes_vs_others
NBPF10	2.51865	1.98721	88.5793	1.09317e-15	Astrocytes_vs_others
MOV10	1.51663	4.39073	88.568	1.0966e-15	Astrocytes_vs_others
BCL6	2.46513	6.47353	88.7564	1.10281e-15	Astrocytes_vs_others
GABRG1	2.36591	5.6666	88.7353	1.10924e-15	Astrocytes_vs_others
AK4	1.86783	4.95681	88.4966	1.11847e-15	Astrocytes_vs_others
ANOS1	2.20135	6.36496	88.6138	1.14701e-15	Astrocytes_vs_others
LRP1	1.4355	6.84779	88.2685	1.19137e-15	Astrocytes_vs_others
GCDH	1.45029	4.16794	88.1225	1.24055e-15	Astrocytes_vs_others
NDP-AS1	3.0528	0.838463	87.9743	1.29263e-15	Astrocytes_vs_others
NFIA-AS2	2.65447	5.20201	88.0228	1.35026e-15	Astrocytes_vs_others
ABHD17C	1.43271	4.45237	87.7999	1.35671e-15	Astrocytes_vs_others
Z84468.1	2.50361	1.19216	87.735	1.3814e-15	Astrocytes_vs_others
ZNF516	1.71467	6.27479	87.7279	1.38412e-15	Astrocytes_vs_others
AC079385.2	2.48857	1.53937	87.3966	1.51767e-15	Astrocytes_vs_others
AC021739.2	1.95211	3.09594	87.3484	1.53818e-15	Astrocytes_vs_others
MAML2	1.81379	9.35435	87.2613	1.57593e-15	Astrocytes_vs_others
GPRC5C	2.4759	3.13988	87.2517	1.58015e-15	Astrocytes_vs_others
NPNT	2.85931	4.88115	87.3642	1.62046e-15	Astrocytes_vs_others
TTC38	1.9492	3.51446	87.1123	1.64274e-15	Astrocytes_vs_others
C1orf21	1.80522	7.44703	87.0368	1.67765e-15	Astrocytes_vs_others
AC006213.2	1.53431	5.10913	86.996	1.69687e-15	Astrocytes_vs_others
ZNF334	1.42168	4.76352	86.977	1.70586e-15	Astrocytes_vs_others
OSTM1-AS1	2.86959	2.46793	86.9174	1.73448e-15	Astrocytes_vs_others
ENO3	2.54283	0.708299	86.7776	1.80349e-15	Astrocytes_vs_others
MIATNB	1.31871	4.55212	86.7318	1.82667e-15	Astrocytes_vs_others
SORBS3	1.92209	4.52796	86.6818	1.85236e-15	Astrocytes_vs_others
NEK6	2.02696	5.2237	86.6295	1.92028e-15	Astrocytes_vs_others
CLIP1-AS1	2.44448	1.77626	86.5058	1.94578e-15	Astrocytes_vs_others
TEX15	2.18784	3.05703	86.4638	1.96875e-15	Astrocytes_vs_others
IL11RA	1.71418	3.00525	86.3204	2.04935e-15	Astrocytes_vs_others
CXCL3	3.58145	1.82449	86.269	2.07903e-15	Astrocytes_vs_others
IL17RC	2.10419	3.04578	86.2546	2.08741e-15	Astrocytes_vs_others
SCN11A	1.82893	3.23552	86.1753	2.13426e-15	Astrocytes_vs_others
AP000253.1	2.32347	0.693737	86.1397	2.15567e-15	Astrocytes_vs_others
AC253572.1	2.22692	2.04104	85.9427	2.27805e-15	Astrocytes_vs_others
RELL1	1.82976	5.88154	85.9223	2.29111e-15	Astrocytes_vs_others
PCDHGA12	2.07692	2.28639	85.8558	2.33427e-15	Astrocytes_vs_others
BRINP1	2.49461	7.18069	86.043	2.341e-15	Astrocytes_vs_others
CYP21A2	3.237	0.0401556	85.6496	2.47336e-15	Astrocytes_vs_others
AC007364.1	1.40191	6.29111	85.6295	2.48735e-15	Astrocytes_vs_others
PNPLA8	1.01363	6.28857	85.5908	2.51457e-15	Astrocytes_vs_others
SUCLG2	1.38139	6.32452	85.5765	2.52468e-15	Astrocytes_vs_others
LINC00609	2.52323	7.4428	85.7391	2.54861e-15	Astrocytes_vs_others
GPC4	2.67842	4.33116	85.6629	2.60357e-15	Astrocytes_vs_others
PPP1R16A	1.41983	3.74906	85.4386	2.62445e-15	Astrocytes_vs_others
NSMF	1.47995	5.23	85.4075	2.64751e-15	Astrocytes_vs_others
AC008067.1	2.46362	5.06159	85.5766	2.66729e-15	Astrocytes_vs_others
AL158847.1	3.14226	1.2085	85.3495	2.69108e-15	Astrocytes_vs_others
AC114296.1	3.36025	1.43514	85.3182	2.71482e-15	Astrocytes_vs_others
C2orf76	1.19062	4.39699	85.2345	2.77958e-15	Astrocytes_vs_others
CTH	2.01342	3.69596	85.1255	2.8662e-15	Astrocytes_vs_others
AC011351.1	3.30918	2.00589	87.083	2.87898e-15	Astrocytes_vs_others
AL365214.2	2.1652	3.06391	84.8841	3.068e-15	Astrocytes_vs_others
TPD52L1	3.90322	6.09418	85.0747	3.07046e-15	Astrocytes_vs_others
SCGB2B2	1.23723	5.33548	84.8681	3.0818e-15	Astrocytes_vs_others
FUT9	1.91415	8.50709	84.8444	3.10254e-15	Astrocytes_vs_others
CADM1	2.10743	9.07412	84.7839	3.15594e-15	Astrocytes_vs_others
TIPARP	1.80953	5.19965	84.776	3.16292e-15	Astrocytes_vs_others
WWC1	2.33224	6.13371	84.909	3.21677e-15	Astrocytes_vs_others
IQCA1	2.24174	5.69793	84.8492	3.27129e-15	Astrocytes_vs_others
FEZF1-AS1	3.52577	0.498013	91.2906	3.27516e-15	Astrocytes_vs_others
AC131571.1	1.59523	6.68991	84.5884	3.33503e-15	Astrocytes_vs_others
LINC01301	1.51507	5.32901	84.5772	3.34559e-15	Astrocytes_vs_others
TAP1	1.98212	3.60385	84.534	3.38665e-15	Astrocytes_vs_others
LTBP3	1.30347	5.33678	84.4645	3.45379e-15	Astrocytes_vs_others
WEE2-AS1	2.08514	3.16052	84.4642	3.45411e-15	Astrocytes_vs_others
CD44	3.65105	5.70156	84.6468	3.46305e-15	Astrocytes_vs_others
AL022068.1	1.97751	5.62653	84.5934	3.46408e-15	Astrocytes_vs_others
Z99496.2	1.80495	3.31418	84.4502	3.46782e-15	Astrocytes_vs_others
PTCHD1-AS	2.61197	7.05947	84.6352	3.47434e-15	Astrocytes_vs_others
AL645568.1	1.41211	5.72905	84.3757	3.54158e-15	Astrocytes_vs_others
RASA4B	1.68777	5.45731	84.3672	3.55017e-15	Astrocytes_vs_others
AL162456.1	4.30475	-0.0497865	92.5945	3.70243e-15	Astrocytes_vs_others
CYB5B	1.32409	5.5972	84.1927	3.72978e-15	Astrocytes_vs_others
CGNL1	3.41694	6.61762	84.293	3.826e-15	Astrocytes_vs_others
C16orf89	2.78413	2.55499	84.06	3.87258e-15	Astrocytes_vs_others
DPF3	2.45607	1.49763	83.9746	3.96747e-15	Astrocytes_vs_others
NIPSNAP2	0.896957	6.25511	83.8908	4.06287e-15	Astrocytes_vs_others
EFEMP2	1.90197	3.53594	83.775	4.19844e-15	Astrocytes_vs_others
AL646090.2	3.82909	0.322456	91.0116	4.34382e-15	Astrocytes_vs_others
SREBF1	1.75377	5.47964	83.5612	4.4611e-15	Astrocytes_vs_others
LINC01625	2.40936	1.02008	83.5428	4.48451e-15	Astrocytes_vs_others
FZD7	2.51844	2.21645	83.4978	4.54221e-15	Astrocytes_vs_others
C1orf54	2.25043	4.81042	83.5004	4.71051e-15	Astrocytes_vs_others
DDAH1	1.79182	5.76988	83.2693	4.85797e-15	Astrocytes_vs_others
DDR2	1.9012	5.08097	83.2197	4.916e-15	Astrocytes_vs_others
SNORC	2.57403	2.93524	83.2155	4.92186e-15	Astrocytes_vs_others
CLYBL	1.70264	5.6945	83.1799	4.97193e-15	Astrocytes_vs_others
ARHGEF12	1.09888	8.00384	83.1513	5.01257e-15	Astrocytes_vs_others
EMID1	2.50789	5.3127	83.3275	5.02711e-15	Astrocytes_vs_others
TAOK3	0.948285	8.17642	83.1326	5.0394e-15	Astrocytes_vs_others
PMP22	2.46044	6.08288	83.2696	5.11028e-15	Astrocytes_vs_others
CNPY1	2.57969	2.1127	82.8884	5.40245e-15	Astrocytes_vs_others
PARD3B	2.56994	8.29008	83.0491	5.44018e-15	Astrocytes_vs_others
AP000779.1	2.0493	5.24743	82.9096	5.52459e-15	Astrocytes_vs_others
TNFRSF1A	2.16121	4.64546	82.817	5.52574e-15	Astrocytes_vs_others
CCND2-AS1	1.61296	4.11222	82.748	5.6231e-15	Astrocytes_vs_others
RNF19A	1.31477	7.13634	82.6986	5.70294e-15	Astrocytes_vs_others
SERPINI2	2.66985	3.74831	82.7766	5.78893e-15	Astrocytes_vs_others
C8orf37-AS1	1.78746	4.24981	82.6207	5.83103e-15	Astrocytes_vs_others
LINC01739	3.90613	-0.0240886	83.3103	5.95388e-15	Astrocytes_vs_others
AC007463.2	3.68402	0.210378	89.2916	5.96317e-15	Astrocytes_vs_others
CSPG5	1.8086	6.05033	82.4922	6.10654e-15	Astrocytes_vs_others
AC007637.1	2.31167	1.60741	82.3418	6.31465e-15	Astrocytes_vs_others
RALGDS	1.2214	6.18385	82.2075	6.56197e-15	Astrocytes_vs_others
NRSN2-AS1	1.46214	4.3473	82.1425	6.68511e-15	Astrocytes_vs_others
CTDSPL	1.27051	6.74564	81.8871	7.19254e-15	Astrocytes_vs_others
AL133325.3	3.98116	2.66225	84.6005	7.21898e-15	Astrocytes_vs_others
MSANTD4	1.04018	5.1413	81.561	7.89766e-15	Astrocytes_vs_others
CHST1	2.0585	4.54488	81.5046	8.02669e-15	Astrocytes_vs_others
SBNO1-AS1	1.81912	2.46437	81.464	8.12072e-15	Astrocytes_vs_others
CFI	2.69379	2.61512	81.41	8.24771e-15	Astrocytes_vs_others
FIRRE	2.67025	3.46134	81.4825	8.48774e-15	Astrocytes_vs_others
EHD2	2.55984	3.32532	81.2881	8.54187e-15	Astrocytes_vs_others
RGS9	2.23345	4.70702	81.4546	8.57214e-15	Astrocytes_vs_others
LNCSRLR	2.53683	1.54187	81.206	8.74603e-15	Astrocytes_vs_others
MEGF10	2.66713	6.52559	81.152	9.3489e-15	Astrocytes_vs_others
ADRB1	2.6662	2.64412	80.9628	9.38019e-15	Astrocytes_vs_others
EVC	2.7125	3.73354	81.1206	9.41558e-15	Astrocytes_vs_others
GFAP	4.07646	7.42142	81.0351	9.66779e-15	Astrocytes_vs_others
GSTM2	1.88	4.71384	80.512	1.06825e-14	Astrocytes_vs_others
CCS	1.2771	5.24159	80.4988	1.07234e-14	Astrocytes_vs_others
LAMA4	2.13984	5.88123	80.6688	1.07411e-14	Astrocytes_vs_others
PCDHGA5	1.72507	3.09055	80.3767	1.11083e-14	Astrocytes_vs_others
AL024508.1	2.06722	2.92777	80.3395	1.12284e-14	Astrocytes_vs_others
GPR87	2.12478	2.6518	80.2782	1.1429e-14	Astrocytes_vs_others
TMEM51	2.18313	4.69329	80.3365	1.15938e-14	Astrocytes_vs_others
AC109361.1	1.92497	2.78365	80.0951	1.20508e-14	Astrocytes_vs_others
METTL7B	3.02227	0.177413	80.0364	1.22572e-14	Astrocytes_vs_others
KIAA1671	1.63138	5.89963	79.9534	1.25553e-14	Astrocytes_vs_others
MARC2	1.79868	4.52607	79.917	1.26886e-14	Astrocytes_vs_others
RAB11FIP2	1.05841	6.24417	79.6856	1.3569e-14	Astrocytes_vs_others
AL136322.1	2.72213	3.99314	79.8192	1.37222e-14	Astrocytes_vs_others
AL512634.1	2.38317	3.5192	79.5986	1.39158e-14	Astrocytes_vs_others
SPI1	2.23628	3.62337	79.5303	1.41945e-14	Astrocytes_vs_others
AC073878.1	1.63794	3.20407	79.5032	1.43065e-14	Astrocytes_vs_others
NFIA	1.95671	9.51591	79.4734	1.44306e-14	Astrocytes_vs_others
AC105942.1	1.57777	3.70115	79.4648	1.4467e-14	Astrocytes_vs_others
CLEC16A	1.06085	6.84202	79.3614	1.49082e-14	Astrocytes_vs_others
CCDC163	2.32464	1.08456	79.2625	1.5343e-14	Astrocytes_vs_others
AL512452.1	2.37918	1.98866	79.1659	1.57801e-14	Astrocytes_vs_others
DDX3X	0.989399	6.58916	79.1336	1.59288e-14	Astrocytes_vs_others
AC087564.1	2.28396	6.55511	79.3003	1.59456e-14	Astrocytes_vs_others
NT5C2	0.982611	7.1247	79.1187	1.59983e-14	Astrocytes_vs_others
MCC	2.05213	6.80205	79.1457	1.66766e-14	Astrocytes_vs_others
DDX59-AS1	1.79135	2.32433	78.9483	1.68117e-14	Astrocytes_vs_others
FRS2	0.833047	6.67414	78.7804	1.76545e-14	Astrocytes_vs_others
NKX2-2	3.1526	3.69924	78.8386	1.79748e-14	Astrocytes_vs_others
AC068535.1	2.90941	1.24782	78.6651	1.82583e-14	Astrocytes_vs_others
GSTM1	2.33279	1.84156	78.656	1.83071e-14	Astrocytes_vs_others
TBL1X	1.43111	6.79629	78.4683	1.93378e-14	Astrocytes_vs_others
WWOX	1.02011	9.35118	78.4334	1.95358e-14	Astrocytes_vs_others
SEC14L2	1.27028	4.73644	78.4167	1.96314e-14	Astrocytes_vs_others
PREX1	1.66609	7.22271	78.2725	2.04761e-14	Astrocytes_vs_others
AC138627.1	1.83453	4.54174	78.2631	2.0533e-14	Astrocytes_vs_others
GPR171	2.00418	2.51696	78.2599	2.05523e-14	Astrocytes_vs_others
SNX21	1.45929	3.70745	78.0697	2.1728e-14	Astrocytes_vs_others
DAPK1	2.21737	7.24762	78.1255	2.24383e-14	Astrocytes_vs_others
LINC02427	1.65414	3.32819	77.9451	2.25348e-14	Astrocytes_vs_others
RTCA-AS1	1.3847	4.11618	77.9386	2.25782e-14	Astrocytes_vs_others
IMPA2	2.2243	3.25065	77.8319	2.32953e-14	Astrocytes_vs_others
PLCG1-AS1	1.37515	4.42933	77.7929	2.35627e-14	Astrocytes_vs_others
LINC01159	2.67168	1.9687	77.7827	2.36333e-14	Astrocytes_vs_others
RAB31	1.68284	7.04323	77.7213	2.40623e-14	Astrocytes_vs_others
AC009407.1	2.25872	1.35174	77.685	2.43201e-14	Astrocytes_vs_others
LAPTM4A	1.33081	6.06684	77.6186	2.47983e-14	Astrocytes_vs_others
MGAM	2.4279	2.43892	77.5839	2.5052e-14	Astrocytes_vs_others
TRIP6	2.38305	3.13196	79.2489	2.50609e-14	Astrocytes_vs_others
PDLIM3	2.48378	4.91914	77.666	2.56615e-14	Astrocytes_vs_others
EPHB4	2.20475	2.6265	77.4209	2.628e-14	Astrocytes_vs_others
AP001363.2	3.37255	-0.648203	79.0769	2.63086e-14	Astrocytes_vs_others
CRY2	1.20562	5.30968	77.4093	2.63698e-14	Astrocytes_vs_others
AL158058.1	2.84722	3.3171	77.4371	2.65754e-14	Astrocytes_vs_others
GC	2.61172	0.73832	77.3227	2.70498e-14	Astrocytes_vs_others
ROCR	2.41553	0.819697	77.3177	2.70891e-14	Astrocytes_vs_others
ABCC11	2.03342	0.688755	77.2979	2.72479e-14	Astrocytes_vs_others
SUGCT	1.45626	5.23519	77.292	2.72946e-14	Astrocytes_vs_others
LINC00972	3.16821	1.00606	80.9046	2.73145e-14	Astrocytes_vs_others
CST3	3.61331	8.10147	77.35	2.81487e-14	Astrocytes_vs_others
AC021205.3	2.02495	1.95739	77.1742	2.82567e-14	Astrocytes_vs_others
AC010754.1	3.29206	0.666337	80.6752	2.90651e-14	Astrocytes_vs_others
AC027020.2	1.86945	1.98186	76.9172	3.04768e-14	Astrocytes_vs_others
BCR	1.41293	5.79705	76.9162	3.04861e-14	Astrocytes_vs_others
TOB2	1.35087	5.41112	76.5219	3.42457e-14	Astrocytes_vs_others
ARHGAP24	2.50441	7.80842	76.4392	3.67826e-14	Astrocytes_vs_others
KCNJ8	2.88444	3.11831	76.25	3.71091e-14	Astrocytes_vs_others
AC027128.1	2.57059	2.86895	76.2041	3.76163e-14	Astrocytes_vs_others
SMTN	2.80802	3.74081	76.3256	3.76868e-14	Astrocytes_vs_others
RXRA	1.4556	4.8565	76.1438	3.82939e-14	Astrocytes_vs_others
PTH1R	2.53128	4.44268	76.2307	3.86506e-14	Astrocytes_vs_others
AP000915.2	3.05048	0.0487762	76.9859	3.88038e-14	Astrocytes_vs_others
EFHC2	1.74733	4.33141	76.0827	3.89927e-14	Astrocytes_vs_others
AC087857.1	2.58435	2.01718	76.0358	3.95374e-14	Astrocytes_vs_others
MARK3	0.65213	7.87593	75.929	4.0807e-14	Astrocytes_vs_others
AC021739.3	2.35076	0.453912	75.9258	4.0846e-14	Astrocytes_vs_others
MTTP	2.13335	1.57318	75.8572	4.16845e-14	Astrocytes_vs_others
ARSJ	2.96729	3.59579	75.9782	4.21386e-14	Astrocytes_vs_others
TSHR	2.10205	5.64645	75.9042	4.30703e-14	Astrocytes_vs_others
P2RY14	1.93322	6.50951	75.8927	4.3142e-14	Astrocytes_vs_others
AL022323.4	2.24986	3.548	75.6489	4.43397e-14	Astrocytes_vs_others
HOGA1	2.26364	2.4535	75.5902	4.51197e-14	Astrocytes_vs_others
ATP6AP1L	1.10504	5.72825	75.5833	4.52124e-14	Astrocytes_vs_others
LINC01069	2.83429	-0.128125	75.5785	4.5277e-14	Astrocytes_vs_others
TMPRSS5	2.09879	3.86667	75.5417	4.57733e-14	Astrocytes_vs_others
SCRIB	1.23534	3.86376	75.4758	4.66776e-14	Astrocytes_vs_others
GPR173	1.43407	5.89607	75.3578	4.83431e-14	Astrocytes_vs_others
AL158212.2	2.44586	1.38297	75.3068	4.90815e-14	Astrocytes_vs_others
APOC1	3.15599	3.90992	75.4566	4.91658e-14	Astrocytes_vs_others
MTM1	1.1177	5.89223	75.2125	5.04765e-14	Astrocytes_vs_others
ACO2	1.0083	5.82306	75.1291	5.17444e-14	Astrocytes_vs_others
TMEM229A	2.63775	1.64924	75.9562	5.23393e-14	Astrocytes_vs_others
FKBP9	1.27765	4.61608	74.9313	5.48831e-14	Astrocytes_vs_others
AC011853.2	3.56231	2.9154	78.4714	5.57122e-14	Astrocytes_vs_others
RFTN2	2.82644	7.01979	75.0226	5.5918e-14	Astrocytes_vs_others
NOTCH2NLB	2.32223	2.19851	74.8338	5.65006e-14	Astrocytes_vs_others
PGM1	1.40348	4.66757	74.8291	5.65797e-14	Astrocytes_vs_others
AL591686.2	3.53406	1.14841	78.2102	5.69601e-14	Astrocytes_vs_others
C1S	2.33045	2.9119	74.7329	5.82269e-14	Astrocytes_vs_others
AC105339.3	1.83569	3.05464	74.7133	5.85686e-14	Astrocytes_vs_others
NTM-AS1	2.75192	5.08522	74.8265	5.92713e-14	Astrocytes_vs_others
AC095060.1	2.42763	2.46181	74.6296	6.00491e-14	Astrocytes_vs_others
AC074212.1	2.91786	1.39513	76.1654	6.03242e-14	Astrocytes_vs_others
MIR1915HG	2.04342	2.0497	74.5874	6.08099e-14	Astrocytes_vs_others
EPHX1	2.06851	4.66433	74.5562	6.25634e-14	Astrocytes_vs_others
SYCE2	1.61819	3.10414	74.4691	6.29964e-14	Astrocytes_vs_others
PLD2	1.92203	3.31326	74.4431	6.3486e-14	Astrocytes_vs_others
PFKFB2	1.73744	4.19739	74.4352	6.36375e-14	Astrocytes_vs_others
AC068985.1	2.54321	0.708943	74.3231	6.58035e-14	Astrocytes_vs_others
AC110921.1	2.78005	0.377046	74.2363	6.75333e-14	Astrocytes_vs_others
UBTD1	2.01647	3.86448	74.2286	6.769e-14	Astrocytes_vs_others
PTCH1	1.75145	5.71372	74.2763	6.77845e-14	Astrocytes_vs_others
AC093827.4	1.79532	2.54489	74.1987	6.82982e-14	Astrocytes_vs_others
PTGDS	3.69171	8.40152	74.2621	7.0114e-14	Astrocytes_vs_others
CASKIN2	1.74888	3.72465	74.0316	7.18006e-14	Astrocytes_vs_others
DOCK1	1.97072	7.85608	74.046	7.25028e-14	Astrocytes_vs_others
KCNJ16	2.98734	2.52915	73.9817	7.28816e-14	Astrocytes_vs_others
AC137494.1	2.24097	4.55116	74.1239	7.30658e-14	Astrocytes_vs_others
AL360178.1	2.50529	5.20673	74.0047	7.57103e-14	Astrocytes_vs_others
CMYA5	1.75084	5.04219	73.8211	7.64728e-14	Astrocytes_vs_others
AC017083.1	1.70247	2.50548	73.666	8.01133e-14	Astrocytes_vs_others
FAT3	2.03228	7.52243	73.6956	8.24314e-14	Astrocytes_vs_others
EFR3B	1.50241	6.33809	73.5426	8.31361e-14	Astrocytes_vs_others
STUM	1.96687	4.85785	73.5885	8.43248e-14	Astrocytes_vs_others
SH2D4A	2.17381	3.61552	73.4202	8.62494e-14	Astrocytes_vs_others
BCAT2	1.41356	4.87294	73.2826	8.98907e-14	Astrocytes_vs_others
AC026191.1	1.63605	4.22298	73.2548	9.0647e-14	Astrocytes_vs_others
GLDC	1.97997	5.06796	73.3576	9.06479e-14	Astrocytes_vs_others
ZNF703	1.96432	2.80476	73.1844	9.2585e-14	Astrocytes_vs_others
FAM171B	1.55164	7.30327	73.1283	9.41633e-14	Astrocytes_vs_others
LINC00498	3.79102	1.29151	73.1011	9.49357e-14	Astrocytes_vs_others
Z97205.2	3.75003	-0.238953	79.476	9.6343e-14	Astrocytes_vs_others
AC011444.2	2.26409	3.26316	72.9954	9.80069e-14	Astrocytes_vs_others
GPR137B	1.18475	5.97435	72.9628	9.89738e-14	Astrocytes_vs_others
IGSF1	1.55025	2.74879	72.8255	1.03155e-13	Astrocytes_vs_others
LINC00598	2.07358	4.70321	72.9552	1.03502e-13	Astrocytes_vs_others
PCDHGB6	1.69254	3.13989	72.6922	1.07386e-13	Astrocytes_vs_others
COLEC12	2.76393	6.76852	72.8116	1.08244e-13	Astrocytes_vs_others
BHLHE40	2.3623	5.14399	72.7404	1.10586e-13	Astrocytes_vs_others
ARHGEF10L	1.75887	5.93393	72.6464	1.11416e-13	Astrocytes_vs_others
APLN	3.36184	2.58082	72.5848	1.14799e-13	Astrocytes_vs_others
TSPOAP1	1.65023	5.24711	72.465	1.15009e-13	Astrocytes_vs_others
AL121749.2	2.31086	2.21008	72.4312	1.1619e-13	Astrocytes_vs_others
AL133257.1	3.3329	1.7514	72.4401	1.18716e-13	Astrocytes_vs_others
SH3PXD2B	1.86198	6.3202	72.4823	1.19322e-13	Astrocytes_vs_others
AC007389.1	1.95828	5.66648	72.4794	1.19427e-13	Astrocytes_vs_others
LINC01376	1.25117	5.32329	72.3025	1.208e-13	Astrocytes_vs_others
AP001453.1	1.78065	2.69611	72.211	1.2419e-13	Astrocytes_vs_others
LINC01567	1.82046	3.15414	72.2071	1.24335e-13	Astrocytes_vs_others
ITSN1	1.13112	7.81246	72.0953	1.28613e-13	Astrocytes_vs_others
PPP2R1B	1.2612	5.3765	72.0907	1.28795e-13	Astrocytes_vs_others
LINC01152	2.02975	1.62061	72.084	1.29056e-13	Astrocytes_vs_others
ZIC2	3.0934	3.66433	72.2224	1.2926e-13	Astrocytes_vs_others
ADGRB1	2.07817	5.32158	72.1567	1.31847e-13	Astrocytes_vs_others
ETFDH	0.914481	5.89382	71.9501	1.34395e-13	Astrocytes_vs_others
TFAP2C	3.64604	1.82996	71.9921	1.36683e-13	Astrocytes_vs_others
MICALL2	2.01499	4.72613	71.9255	1.3772e-13	Astrocytes_vs_others
PHKA1-AS1	2.4679	1.03555	71.8612	1.38066e-13	Astrocytes_vs_others
ATL2	0.834627	6.21633	71.7922	1.40983e-13	Astrocytes_vs_others
OLMALINC	1.63432	5.57666	71.7867	1.4122e-13	Astrocytes_vs_others
CGRRF1	1.21112	4.08336	71.7862	1.41241e-13	Astrocytes_vs_others
ERLIN2	1.17598	4.36331	71.7615	1.42302e-13	Astrocytes_vs_others
AC006065.4	4.1828	1.11444	76.8566	1.46453e-13	Astrocytes_vs_others
LINC02024	1.92533	2.55334	71.5275	1.52776e-13	Astrocytes_vs_others
ARSF	2.38685	2.46767	71.4473	1.56543e-13	Astrocytes_vs_others
LAMA5	1.64411	3.9761	71.4077	1.58441e-13	Astrocytes_vs_others
IGFBP7	3.48888	8.17662	71.5221	1.59734e-13	Astrocytes_vs_others
AC092675.1	2.86311	0.56554	71.2784	1.64792e-13	Astrocytes_vs_others
CTSH	2.36694	1.50765	71.2462	1.66414e-13	Astrocytes_vs_others
TET1	1.52688	6.23129	70.9396	1.82701e-13	Astrocytes_vs_others
AC016931.1	1.93333	2.16293	70.8386	1.88412e-13	Astrocytes_vs_others
MOGAT1	2.2702	1.38399	70.7987	1.90721e-13	Astrocytes_vs_others
AC104958.1	2.41303	1.86595	70.7627	1.92826e-13	Astrocytes_vs_others
LGALS3	3.06645	4.20611	70.8902	1.93492e-13	Astrocytes_vs_others
AL360091.3	1.56394	4.98106	70.7505	1.93546e-13	Astrocytes_vs_others
C3orf70	1.43588	6.12113	70.6614	1.98878e-13	Astrocytes_vs_others
DGCR6	1.74991	1.97003	70.5079	2.08423e-13	Astrocytes_vs_others
AC073591.1	1.96709	3.73042	70.5025	2.08768e-13	Astrocytes_vs_others
LINC01310	2.35276	2.13376	70.4997	2.08944e-13	Astrocytes_vs_others
SMARCD2	1.39716	3.53984	70.4961	2.09174e-13	Astrocytes_vs_others
TRPV3	1.92978	2.57265	70.465	2.11175e-13	Astrocytes_vs_others
TMEM161B-AS1	1.382	8.49195	70.3963	2.15654e-13	Astrocytes_vs_others
FREM2	2.5356	4.53877	70.4718	2.19768e-13	Astrocytes_vs_others
AL121894.3	4.30208	-0.106135	81.7375	2.21609e-13	Astrocytes_vs_others
AC105114.2	2.26506	3.16343	70.2033	2.28767e-13	Astrocytes_vs_others
AGER	1.86615	2.20402	70.022	2.41831e-13	Astrocytes_vs_others
APOL6	2.08113	3.57918	69.9303	2.48721e-13	Astrocytes_vs_others
AC026167.1	2.27048	2.50882	69.8716	2.53242e-13	Astrocytes_vs_others
STOM	2.39549	5.69437	69.9817	2.55228e-13	Astrocytes_vs_others
Z99289.1	2.53463	2.75697	69.8218	2.57137e-13	Astrocytes_vs_others
AC090204.1	2.03101	3.21896	69.8164	2.57565e-13	Astrocytes_vs_others
C1QTNF5	2.69128	3.74134	69.9303	2.57776e-13	Astrocytes_vs_others
AC138331.1	1.96241	3.0449	69.8062	2.58374e-13	Astrocytes_vs_others
SMURF2	1.16611	7.05607	69.793	2.59423e-13	Astrocytes_vs_others
MKLN1-AS	1.70438	2.96948	69.4351	2.89559e-13	Astrocytes_vs_others
AC018616.1	2.725	1.62126	69.3574	2.96561e-13	Astrocytes_vs_others
LINC02062	1.0078	5.60021	69.2957	3.02249e-13	Astrocytes_vs_others
ZNF710-AS1	1.3206	3.43616	69.1475	3.16356e-13	Astrocytes_vs_others
SLC4A11	3.14949	0.0171442	69.1032	3.20696e-13	Astrocytes_vs_others
MAPK12	1.60806	3.18475	69.0957	3.21442e-13	Astrocytes_vs_others
AP006621.3	1.24936	4.27881	69.0676	3.2424e-13	Astrocytes_vs_others
KCNA2	1.65912	4.609	69.0389	3.27111e-13	Astrocytes_vs_others
VEGFC	2.5049	4.84532	69.1202	3.32327e-13	Astrocytes_vs_others
FZD4	1.95925	3.4665	68.9093	3.4045e-13	Astrocytes_vs_others
HACD3	0.973763	6.73023	68.8991	3.4152e-13	Astrocytes_vs_others
SLITRK2	1.92459	5.18287	68.99	3.44213e-13	Astrocytes_vs_others
CRB1	2.15679	7.33186	68.9197	3.53452e-13	Astrocytes_vs_others
GPM6B	1.54601	9.14374	68.7373	3.59009e-13	Astrocytes_vs_others
GLIS3-AS1	2.69014	1.48064	68.7349	3.59269e-13	Astrocytes_vs_others
SLC2A4RG	1.50712	3.85615	68.7129	3.61722e-13	Astrocytes_vs_others
DPP10-AS1	2.69079	5.14292	68.8182	3.64654e-13	Astrocytes_vs_others
PNISR	0.722286	8.58174	68.6172	3.72565e-13	Astrocytes_vs_others
ELOVL5	1.48001	7.0235	68.6073	3.73708e-13	Astrocytes_vs_others
CYP4V2	1.23439	4.94012	68.5942	3.7523e-13	Astrocytes_vs_others
ENDOU	2.60506	0.560592	68.5842	3.76383e-13	Astrocytes_vs_others
GYS2	2.27663	1.33541	68.5779	3.77125e-13	Astrocytes_vs_others
ADI1	1.17254	4.77902	68.5656	3.78558e-13	Astrocytes_vs_others
MYO6	1.181	7.83573	68.4759	3.89202e-13	Astrocytes_vs_others
SYT17	1.50739	6.19258	68.4671	3.90259e-13	Astrocytes_vs_others
AC103874.1	3.51338	-0.01041	68.4435	3.93119e-13	Astrocytes_vs_others
NEBL	2.12549	8.60169	68.4691	3.98232e-13	Astrocytes_vs_others
DGAT2L6	2.06355	1.99931	68.3306	4.07094e-13	Astrocytes_vs_others
CHDH	1.8925	4.21453	68.2561	4.16593e-13	Astrocytes_vs_others
NDRG2	2.6908	2.47334	68.2404	4.18612e-13	Astrocytes_vs_others
AC090844.2	1.92036	2.19462	68.1259	4.33728e-13	Astrocytes_vs_others
BHMT2	2.66061	2.2362	68.8386	4.35207e-13	Astrocytes_vs_others
IGSF10	1.69496	4.58173	68.0409	4.4531e-13	Astrocytes_vs_others
EHHADH	1.6295	3.15813	67.9691	4.55333e-13	Astrocytes_vs_others
TGIF1	1.94547	3.63622	67.9272	4.61291e-13	Astrocytes_vs_others
AK3	1.22969	6.36918	67.7248	4.91198e-13	Astrocytes_vs_others
GABRB1	2.36069	8.21477	67.8028	4.98872e-13	Astrocytes_vs_others
AL136979.1	2.25945	2.06696	67.5842	5.13128e-13	Astrocytes_vs_others
FAH	2.41493	1.39299	67.576	5.14425e-13	Astrocytes_vs_others
RARG	1.9201	2.95661	67.5707	5.15286e-13	Astrocytes_vs_others
ACAA2	1.56387	4.13707	67.5538	5.17991e-13	Astrocytes_vs_others
HSD17B14	2.04112	3.12788	67.3635	5.49573e-13	Astrocytes_vs_others
ANKRD35	1.70072	2.7008	67.2984	5.60827e-13	Astrocytes_vs_others
ENO1	1.29587	6.41083	67.2919	5.61968e-13	Astrocytes_vs_others
CYBRD1	2.57685	4.54604	67.3027	5.82549e-13	Astrocytes_vs_others
PCSK5	1.93384	6.99037	67.2721	5.88108e-13	Astrocytes_vs_others
LINC00960	1.27994	6.37828	67.1143	5.93941e-13	Astrocytes_vs_others
LINC00092	2.77291	0.4338	67.7805	6.0089e-13	Astrocytes_vs_others
AC007220.1	1.74746	2.0313	67.0543	6.05141e-13	Astrocytes_vs_others
AEBP1	2.72322	4.00495	67.1621	6.08541e-13	Astrocytes_vs_others
AC098829.1	1.54773	5.64377	67.0229	6.11104e-13	Astrocytes_vs_others
TEAD1	1.64441	7.86967	66.9904	6.17319e-13	Astrocytes_vs_others
CDH26	1.55856	3.40379	66.9448	6.26182e-13	Astrocytes_vs_others
MKNK2	1.42959	3.91962	66.9268	6.29706e-13	Astrocytes_vs_others
PDE7B	2.20147	7.57299	67.0471	6.30695e-13	Astrocytes_vs_others
DEC1	3.06951	7.00664	66.9897	6.42059e-13	Astrocytes_vs_others
AC076966.2	1.90343	1.73521	66.7031	6.75261e-13	Astrocytes_vs_others
LINC01185	1.72035	1.69224	66.6845	6.79181e-13	Astrocytes_vs_others
TSPAN6	1.78704	3.27008	66.6439	6.87873e-13	Astrocytes_vs_others
USP40	0.866196	6.01985	66.5733	7.03218e-13	Astrocytes_vs_others
PLN	1.77471	2.76286	66.4043	7.41404e-13	Astrocytes_vs_others
DCXR	1.43109	4.22123	66.382	7.46577e-13	Astrocytes_vs_others
GJB2	3.66211	0.113245	67.0618	7.48974e-13	Astrocytes_vs_others
VAC14	1.16146	4.79759	66.3406	7.56316e-13	Astrocytes_vs_others
ZFHX4	2.69788	7.08898	66.4072	7.69847e-13	Astrocytes_vs_others
MSMO1	1.6928	6.57488	66.2529	7.80899e-13	Astrocytes_vs_others
PLEKHH3	1.64451	3.60639	66.217	7.86176e-13	Astrocytes_vs_others
GFPT2	1.59784	4.5619	66.1927	7.92182e-13	Astrocytes_vs_others
AGTRAP	2.00111	3.1608	66.1704	7.97749e-13	Astrocytes_vs_others
LMO3	2.04146	7.18942	66.2445	8.09988e-13	Astrocytes_vs_others
PLTP	2.49469	4.6853	66.2044	8.20202e-13	Astrocytes_vs_others
LIX1-AS1	1.4955	4.23713	66.0793	8.20865e-13	Astrocytes_vs_others
FAM198B-AS1	3.2682	3.75852	66.1963	8.22271e-13	Astrocytes_vs_others
AP000462.1	2.35489	6.85355	66.1672	8.29783e-13	Astrocytes_vs_others
CCNL2	0.906912	6.38531	66.0189	8.36566e-13	Astrocytes_vs_others
PFKFB3	1.69352	6.74766	66.0161	8.51096e-13	Astrocytes_vs_others
HADHA	0.751479	6.35729	65.8605	8.79216e-13	Astrocytes_vs_others
PAXIP1-AS2	1.99247	2.45941	65.7995	8.96213e-13	Astrocytes_vs_others
PLEKHB1	1.93066	4.67272	65.7985	8.96502e-13	Astrocytes_vs_others
NFAT5	0.934554	8.06612	65.7867	8.99818e-13	Astrocytes_vs_others
AP000688.2	3.79712	2.57354	67.7667	9.13436e-13	Astrocytes_vs_others
AL021393.1	2.15624	1.93286	65.6944	9.26311e-13	Astrocytes_vs_others
PDK4	2.89606	5.7432	65.7708	9.39381e-13	Astrocytes_vs_others
SH3BP2	2.55654	4.61142	65.7535	9.44485e-13	Astrocytes_vs_others
FOXO1	1.85755	7.28831	65.6874	9.56203e-13	Astrocytes_vs_others
PLK5	2.19403	2.23481	65.5096	9.81755e-13	Astrocytes_vs_others
RAVER2	1.52221	5.7199	65.4793	9.91152e-13	Astrocytes_vs_others
TST	2.36353	2.57914	65.3839	1.02138e-12	Astrocytes_vs_others
BCAM	2.30049	3.16023	65.3487	1.03276e-12	Astrocytes_vs_others
AL450344.3	2.27915	1.69155	65.3101	1.0454e-12	Astrocytes_vs_others
RPS6KA2	1.42016	8.35153	65.2817	1.05478e-12	Astrocytes_vs_others
TRPS1	1.6555	8.29294	65.2811	1.05498e-12	Astrocytes_vs_others
S100B	2.95341	6.26177	65.3807	1.06169e-12	Astrocytes_vs_others
PIRT	2.4131	2.20372	65.2432	1.06764e-12	Astrocytes_vs_others
RAMP1	2.00227	5.59137	65.2017	1.12312e-12	Astrocytes_vs_others
MXRA8	2.42744	2.5904	65.0596	1.1313e-12	Astrocytes_vs_others
FASN	1.35298	4.58172	65.0198	1.14562e-12	Astrocytes_vs_others
NEK8	1.78609	1.70765	64.9369	1.17599e-12	Astrocytes_vs_others
MYH14	1.38893	4.42928	64.8074	1.22508e-12	Astrocytes_vs_others
GTPBP3	1.33617	3.56208	64.7963	1.22938e-12	Astrocytes_vs_others
AL512662.2	2.24054	4.0411	64.8491	1.24462e-12	Astrocytes_vs_others
SLC44A2	1.29844	5.18988	64.7341	1.2538e-12	Astrocytes_vs_others
CYP46A1	1.36778	5.46444	64.7197	1.25951e-12	Astrocytes_vs_others
PLEKHA4	1.76973	2.69063	64.6827	1.27434e-12	Astrocytes_vs_others
GPC1	1.4191	5.38294	64.642	1.29085e-12	Astrocytes_vs_others
CD99	2.01808	5.66366	64.7496	1.29495e-12	Astrocytes_vs_others
CPSF7	0.789199	5.3494	64.5646	1.32287e-12	Astrocytes_vs_others
AL109659.1	2.09917	2.66243	64.5448	1.33119e-12	Astrocytes_vs_others
AL121574.1	2.33776	0.188224	64.5422	1.33227e-12	Astrocytes_vs_others
GAS2L1	1.41956	4.08067	64.499	1.3506e-12	Astrocytes_vs_others
MST1	1.92275	2.84333	64.402	1.39276e-12	Astrocytes_vs_others
C21orf62-AS1	1.3479	5.31841	64.3897	1.39818e-12	Astrocytes_vs_others
LGR6	2.79612	3.03171	64.4314	1.41642e-12	Astrocytes_vs_others
HSD17B7	1.36204	4.94297	64.3075	1.43511e-12	Astrocytes_vs_others
AC004241.1	1.95114	1.7717	64.2134	1.47857e-12	Astrocytes_vs_others
SOX13	1.83264	4.56972	64.1247	1.52075e-12	Astrocytes_vs_others
AP000282.1	1.87825	4.14077	64.0093	1.57751e-12	Astrocytes_vs_others
AP000688.1	1.96918	2.02067	63.9844	1.59001e-12	Astrocytes_vs_others
NPAS2	1.92118	6.67828	64.072	1.60409e-12	Astrocytes_vs_others
SCRG1	1.9159	5.71848	64.0317	1.62466e-12	Astrocytes_vs_others
AC072022.1	2.28757	4.32094	64.0105	1.63562e-12	Astrocytes_vs_others
AC107021.2	3.1117	0.168347	67.2929	1.65758e-12	Astrocytes_vs_others
ACSBG1	3.48902	-0.536949	64.996	1.66864e-12	Astrocytes_vs_others
GSDMD	2.35705	3.23595	63.816	1.6774e-12	Astrocytes_vs_others
AC093675.1	2.01892	1.47905	63.7698	1.70224e-12	Astrocytes_vs_others
ZFHX4-AS1	2.35856	3.92092	63.8454	1.72348e-12	Astrocytes_vs_others
SIGIRR	2.13848	3.78391	63.6975	1.74181e-12	Astrocytes_vs_others
GADD45B	2.49298	5.1835	63.8028	1.74691e-12	Astrocytes_vs_others
LINC01229	2.09866	2.37109	63.666	1.75937e-12	Astrocytes_vs_others
LINC01411	2.21041	4.23315	63.6832	1.78725e-12	Astrocytes_vs_others
TMBIM1	1.9656	4.40589	63.6593	1.79693e-12	Astrocytes_vs_others
SLC22A5	1.26535	3.99482	63.5919	1.80137e-12	Astrocytes_vs_others
ANTXR1	1.6753	6.46948	63.6245	1.82415e-12	Astrocytes_vs_others
AC004470.1	2.54654	4.2072	63.5758	1.87738e-12	Astrocytes_vs_others
FAM182A	1.55625	3.63133	63.3332	1.95613e-12	Astrocytes_vs_others
ZNF395	1.35466	5.49386	63.3294	1.95853e-12	Astrocytes_vs_others
AC010524.1	2.94177	0.852119	63.3112	1.96991e-12	Astrocytes_vs_others
LINC02698	2.33741	3.11038	63.2978	1.99129e-12	Astrocytes_vs_others
AF064860.1	2.02846	2.97862	63.2511	2.00806e-12	Astrocytes_vs_others
TTLL4	1.56346	4.12944	63.2409	2.01457e-12	Astrocytes_vs_others
CKB	2.03716	3.65324	63.2233	2.02596e-12	Astrocytes_vs_others
SEL1L3	1.78952	6.18195	63.3237	2.03126e-12	Astrocytes_vs_others
ZNF621	1.13354	5.01057	63.2056	2.03738e-12	Astrocytes_vs_others
KIAA1755	2.73279	5.05663	63.3156	2.03923e-12	Astrocytes_vs_others
AC108471.2	1.78409	2.60627	63.188	2.04889e-12	Astrocytes_vs_others
AC104072.1	2.08326	2.72689	63.1617	2.06613e-12	Astrocytes_vs_others
AXL	2.33912	5.15594	63.2718	2.06786e-12	Astrocytes_vs_others
SAMD9L	2.1076	4.45477	63.2109	2.07252e-12	Astrocytes_vs_others
ZHX2	1.71894	7.62847	63.1253	2.09027e-12	Astrocytes_vs_others
CD82	1.63938	4.94598	63.1253	2.09032e-12	Astrocytes_vs_others
FXYD3	3.36104	0.145127	62.8575	2.27706e-12	Astrocytes_vs_others
RAB13	2.66678	4.35831	62.9493	2.2915e-12	Astrocytes_vs_others
PLCD3	2.05046	3.04403	62.8313	2.29619e-12	Astrocytes_vs_others
LINC01351	1.78645	2.87075	62.7633	2.34673e-12	Astrocytes_vs_others
LIFR-AS1	1.38323	4.03656	62.7292	2.37246e-12	Astrocytes_vs_others
SPPL2B	1.00738	5.25917	62.7124	2.38523e-12	Astrocytes_vs_others
NUPR1	3.4103	3.60605	62.8069	2.39798e-12	Astrocytes_vs_others
AC245884.9	2.76177	1.024	63.2562	2.44417e-12	Astrocytes_vs_others
NMD3	0.90691	6.15011	62.5625	2.50254e-12	Astrocytes_vs_others
PRICKLE4	1.85366	1.01803	62.5012	2.55219e-12	Astrocytes_vs_others
HOPX	2.3987	5.80653	62.5274	2.62185e-12	Astrocytes_vs_others
ARHGAP42	1.96266	6.80803	62.5127	2.63419e-12	Astrocytes_vs_others
THBS4	1.66015	4.79875	62.3604	2.67003e-12	Astrocytes_vs_others
GOLGA7B	1.78486	4.14429	62.3345	2.69227e-12	Astrocytes_vs_others
BCL2	1.5935	7.28217	62.2396	2.77552e-12	Astrocytes_vs_others
DBT	0.827777	4.95606	62.1953	2.8153e-12	Astrocytes_vs_others
PFKP	1.57743	5.9162	62.2109	2.82173e-12	Astrocytes_vs_others
UBE2G2	0.784508	6.58736	62.1213	2.88302e-12	Astrocytes_vs_others
DMPK	1.14601	4.42585	62.0782	2.92315e-12	Astrocytes_vs_others
SARDH	1.95759	1.44421	62.014	2.98416e-12	Astrocytes_vs_others
ITGB5-AS1	2.04005	3.1374	61.9573	3.03901e-12	Astrocytes_vs_others
LINC02785	2.82855	0.29843	61.9571	3.03928e-12	Astrocytes_vs_others
TAFA5	1.53458	6.689	61.9556	3.04067e-12	Astrocytes_vs_others
SNX33	2.16537	2.23692	61.8953	3.10021e-12	Astrocytes_vs_others
RFXANK	1.67587	2.91151	61.8794	3.11612e-12	Astrocytes_vs_others
AC107398.3	1.74492	4.9834	61.9059	3.13113e-12	Astrocytes_vs_others
ABHD1	1.99592	0.741416	61.8521	3.1436e-12	Astrocytes_vs_others
HERPUD2	0.930328	5.57822	61.8499	3.14586e-12	Astrocytes_vs_others
USH1C	2.85116	2.4894	61.7603	3.23795e-12	Astrocytes_vs_others
THBS3	1.37816	3.33783	61.7564	3.24192e-12	Astrocytes_vs_others
AC079305.3	1.48966	2.57349	61.7072	3.2937e-12	Astrocytes_vs_others
TTYH2	2.30004	5.96721	61.7978	3.31215e-12	Astrocytes_vs_others
MALRD1	1.50871	4.97215	61.6322	3.37433e-12	Astrocytes_vs_others
SGCD	1.86247	8.53502	61.6067	3.40211e-12	Astrocytes_vs_others
CYP3A4	1.91531	1.34836	61.5569	3.45718e-12	Astrocytes_vs_others
RORA	1.83286	2.50646	61.4992	3.52211e-12	Astrocytes_vs_others
GLRX	1.47417	5.57646	61.3579	3.68632e-12	Astrocytes_vs_others
AC079142.1	1.60649	5.7832	61.3701	3.72046e-12	Astrocytes_vs_others
SH2B2	1.61572	3.27582	61.3122	3.74112e-12	Astrocytes_vs_others
UBA7	1.98563	2.2739	61.3082	3.74594e-12	Astrocytes_vs_others
AL121956.4	3.12835	1.69391	61.3306	3.75437e-12	Astrocytes_vs_others
GSTM3	1.56899	4.55613	61.268	3.79497e-12	Astrocytes_vs_others
BGN	2.54541	4.67586	61.3521	3.8225e-12	Astrocytes_vs_others
TNS1	1.8202	6.33388	61.2355	3.96363e-12	Astrocytes_vs_others
APOL3	2.86784	2.53186	62.1117	4.08414e-12	Astrocytes_vs_others
COL23A1	2.41258	3.40362	60.9367	4.3252e-12	Astrocytes_vs_others
ADA	2.36393	2.33843	60.7877	4.43259e-12	Astrocytes_vs_others
KNOP1	1.23076	6.07158	60.7876	4.43274e-12	Astrocytes_vs_others
AL078459.1	1.81584	6.39588	60.8583	4.48223e-12	Astrocytes_vs_others
LRP5	1.37728	4.40311	60.6709	4.60353e-12	Astrocytes_vs_others
ZNF211	0.993735	3.76495	60.6131	4.69074e-12	Astrocytes_vs_others
MEF2C-AS1	1.45262	7.38821	60.562	4.76907e-12	Astrocytes_vs_others
ZNF521	1.88207	6.67339	60.663	4.77408e-12	Astrocytes_vs_others
ZC2HC1C	1.34422	3.61789	60.5514	4.78542e-12	Astrocytes_vs_others
HAPLN3	2.35067	2.88689	60.4902	4.88142e-12	Astrocytes_vs_others
PCDHGA11	1.8814	1.26723	60.4803	4.89713e-12	Astrocytes_vs_others
AL137009.1	1.55235	6.59909	60.4193	4.99645e-12	Astrocytes_vs_others
DGLUCY	1.17579	5.9743	60.3793	5.06042e-12	Astrocytes_vs_others
LINC00461	2.00808	8.83908	60.3758	5.13808e-12	Astrocytes_vs_others
KCTD6	1.13597	4.36594	60.283	5.22123e-12	Astrocytes_vs_others
SMPD1	1.47048	3.37433	60.2781	5.22946e-12	Astrocytes_vs_others
GOLIM4	1.72068	6.65344	60.3616	5.23053e-12	Astrocytes_vs_others
AC092902.4	1.71088	5.42992	60.345	5.25251e-12	Astrocytes_vs_others
ATP12A	1.88069	1.63563	60.1824	5.39474e-12	Astrocytes_vs_others
CARMIL1	2.26278	7.92744	60.2275	5.4971e-12	Astrocytes_vs_others
ADIRF	2.73844	4.21875	60.2179	5.51425e-12	Astrocytes_vs_others
AC010975.1	1.94499	1.67603	60.0736	5.58891e-12	Astrocytes_vs_others
ST7	1.05424	7.50307	60.0651	5.60452e-12	Astrocytes_vs_others
PNPLA3	2.62782	2.41086	60.023	5.6818e-12	Astrocytes_vs_others
AL358134.1	1.79552	1.72559	59.9819	5.75821e-12	Astrocytes_vs_others
TRIM29	3.08684	0.946894	60.444	5.96512e-12	Astrocytes_vs_others
HADHB	0.919444	5.7552	59.8718	5.9684e-12	Astrocytes_vs_others
EPM2A	1.02862	5.92461	59.846	6.01889e-12	Astrocytes_vs_others
HDHD3	1.4771	3.74827	59.7974	6.11486e-12	Astrocytes_vs_others
GATD1	1.14122	4.00678	59.7823	6.14515e-12	Astrocytes_vs_others
PRDM5	1.28802	4.93742	59.7553	6.19951e-12	Astrocytes_vs_others
AC098969.2	2.61219	0.970708	60.2955	6.25565e-12	Astrocytes_vs_others
GASK1B	2.10394	4.43769	59.7452	6.38441e-12	Astrocytes_vs_others
PCDHGA6	1.6025	2.92382	59.6561	6.40325e-12	Astrocytes_vs_others
AL133227.1	1.38286	3.88298	59.5764	6.57195e-12	Astrocytes_vs_others
DDO	2.34342	1.38453	59.537	6.65706e-12	Astrocytes_vs_others
RGN	1.68714	3.9185	59.5286	6.6752e-12	Astrocytes_vs_others
AP002336.2	1.53302	6.41658	59.4778	6.80336e-12	Astrocytes_vs_others
ICAM3	2.00995	0.836835	59.4576	6.83187e-12	Astrocytes_vs_others
AC019270.1	4.36427	1.19034	63.0679	6.92941e-12	Astrocytes_vs_others
KLHL25	1.49895	4.14739	59.3544	7.0661e-12	Astrocytes_vs_others
PER3	1.28667	6.35586	59.2849	7.22834e-12	Astrocytes_vs_others
ZBTB7B	2.10749	2.53303	59.2134	7.39954e-12	Astrocytes_vs_others
LINC00944	2.76351	2.24651	59.199	7.43436e-12	Astrocytes_vs_others
PDGFC	1.65461	6.11919	59.0595	7.98095e-12	Astrocytes_vs_others
AC087854.1	1.61987	6.54302	58.9666	8.09942e-12	Astrocytes_vs_others
AC068725.1	1.93493	5.4064	58.8886	8.5005e-12	Astrocytes_vs_others
AC078883.2	2.80164	0.131872	61.9388	8.51046e-12	Astrocytes_vs_others
TKT	1.22254	5.53783	58.7655	8.56855e-12	Astrocytes_vs_others
MAPK10	1.28522	9.21353	58.751	8.60945e-12	Astrocytes_vs_others
MIR497HG	2.2644	1.6885	58.7434	8.63094e-12	Astrocytes_vs_others
COL27A1	2.11153	4.40018	58.834	8.65356e-12	Astrocytes_vs_others
AC026316.5	2.93964	4.42969	58.7986	8.75446e-12	Astrocytes_vs_others
KATNAL2	1.36524	5.42677	58.6532	8.89034e-12	Astrocytes_vs_others
LATS2-AS1	2.05823	1.84738	58.6356	8.9419e-12	Astrocytes_vs_others
SLC35C2	1.16263	4.76941	58.6355	8.94221e-12	Astrocytes_vs_others
DCUN1D1	0.894359	5.72883	58.6043	9.03417e-12	Astrocytes_vs_others
AC012593.1	2.52768	0.616549	58.5392	9.22928e-12	Astrocytes_vs_others
DNASE2	1.7301	2.9247	58.4866	9.39038e-12	Astrocytes_vs_others
STX18-AS1	0.975443	6.14481	58.473	9.43238e-12	Astrocytes_vs_others
CD109	2.05361	4.63743	58.5564	9.44546e-12	Astrocytes_vs_others
TMEM238L	2.11467	0.465373	58.4271	9.57575e-12	Astrocytes_vs_others
AC084866.1	1.99531	2.0064	58.3943	9.67964e-12	Astrocytes_vs_others
PADI2	2.65384	5.44721	58.4748	9.73367e-12	Astrocytes_vs_others
AC034228.1	2.24402	0.857235	58.3483	9.82712e-12	Astrocytes_vs_others
DSCAS	2.36912	0.678423	58.3279	9.89306e-12	Astrocytes_vs_others
SLC9A3-AS1	1.3128	3.70165	58.2711	1.00798e-11	Astrocytes_vs_others
FSIP2	1.45173	5.30569	58.2357	1.01979e-11	Astrocytes_vs_others
LINC01878	2.18377	0.784549	58.2033	1.03073e-11	Astrocytes_vs_others
AC012063.1	1.19803	3.82193	58.1885	1.03577e-11	Astrocytes_vs_others
SHROOM1	1.73073	3.67056	58.0935	1.06866e-11	Astrocytes_vs_others
AC093307.1	1.94816	0.475181	58.0871	1.07093e-11	Astrocytes_vs_others
TP53I13	1.51329	3.41394	58.0733	1.07581e-11	Astrocytes_vs_others
ZNF532	0.822786	7.46063	58.0463	1.08542e-11	Astrocytes_vs_others
EIF2S3	0.863586	5.70439	58.0401	1.08764e-11	Astrocytes_vs_others
NEO1	1.41387	7.5789	58.0357	1.0892e-11	Astrocytes_vs_others
FRMPD3	1.61687	4.01084	58.0011	1.10172e-11	Astrocytes_vs_others
EMC2	0.862143	6.00777	57.9896	1.1059e-11	Astrocytes_vs_others
FZD4-DT	1.50047	2.50358	57.9581	1.11745e-11	Astrocytes_vs_others
ATF7	1.13356	6.76653	57.9579	1.11752e-11	Astrocytes_vs_others
EFHB	1.45387	2.55687	57.9439	1.12267e-11	Astrocytes_vs_others
NRG3	2.19225	10.7924	57.9197	1.13168e-11	Astrocytes_vs_others
FGF11	2.18701	3.48999	57.9444	1.13653e-11	Astrocytes_vs_others
PLCD4	1.79839	2.17293	57.8227	1.16848e-11	Astrocytes_vs_others
IL12A	2.70126	1.43577	57.6673	1.22997e-11	Astrocytes_vs_others
NFKB2	2.02342	2.4835	57.6089	1.25395e-11	Astrocytes_vs_others
SON	0.72386	7.94963	57.4909	1.30383e-11	Astrocytes_vs_others
AL157700.1	2.05778	0.973917	57.3872	1.3493e-11	Astrocytes_vs_others
TOB1	1.42417	4.71004	57.3014	1.38818e-11	Astrocytes_vs_others
AC009403.1	1.1275	4.95368	57.2554	1.40949e-11	Astrocytes_vs_others
MTHFD2L	0.897836	5.87172	57.2487	1.4126e-11	Astrocytes_vs_others
C17orf100	1.62894	3.07353	57.1891	1.44076e-11	Astrocytes_vs_others
AC046134.2	0.920265	6.12932	57.1528	1.45822e-11	Astrocytes_vs_others
KIAA1614	1.54322	2.92873	57.142	1.46343e-11	Astrocytes_vs_others
ITGB5	1.81515	5.46649	57.2214	1.47035e-11	Astrocytes_vs_others
HPR	2.48365	0.566285	57.1129	1.47764e-11	Astrocytes_vs_others
HEY2	2.53131	4.16308	57.1403	1.51031e-11	Astrocytes_vs_others
BDNF-AS	1.16109	5.38789	56.967	1.55089e-11	Astrocytes_vs_others
OLAH	2.29882	0.780973	56.9585	1.55527e-11	Astrocytes_vs_others
PNPLA7	1.55086	4.65397	56.8293	1.62338e-11	Astrocytes_vs_others
PCAT6	2.18937	0.88862	56.8062	1.6359e-11	Astrocytes_vs_others
AL354977.2	2.02606	0.285201	56.7685	1.6565e-11	Astrocytes_vs_others
LINC01201	2.34373	1.62571	56.6891	1.70082e-11	Astrocytes_vs_others
TRIB1	2.37127	3.1181	56.692	1.71727e-11	Astrocytes_vs_others
EPHX2	1.5414	3.83155	56.5917	1.75678e-11	Astrocytes_vs_others
AC068025.1	1.81414	1.90016	56.5322	1.79189e-11	Astrocytes_vs_others
AC092844.1	1.61656	2.74685	56.4697	1.82956e-11	Astrocytes_vs_others
TLCD4	1.32445	4.62119	56.4111	1.86557e-11	Astrocytes_vs_others
SELENOV	2.39207	0.563073	56.3795	1.88531e-11	Astrocytes_vs_others
AL132780.2	2.02667	2.06511	56.2993	1.93634e-11	Astrocytes_vs_others
AC087341.1	3.22534	0.622154	58.8	1.95546e-11	Astrocytes_vs_others
LONRF3	2.19007	3.64805	56.2972	1.96764e-11	Astrocytes_vs_others
PRKG1	2.40851	9.00422	56.3349	1.97244e-11	Astrocytes_vs_others
PPARGC1A	1.66846	5.26762	56.1892	2.05762e-11	Astrocytes_vs_others
SLC41A1	1.21008	4.25641	56.0382	2.11249e-11	Astrocytes_vs_others
PLXNB2	1.31366	4.74809	55.9404	2.18263e-11	Astrocytes_vs_others
AC010273.3	2.50134	1.13662	55.9097	2.20513e-11	Astrocytes_vs_others
AC009148.1	1.45158	2.24723	55.8201	2.27211e-11	Astrocytes_vs_others
AC097375.4	2.71196	1.51998	57.7897	2.27585e-11	Astrocytes_vs_others
SHC1	1.57989	3.62414	55.7494	2.32647e-11	Astrocytes_vs_others
PARP10	1.9827	2.8795	55.7439	2.33076e-11	Astrocytes_vs_others
AMER2	1.51603	6.83651	55.7313	2.34116e-11	Astrocytes_vs_others
AC016924.1	2.14414	0.867458	55.6295	2.42168e-11	Astrocytes_vs_others
AL022323.2	2.40662	0.377468	56.3541	2.45286e-11	Astrocytes_vs_others
ENKUR	1.50079	4.63724	55.5638	2.47553e-11	Astrocytes_vs_others
PALM	1.30049	5.50008	55.517	2.51463e-11	Astrocytes_vs_others
KDM3A	0.93112	5.71056	55.4773	2.54825e-11	Astrocytes_vs_others
AC092832.2	2.44046	3.02127	55.4776	2.57787e-11	Astrocytes_vs_others
AL139260.1	0.946679	6.21687	55.428	2.59075e-11	Astrocytes_vs_others
AC007344.1	1.74952	2.86327	55.3458	2.66311e-11	Astrocytes_vs_others
AL590652.1	1.66687	2.3231	55.3442	2.66455e-11	Astrocytes_vs_others
HILPDA	2.12923	5.75003	55.3932	2.69978e-11	Astrocytes_vs_others
AL121933.2	2.18936	2.13474	55.2977	2.70639e-11	Astrocytes_vs_others
AC002451.1	2.23651	4.00798	55.3104	2.77558e-11	Astrocytes_vs_others
MTERF2	0.993945	4.26483	55.1482	2.84555e-11	Astrocytes_vs_others
TNRC6A	0.825239	8.89046	55.1468	2.84695e-11	Astrocytes_vs_others
POLM	1.08946	3.40287	55.1375	2.85578e-11	Astrocytes_vs_others
NPFF	1.82241	1.16317	55.1304	2.86266e-11	Astrocytes_vs_others
AC007431.1	2.43645	0.483628	55.8775	2.86641e-11	Astrocytes_vs_others
AC098820.1	1.99664	0.712933	55.0918	2.89994e-11	Astrocytes_vs_others
CYP4F12	2.20526	0.852584	54.9971	2.99375e-11	Astrocytes_vs_others
AC007666.2	2.48499	5.03509	55.0266	3.05224e-11	Astrocytes_vs_others
SLC35G2	1.01186	5.46734	54.9212	3.07105e-11	Astrocytes_vs_others
ITGAV	1.29	7.07558	54.8001	3.19866e-11	Astrocytes_vs_others
CPEB4	1.08141	7.79604	54.7628	3.23911e-11	Astrocytes_vs_others
BRINP2	1.87813	6.50129	54.8428	3.24622e-11	Astrocytes_vs_others
C3orf79	2.19933	1.22502	54.7545	3.24816e-11	Astrocytes_vs_others
AP000722.1	2.77918	1.12321	56.6149	3.29416e-11	Astrocytes_vs_others
MAMDC4	1.78488	1.70497	54.6741	3.33725e-11	Astrocytes_vs_others
AL391807.1	1.44443	6.33636	54.6158	3.40339e-11	Astrocytes_vs_others
MALAT1	1.05078	15.6617	54.5793	3.44552e-11	Astrocytes_vs_others
AL683813.1	1.00655	5.15252	54.4836	3.55852e-11	Astrocytes_vs_others
CD72	1.65342	1.96753	54.4799	3.56295e-11	Astrocytes_vs_others
UNC13D	2.03242	2.43181	54.4738	3.5702e-11	Astrocytes_vs_others
AC096637.1	3.11204	0.443351	56.9741	3.63043e-11	Astrocytes_vs_others
PCCA-DT	1.76312	3.70013	54.4221	3.633e-11	Astrocytes_vs_others
AL139246.5	2.52937	2.17484	54.3516	3.72497e-11	Astrocytes_vs_others
IDH2	1.25715	5.29952	54.2923	3.79565e-11	Astrocytes_vs_others
AC093835.1	1.67445	1.30283	54.2558	3.84268e-11	Astrocytes_vs_others
RASSF8-AS1	1.1955	5.13287	54.2256	3.88211e-11	Astrocytes_vs_others
NRCAM	1.73052	8.77072	54.216	3.89478e-11	Astrocytes_vs_others
FAP	2.55511	2.27687	54.1499	3.98268e-11	Astrocytes_vs_others
EPAS1	2.48183	7.15286	54.1521	4.09509e-11	Astrocytes_vs_others
HIBCH	0.826963	7.65023	54.044	4.12773e-11	Astrocytes_vs_others
ZIC1	2.22125	5.58818	54.1279	4.12858e-11	Astrocytes_vs_others
PDLIM4	2.47997	2.68666	54.0289	4.16345e-11	Astrocytes_vs_others
ZNF862	0.823153	5.68228	53.9631	4.2422e-11	Astrocytes_vs_others
ARHGEF6	1.3073	5.58655	53.9087	4.32103e-11	Astrocytes_vs_others
AC004130.2	1.96169	0.635085	53.8645	4.38625e-11	Astrocytes_vs_others
AL513534.2	1.59307	2.08855	53.8581	4.39571e-11	Astrocytes_vs_others
ECE1	1.57415	5.87596	53.9027	4.41802e-11	Astrocytes_vs_others
ALAD	0.983217	4.44683	53.8339	4.43191e-11	Astrocytes_vs_others
AC130307.1	3.20441	-0.350104	55.5214	4.66024e-11	Astrocytes_vs_others
SMAD1	1.43755	6.15546	53.6821	4.66677e-11	Astrocytes_vs_others
AC104078.1	2.29096	1.50462	53.6204	4.76429e-11	Astrocytes_vs_others
KIAA0895L	1.03514	5.3943	53.5896	4.81438e-11	Astrocytes_vs_others
WDR45	1.04879	3.81744	53.5716	4.84377e-11	Astrocytes_vs_others
TMPRSS3	3.34762	-0.229727	53.5561	4.86928e-11	Astrocytes_vs_others
NBPF26	1.51014	3.734	53.5496	4.8801e-11	Astrocytes_vs_others
GREB1	1.56004	4.88436	53.5178	4.93295e-11	Astrocytes_vs_others
B3GALT5	1.76066	3.82402	53.3787	5.17141e-11	Astrocytes_vs_others
SPIRE1	1.14607	7.74615	53.2582	5.38758e-11	Astrocytes_vs_others
POU3F4	2.2448	3.13194	53.216	5.48245e-11	Astrocytes_vs_others
AL024474.2	1.7388	3.3058	53.1623	5.56614e-11	Astrocytes_vs_others
AC099754.1	2.32565	0.272628	54.3815	5.57815e-11	Astrocytes_vs_others
NFE2L2	1.12299	6.57325	53.1426	5.60348e-11	Astrocytes_vs_others
EHMT1	0.653945	7.43535	53.0913	5.70214e-11	Astrocytes_vs_others
TXNL4B	1.15805	3.84379	52.9045	6.07648e-11	Astrocytes_vs_others
LMNTD1	2.60044	4.34494	52.9713	6.10633e-11	Astrocytes_vs_others
C11orf49	0.716029	7.35376	52.8011	6.29432e-11	Astrocytes_vs_others
LINC02615	1.23926	4.50338	52.7871	6.32447e-11	Astrocytes_vs_others
PER1	1.57728	5.27279	52.8191	6.33902e-11	Astrocytes_vs_others
PJVK	1.19911	3.28603	52.7792	6.34148e-11	Astrocytes_vs_others
AL162231.2	1.29668	3.8901	52.755	6.39408e-11	Astrocytes_vs_others
RIMKLB	1.10639	6.74799	52.7402	6.42633e-11	Astrocytes_vs_others
CCDC160	1.95172	2.3723	52.7135	6.48528e-11	Astrocytes_vs_others
CLIP1	1.03031	7.1639	52.7098	6.49333e-11	Astrocytes_vs_others
ZFAND6	0.874999	6.84765	52.6996	6.516e-11	Astrocytes_vs_others
CCDC15-DT	1.66123	1.49101	52.6869	6.54431e-11	Astrocytes_vs_others
MMP14	2.06269	2.88033	52.6718	6.57813e-11	Astrocytes_vs_others
LINC00707	2.20441	1.67003	52.6591	6.60667e-11	Astrocytes_vs_others
AC090115.1	1.27297	4.1406	52.6562	6.61322e-11	Astrocytes_vs_others
ARSD	1.40513	3.39129	52.6328	6.66624e-11	Astrocytes_vs_others
PRTFDC1	1.20472	6.06021	52.6106	6.71679e-11	Astrocytes_vs_others
AP001528.1	1.51046	4.47804	52.5869	6.77154e-11	Astrocytes_vs_others
ZNF438	0.79294	6.80896	52.5753	6.79821e-11	Astrocytes_vs_others
SLC5A9	1.70722	3.02212	52.5666	6.81856e-11	Astrocytes_vs_others
STK19	1.06496	3.9473	52.551	6.85493e-11	Astrocytes_vs_others
NAGPA-AS1	1.93796	0.650208	52.4934	6.99104e-11	Astrocytes_vs_others
MLYCD	0.954025	4.39341	52.4627	7.06467e-11	Astrocytes_vs_others
FADS3	1.41185	4.97751	52.4285	7.14793e-11	Astrocytes_vs_others
CALCB	2.04096	2.27873	52.3494	7.34358e-11	Astrocytes_vs_others
FSTL3	1.95015	2.99465	52.345	7.35483e-11	Astrocytes_vs_others
MOCS1	1.31063	2.96217	52.3342	7.38203e-11	Astrocytes_vs_others
AL035416.1	1.83533	1.50672	52.2944	7.48297e-11	Astrocytes_vs_others
BCL9	1.32171	5.73299	52.1386	7.89289e-11	Astrocytes_vs_others
LINC01579	2.08496	2.76019	52.0948	8.01212e-11	Astrocytes_vs_others
LDHD	1.65124	1.61082	51.9647	8.37731e-11	Astrocytes_vs_others
ENTPD1	1.95239	4.7526	52.032	8.40959e-11	Astrocytes_vs_others
MAPK11	1.78934	3.52657	51.9191	8.50919e-11	Astrocytes_vs_others
LYPD6	2.5732	4.66276	51.9078	8.7743e-11	Astrocytes_vs_others
ABHD3	1.36329	5.18905	51.8231	8.79398e-11	Astrocytes_vs_others
AC116317.1	1.93563	0.672396	51.7636	8.97554e-11	Astrocytes_vs_others
KRBA2	1.33624	4.59705	51.7593	8.98872e-11	Astrocytes_vs_others
KIF21B	1.71587	5.2917	51.7732	9.13825e-11	Astrocytes_vs_others
ZBTB37	0.988226	5.34848	51.687	9.2145e-11	Astrocytes_vs_others
SMAD1-AS2	1.80029	3.47873	51.6844	9.22284e-11	Astrocytes_vs_others
TTLL3	0.786123	5.50013	51.6757	9.25023e-11	Astrocytes_vs_others
VIM	3.10937	7.63368	51.745	9.27703e-11	Astrocytes_vs_others
AC023509.6	1.33938	6.47012	51.6631	9.29055e-11	Astrocytes_vs_others
AL138999.2	1.61682	3.50123	51.6346	9.38195e-11	Astrocytes_vs_others
MIR3659HG	2.23774	3.15775	51.6051	9.47753e-11	Astrocytes_vs_others
MAFTRR	1.75064	1.85307	51.592	9.52006e-11	Astrocytes_vs_others
IFT43	0.995793	4.02499	51.5802	9.55876e-11	Astrocytes_vs_others
DNHD1	0.910206	5.86446	51.564	9.61223e-11	Astrocytes_vs_others
PCDHGA7	1.41091	1.57429	51.5525	9.65032e-11	Astrocytes_vs_others
ANGPTL3	2.12769	1.75374	51.4013	1.01653e-10	Astrocytes_vs_others
AC012101.2	2.57453	-0.0478558	51.3547	1.03295e-10	Astrocytes_vs_others
PIK3IP1	1.47975	4.56478	51.3425	1.03731e-10	Astrocytes_vs_others
PLIN2	2.06104	5.22703	51.3924	1.04693e-10	Astrocytes_vs_others
ZBED3-AS1	1.19317	5.01966	51.3085	1.0495e-10	Astrocytes_vs_others
AR	2.06197	3.75894	51.3814	1.04985e-10	Astrocytes_vs_others
RENBP	1.73846	2.96197	51.3047	1.05089e-10	Astrocytes_vs_others
CUBN	1.4591	3.9121	51.2794	1.06008e-10	Astrocytes_vs_others
PRR5	1.69669	4.22216	51.2709	1.06318e-10	Astrocytes_vs_others
CXCL2	3.13982	3.19843	51.2683	1.0925e-10	Astrocytes_vs_others
AC009102.4	1.73998	3.74107	51.1774	1.09797e-10	Astrocytes_vs_others
AC136475.1	1.82144	0.639893	51.1425	1.11128e-10	Astrocytes_vs_others
ACADVL	1.28318	5.7032	51.0678	1.14025e-10	Astrocytes_vs_others
IDNK	1.02745	3.7225	50.9904	1.17109e-10	Astrocytes_vs_others
AL359094.1	2.36539	0.924655	52.6561	1.17154e-10	Astrocytes_vs_others
FADS1	1.1276	5.52517	50.953	1.1863e-10	Astrocytes_vs_others
MEIS2	1.88664	2.16006	50.9047	1.20623e-10	Astrocytes_vs_others
MTMR3	0.764834	7.09444	50.8691	1.22114e-10	Astrocytes_vs_others
ENTPD1-AS1	1.11608	8.05562	50.8111	1.24585e-10	Astrocytes_vs_others
AC005208.1	2.20336	2.55762	50.8031	1.2493e-10	Astrocytes_vs_others
RHCG	1.6696	3.97655	50.7897	1.25511e-10	Astrocytes_vs_others
SNHG22	1.05937	4.54012	50.7444	1.27489e-10	Astrocytes_vs_others
AL122058.1	2.48377	0.666748	50.7251	1.28344e-10	Astrocytes_vs_others
PCDH9-AS4	1.92629	6.08232	50.7894	1.28824e-10	Astrocytes_vs_others
FZD2	2.79755	2.68262	50.7059	1.32584e-10	Astrocytes_vs_others
SGSM2	0.834011	5.33749	50.595	1.34247e-10	Astrocytes_vs_others
AC068308.1	3.49952	7.21414	50.6528	1.35033e-10	Astrocytes_vs_others
AL357052.1	2.20488	1.62299	50.5676	1.35528e-10	Astrocytes_vs_others
AC104459.1	1.90277	1.08974	50.55	1.36353e-10	Astrocytes_vs_others
CTDSP1	1.58295	4.36257	50.4797	1.39712e-10	Astrocytes_vs_others
GSTT2B	1.27125	3.42429	50.4378	1.41754e-10	Astrocytes_vs_others
TAPBPL	1.46707	2.05777	50.4149	1.4288e-10	Astrocytes_vs_others
GDF11	1.16899	4.32868	50.3288	1.47206e-10	Astrocytes_vs_others
NRXN1	2.08628	11.6088	50.2794	1.49748e-10	Astrocytes_vs_others
IRF2	1.01486	6.10284	50.2636	1.50573e-10	Astrocytes_vs_others
CD40	2.74844	1.66983	50.1572	1.56229e-10	Astrocytes_vs_others
AC115622.1	1.88898	4.16345	50.174	1.57335e-10	Astrocytes_vs_others
MIR99AHG	1.62138	10.1379	50.1126	1.58666e-10	Astrocytes_vs_others
AC073389.2	1.31289	3.31721	50.0949	1.59645e-10	Astrocytes_vs_others
AP002813.1	1.54949	2.60362	50.0252	1.63553e-10	Astrocytes_vs_others
TRAF3IP2	1.28211	5.53373	50.023	1.63681e-10	Astrocytes_vs_others
CDK2AP1	1.36722	5.07103	49.9512	1.67808e-10	Astrocytes_vs_others
GPD2	1.0946	6.56592	49.9387	1.68539e-10	Astrocytes_vs_others
UNC5CL	1.90308	0.950928	49.9035	1.70613e-10	Astrocytes_vs_others
SFTPD-AS1	2.63555	1.30402	51.4739	1.72324e-10	Astrocytes_vs_others
AC108156.1	2.34113	0.843115	49.8667	1.72809e-10	Astrocytes_vs_others
COL16A1	1.92315	5.04968	49.8171	1.80301e-10	Astrocytes_vs_others
AC009244.2	2.04772	2.0848	49.7276	1.81373e-10	Astrocytes_vs_others
XAF1	2.56748	5.62777	50.5328	1.8203e-10	Astrocytes_vs_others
ITGB8	1.43888	6.96002	49.6873	1.83939e-10	Astrocytes_vs_others
AC012404.2	2.08186	1.35146	49.6757	1.84681e-10	Astrocytes_vs_others
SNRNP70	0.754468	7.18351	49.645	1.86662e-10	Astrocytes_vs_others
YBX3	1.76211	5.88192	49.708	1.87262e-10	Astrocytes_vs_others
CTIF	0.802614	6.8705	49.5973	1.89792e-10	Astrocytes_vs_others
AL121908.1	2.12181	2.29794	49.5589	1.92345e-10	Astrocytes_vs_others
AP004147.1	1.94419	3.21235	49.4962	1.96593e-10	Astrocytes_vs_others
HAP1	2.35169	3.84335	49.5439	1.98245e-10	Astrocytes_vs_others
GNA12	0.831219	6.4284	49.4161	2.02155e-10	Astrocytes_vs_others
MAGI3	1.09531	7.4121	49.4143	2.02286e-10	Astrocytes_vs_others
ZNF774	1.17812	3.12776	49.3617	2.06031e-10	Astrocytes_vs_others
AC011444.1	1.53634	2.73833	49.3397	2.07616e-10	Astrocytes_vs_others
TRAF3IP2-AS1	0.703125	7.7745	49.3096	2.0981e-10	Astrocytes_vs_others
PTPRF	1.07329	5.84453	49.2906	2.11207e-10	Astrocytes_vs_others
NAV1	1.03627	7.846	49.147	2.22059e-10	Astrocytes_vs_others
AC009234.1	1.83187	3.66965	49.1081	2.25103e-10	Astrocytes_vs_others
PAQR8	1.64869	6.38154	49.111	2.30483e-10	Astrocytes_vs_others
GPR146	1.8733	2.87199	49.0113	2.32847e-10	Astrocytes_vs_others
PRKCA	1.3197	9.0818	48.9833	2.35135e-10	Astrocytes_vs_others
AC008014.1	1.20663	5.77962	48.9196	2.40432e-10	Astrocytes_vs_others
SPPL2A	1.19437	3.4907	48.847	2.46621e-10	Astrocytes_vs_others
AC023509.2	1.67126	3.67433	48.821	2.48875e-10	Astrocytes_vs_others
AL049840.4	1.49905	2.2412	48.8126	2.49605e-10	Astrocytes_vs_others
AFG1L	0.784285	5.8408	48.7609	2.54166e-10	Astrocytes_vs_others
AC006116.8	1.24828	3.68632	48.7487	2.55251e-10	Astrocytes_vs_others
SLC9A8	0.739462	5.12007	48.734	2.56573e-10	Astrocytes_vs_others
AC068506.1	2.36662	0.595535	48.7166	2.58139e-10	Astrocytes_vs_others
LINC02614	1.41721	5.35844	48.7131	2.58458e-10	Astrocytes_vs_others
SNCAIP	1.74749	6.63438	48.6932	2.66675e-10	Astrocytes_vs_others
NFIA-AS1	2.41655	1.56407	48.6185	2.67167e-10	Astrocytes_vs_others
HMGA1P4	1.34803	2.41444	48.5579	2.72907e-10	Astrocytes_vs_others
POR	0.86778	5.18818	48.5559	2.73096e-10	Astrocytes_vs_others
KANTR	0.726683	6.60443	48.4615	2.82287e-10	Astrocytes_vs_others
GNA13	1.02448	6.37855	48.3518	2.93368e-10	Astrocytes_vs_others
TMEM184B	1.01016	5.94483	48.312	2.97503e-10	Astrocytes_vs_others
BAALC-AS2	2.19565	1.16537	48.2927	2.99528e-10	Astrocytes_vs_others
AC104170.1	1.90772	1.59846	48.2685	3.02085e-10	Astrocytes_vs_others
EGFR	2.28233	7.16805	48.2994	3.06082e-10	Astrocytes_vs_others
AL049637.2	2.99068	0.299011	52.0377	3.07424e-10	Astrocytes_vs_others
SAP25	1.48759	2.78913	48.2168	3.07624e-10	Astrocytes_vs_others
KLKB1	1.84934	2.43657	48.1965	3.09825e-10	Astrocytes_vs_others
MYLK	1.55322	5.34413	48.2297	3.10857e-10	Astrocytes_vs_others
LINC02355	1.89787	2.31569	48.1551	3.1436e-10	Astrocytes_vs_others
RBMS2	1.06151	5.77533	48.0674	3.24216e-10	Astrocytes_vs_others
AC006581.2	1.26485	3.84462	48.0536	3.2579e-10	Astrocytes_vs_others
CD81	1.19219	7.39506	47.9838	3.33895e-10	Astrocytes_vs_others
UFL1	0.672779	6.08251	47.9825	3.3405e-10	Astrocytes_vs_others
SLC25A35	1.47768	1.44743	47.97	3.35518e-10	Astrocytes_vs_others
VANGL2	1.38123	3.88282	47.9589	3.3683e-10	Astrocytes_vs_others
AL353151.2	1.54881	3.19886	47.9441	3.38598e-10	Astrocytes_vs_others
MOK	1.25185	2.58606	47.9417	3.38884e-10	Astrocytes_vs_others
VARS2	1.08446	3.6053	47.8909	3.45002e-10	Astrocytes_vs_others
FGL1	2.92292	2.85666	47.9386	3.45029e-10	Astrocytes_vs_others
ADORA1	1.49914	4.5218	47.873	3.47173e-10	Astrocytes_vs_others
LMCD1-AS1	1.20755	7.49461	47.8727	3.47214e-10	Astrocytes_vs_others
NTN5	1.77747	1.04893	47.8468	3.50395e-10	Astrocytes_vs_others
AC025774.1	1.36254	2.41585	47.8417	3.51028e-10	Astrocytes_vs_others
SNPH	1.31856	5.18263	47.8408	3.51146e-10	Astrocytes_vs_others
CEP152	1.83621	1.14497	47.8261	3.52965e-10	Astrocytes_vs_others
FAM227B	1.88963	0.431469	47.8186	3.53898e-10	Astrocytes_vs_others
NR2F1-AS1	1.46207	7.54363	47.78	3.5875e-10	Astrocytes_vs_others
GSTM4	1.37835	2.95399	47.7723	3.59721e-10	Astrocytes_vs_others
RWDD3	1.01353	4.65931	47.748	3.62814e-10	Astrocytes_vs_others
WDR31	1.1692	3.5129	47.7315	3.6494e-10	Astrocytes_vs_others
GMNN	1.46733	3.49112	47.7243	3.6586e-10	Astrocytes_vs_others
COQ8B	1.03583	4.32092	47.7141	3.67183e-10	Astrocytes_vs_others
AL096706.1	1.6211	2.0426	47.6978	3.69301e-10	Astrocytes_vs_others
ACY1	1.45929	2.02707	47.6949	3.6968e-10	Astrocytes_vs_others
CDKL3	0.790259	5.5385	47.6496	3.75629e-10	Astrocytes_vs_others
AKT2	0.770187	5.62509	47.6251	3.78895e-10	Astrocytes_vs_others
PCYT1B-AS1	2.07027	0.632709	49.0779	3.80595e-10	Astrocytes_vs_others
APOBEC2	1.77228	1.92741	47.5791	3.85091e-10	Astrocytes_vs_others
VSIG10	0.913214	4.72768	47.5673	3.867e-10	Astrocytes_vs_others
AC097450.1	1.80451	1.59736	47.5656	3.86929e-10	Astrocytes_vs_others
IQUB	1.20908	4.19349	47.5152	3.93876e-10	Astrocytes_vs_others
NAGLU	1.16785	4.10959	47.5131	3.94168e-10	Astrocytes_vs_others
AL162725.2	1.72767	1.23183	47.4564	4.02152e-10	Astrocytes_vs_others
AKAP7	0.963945	6.44163	47.4557	4.02244e-10	Astrocytes_vs_others
ALDH6A1	1.67726	1.46409	47.4516	4.02838e-10	Astrocytes_vs_others
AL049840.5	1.53268	2.03446	47.4434	4.03995e-10	Astrocytes_vs_others
HEY1	1.50402	4.20305	47.4364	4.04997e-10	Astrocytes_vs_others
TFCP2L1	2.28078	0.882631	47.4074	4.09168e-10	Astrocytes_vs_others
HIP1R	1.68431	6.35344	47.4707	4.096e-10	Astrocytes_vs_others
VAV3-AS1	2.32319	0.279779	47.4029	4.09827e-10	Astrocytes_vs_others
PDE9A	1.34126	6.02279	47.3773	4.13629e-10	Astrocytes_vs_others
ZNF717	0.799861	6.04868	47.3356	4.1969e-10	Astrocytes_vs_others
PHEX	1.57665	3.22529	47.2852	4.27234e-10	Astrocytes_vs_others
AC026329.1	2.54575	1.42155	48.7004	4.31745e-10	Astrocytes_vs_others
GYG2	1.67194	4.59948	47.2621	4.34233e-10	Astrocytes_vs_others
MRVI1-AS1	2.01688	3.3919	47.2509	4.35433e-10	Astrocytes_vs_others
FYB2	2.37247	2.68149	47.2424	4.38086e-10	Astrocytes_vs_others
SPOP	0.711976	6.1742	47.1906	4.41784e-10	Astrocytes_vs_others
RASL10A	1.92377	4.19141	47.2151	4.48256e-10	Astrocytes_vs_others
AC009779.2	1.29568	2.66891	47.1001	4.56164e-10	Astrocytes_vs_others
AL159978.1	1.41553	2.9812	47.0533	4.63791e-10	Astrocytes_vs_others
AC098818.2	2.51933	-0.0716373	47.0429	4.6551e-10	Astrocytes_vs_others
MIR193BHG	1.87018	2.76437	47.0289	4.67814e-10	Astrocytes_vs_others
ACOT6	1.68631	1.77057	47.0059	4.71643e-10	Astrocytes_vs_others
AC125618.1	1.74275	1.3835	46.9675	4.78111e-10	Astrocytes_vs_others
LINC01607	1.52024	1.85672	46.9664	4.783e-10	Astrocytes_vs_others
ZNF30-AS1	1.80655	0.808463	46.908	4.88315e-10	Astrocytes_vs_others
ZXDC	0.787285	6.11348	46.9055	4.88735e-10	Astrocytes_vs_others
GLIS2	1.45818	2.61618	46.8413	5.00005e-10	Astrocytes_vs_others
AC084198.2	0.96892	5.46717	46.8013	5.07143e-10	Astrocytes_vs_others
PRCP	1.35537	5.35813	46.8005	5.07298e-10	Astrocytes_vs_others
AP000844.1	1.99365	1.91624	46.7726	5.12331e-10	Astrocytes_vs_others
AL035106.1	1.83335	1.91969	46.757	5.15177e-10	Astrocytes_vs_others
ECI2	0.947694	5.01743	46.7559	5.15377e-10	Astrocytes_vs_others
PLBD1-AS1	1.80809	1.11556	46.7364	5.18963e-10	Astrocytes_vs_others
TNKS1BP1	1.07529	3.74309	46.661	5.33051e-10	Astrocytes_vs_others
MXI1	1.15774	7.26108	46.6493	5.35265e-10	Astrocytes_vs_others
AC010136.1	2.76225	1.22777	46.5866	5.47335e-10	Astrocytes_vs_others
RHOB	1.42197	5.9101	46.5965	5.48504e-10	Astrocytes_vs_others
AC011416.3	1.76684	1.2851	46.5613	5.52273e-10	Astrocytes_vs_others
ADD1	0.737991	7.48517	46.5032	5.638e-10	Astrocytes_vs_others
CR381670.2	1.07874	4.11433	46.4758	5.69333e-10	Astrocytes_vs_others
AC097500.1	1.38932	2.09967	46.4595	5.72629e-10	Astrocytes_vs_others
SLC25A25	0.966955	4.7456	46.4583	5.72886e-10	Astrocytes_vs_others
UNG	1.16212	3.6972	46.4054	5.83767e-10	Astrocytes_vs_others
ETV1	1.70333	6.20822	46.4451	5.88753e-10	Astrocytes_vs_others
SMIM20	1.21013	3.78488	46.3113	6.03663e-10	Astrocytes_vs_others
MGAT4C	2.60356	9.23699	46.2984	6.20242e-10	Astrocytes_vs_others
ST3GAL1	1.42827	6.1408	46.2599	6.21845e-10	Astrocytes_vs_others
LRRC75A	1.23365	3.99786	46.85	6.25285e-10	Astrocytes_vs_others
AL133538.1	1.213	3.5287	46.1894	6.30452e-10	Astrocytes_vs_others
AP000462.2	2.01126	2.22078	46.167	6.35499e-10	Astrocytes_vs_others
IGSF5	1.57358	2.52511	46.1357	6.42639e-10	Astrocytes_vs_others
NOTCH3	1.81297	4.89016	46.1696	6.43302e-10	Astrocytes_vs_others
PRKN	0.836192	8.50247	46.1273	6.44554e-10	Astrocytes_vs_others
ACO1	0.892096	5.38331	46.0416	6.64569e-10	Astrocytes_vs_others
ELOVL2-AS1	1.87221	1.41403	46.0396	6.65037e-10	Astrocytes_vs_others
METTL15	0.664925	6.97033	46.0144	6.71048e-10	Astrocytes_vs_others
AC022400.2	1.91254	0.504497	46.0133	6.71308e-10	Astrocytes_vs_others
SCD5	1.24044	8.39625	45.9843	6.78283e-10	Astrocytes_vs_others
JUN	1.59929	7.00803	46.0334	6.80704e-10	Astrocytes_vs_others
CAT	1.41394	5.44193	45.9637	6.85001e-10	Astrocytes_vs_others
FAM240C	2.53079	0.0247174	46.5838	6.85935e-10	Astrocytes_vs_others
SGK3	0.744596	7.46603	45.9459	6.87647e-10	Astrocytes_vs_others
GINS2	1.85311	1.61501	45.9015	6.98656e-10	Astrocytes_vs_others
LINC00173	1.67707	2.77755	45.8855	7.02657e-10	Astrocytes_vs_others
RALGAPA2	1.21071	7.78456	45.8629	7.08343e-10	Astrocytes_vs_others
AL021707.2	1.52448	1.71106	45.8559	7.10124e-10	Astrocytes_vs_others
PDE6D	0.802497	5.34806	45.8513	7.11282e-10	Astrocytes_vs_others
ADRA1A	2.3826	5.74773	45.8805	7.19716e-10	Astrocytes_vs_others
GBP7	2.27994	1.11395	45.7749	7.30965e-10	Astrocytes_vs_others
SH3BGR	1.326	3.86168	45.7259	7.43886e-10	Astrocytes_vs_others
TBX6	1.83911	1.40997	45.7169	7.46284e-10	Astrocytes_vs_others
AP003059.1	1.54406	1.86615	45.6913	7.53142e-10	Astrocytes_vs_others
AL353660.1	2.13444	3.49038	45.7325	7.58091e-10	Astrocytes_vs_others
AL603832.1	1.68097	1.73863	45.6301	7.69834e-10	Astrocytes_vs_others
CDH4	1.86529	6.97989	45.6313	7.86631e-10	Astrocytes_vs_others
AC007405.1	1.35797	3.54782	45.5592	7.89598e-10	Astrocytes_vs_others
LINC01053	1.92915	1.58648	45.3916	8.38448e-10	Astrocytes_vs_others
TMEM135	0.820313	7.10011	45.365	8.46495e-10	Astrocytes_vs_others
CAMTA1	0.703394	8.66423	45.3219	8.59683e-10	Astrocytes_vs_others
BAALC-AS1	1.77198	4.16506	45.346	8.65542e-10	Astrocytes_vs_others
ALOX12	1.25421	2.7642	45.3016	8.65951e-10	Astrocytes_vs_others
FRMPD3-AS1	1.78604	1.88751	45.2733	8.74801e-10	Astrocytes_vs_others
CDH24	2.22278	0.501113	45.2553	8.80463e-10	Astrocytes_vs_others
ZBTB20	2.00684	10.1499	45.2347	8.93393e-10	Astrocytes_vs_others
ZFP36L2	2.2575	6.35146	45.2404	9.04615e-10	Astrocytes_vs_others
CASC2	1.35276	5.27774	45.1504	9.14241e-10	Astrocytes_vs_others
AL354754.1	2.93831	1.14057	46.1508	9.15631e-10	Astrocytes_vs_others
PTGFRN	1.34173	4.46647	45.1218	9.23656e-10	Astrocytes_vs_others
DECR1	1.09172	6.05749	45.0869	9.35307e-10	Astrocytes_vs_others
TRIM66	1.23089	4.54464	45.0743	9.39579e-10	Astrocytes_vs_others
FBXO39	2.49828	0.27473	45.3483	9.60528e-10	Astrocytes_vs_others
AL078604.4	1.50325	3.95506	44.9752	9.73607e-10	Astrocytes_vs_others
SPEG	1.45132	4.24177	44.8465	1.01975e-09	Astrocytes_vs_others
GRAMD4	1.05479	4.71676	44.8437	1.02076e-09	Astrocytes_vs_others
SRGAP3-AS4	1.89681	0.71252	44.8212	1.02907e-09	Astrocytes_vs_others
LINC01927	2.72154	0.496997	46.1289	1.02917e-09	Astrocytes_vs_others
SPAG9	0.730562	8.3421	44.8096	1.03336e-09	Astrocytes_vs_others
PTPN14	1.81051	5.77648	44.8283	1.04866e-09	Astrocytes_vs_others
SHPK	1.10012	3.83795	44.7607	1.05172e-09	Astrocytes_vs_others
TMEM254-AS1	1.14406	3.26134	44.742	1.05883e-09	Astrocytes_vs_others
JAM2	1.07155	5.94971	44.6794	1.08298e-09	Astrocytes_vs_others
NUDT8	1.98673	1.48202	44.6103	1.11028e-09	Astrocytes_vs_others
FGD4	1.59866	7.56186	44.6503	1.11298e-09	Astrocytes_vs_others
ATXN2	0.590017	7.9381	44.5969	1.11564e-09	Astrocytes_vs_others
ATOH8	2.19014	3.26263	44.6147	1.12531e-09	Astrocytes_vs_others
TNS3	1.86879	7.20566	44.6226	1.1291e-09	Astrocytes_vs_others
CTNS	1.02953	3.72411	44.5572	1.13174e-09	Astrocytes_vs_others
AL365259.1	2.34957	2.55832	44.5688	1.13411e-09	Astrocytes_vs_others
UGP2	0.969335	6.52739	44.477	1.16493e-09	Astrocytes_vs_others
AC027279.1	1.28377	2.854	44.4729	1.16666e-09	Astrocytes_vs_others
AL160254.1	1.87818	6.39525	44.519	1.17197e-09	Astrocytes_vs_others
AF274853.1	1.38425	2.1077	44.4168	1.19053e-09	Astrocytes_vs_others
BAZ2B	1.01433	8.70316	44.4045	1.19579e-09	Astrocytes_vs_others
WEE2	1.8182	1.2629	44.4009	1.19735e-09	Astrocytes_vs_others
RNF43	2.9223	1.46224	44.6992	1.20962e-09	Astrocytes_vs_others
AC067969.1	2.45293	0.408372	44.2739	1.25355e-09	Astrocytes_vs_others
RBMS3-AS2	2.03575	5.54936	44.3091	1.264e-09	Astrocytes_vs_others
AC040977.1	1.5591	0.976367	44.2397	1.26913e-09	Astrocytes_vs_others
AC002069.2	1.99029	4.33644	44.2697	1.28211e-09	Astrocytes_vs_others
GOLGA6L9	1.21163	2.48845	44.1779	1.29778e-09	Astrocytes_vs_others
LATS2	1.80777	4.90271	44.1996	1.31489e-09	Astrocytes_vs_others
XKRX	1.94399	0.45629	44.0633	1.3527e-09	Astrocytes_vs_others
SLC48A1	1.17227	4.92996	44.0083	1.37989e-09	Astrocytes_vs_others
AL138828.1	1.9432	6.88063	44.0646	1.38054e-09	Astrocytes_vs_others
GYS1	0.981676	4.41746	43.9995	1.38427e-09	Astrocytes_vs_others
AL592435.1	1.10132	2.91453	43.9755	1.39636e-09	Astrocytes_vs_others
IFITM3	2.95266	6.66368	44.0312	1.39728e-09	Astrocytes_vs_others
AC022395.1	1.16457	4.63757	43.9573	1.40561e-09	Astrocytes_vs_others
SLC25A20	1.35708	2.48799	43.9444	1.41221e-09	Astrocytes_vs_others
PTPN13	1.22132	7.20364	43.9242	1.42256e-09	Astrocytes_vs_others
GINS3	1.95309	3.91204	43.9727	1.42538e-09	Astrocytes_vs_others
PLEKHG1	1.78943	7.29853	43.9759	1.4255e-09	Astrocytes_vs_others
ANO5	1.2391	6.11185	43.8842	1.44331e-09	Astrocytes_vs_others
TSKU	1.99155	1.54694	43.8634	1.45425e-09	Astrocytes_vs_others
AC012636.1	1.56589	3.26812	43.8089	1.48325e-09	Astrocytes_vs_others
STK17A	0.95305	5.63471	43.7996	1.48822e-09	Astrocytes_vs_others
MMP15	1.8125	2.75553	43.796	1.49017e-09	Astrocytes_vs_others
PANTR1	1.74614	7.28469	43.8435	1.49534e-09	Astrocytes_vs_others
AC009902.2	1.79216	1.4032	43.7753	1.50139e-09	Astrocytes_vs_others
AC007014.1	1.19106	3.8881	43.7319	1.52521e-09	Astrocytes_vs_others
ZBTB7C	1.57696	5.19054	43.7562	1.54333e-09	Astrocytes_vs_others
AQP6	2.52144	0.90873	43.6738	1.55768e-09	Astrocytes_vs_others
PRKCA-AS1	1.84224	6.09443	43.7134	1.56744e-09	Astrocytes_vs_others
MXD4	0.988919	5.44519	43.6509	1.57071e-09	Astrocytes_vs_others
TRAF1	1.30298	2.74416	43.6384	1.57781e-09	Astrocytes_vs_others
TRIB2	1.36986	5.19027	43.6211	1.58777e-09	Astrocytes_vs_others
PPAT	0.91591	4.60393	43.577	1.61338e-09	Astrocytes_vs_others
RDH10	1.7246	2.9337	43.5485	1.63017e-09	Astrocytes_vs_others
AC000032.1	2.16144	0.347853	43.53	1.64115e-09	Astrocytes_vs_others
Z82217.1	1.26939	3.4892	43.5288	1.64185e-09	Astrocytes_vs_others
TBC1D17	0.878734	4.15834	43.5197	1.64732e-09	Astrocytes_vs_others
NNT-AS1	0.790712	5.31265	43.4807	1.67083e-09	Astrocytes_vs_others
CYP27A1	1.52136	4.79056	43.4761	1.68706e-09	Astrocytes_vs_others
PAGR1	1.10163	4.82115	43.4396	1.69595e-09	Astrocytes_vs_others
ARAP2	1.48034	7.95769	43.4303	1.70166e-09	Astrocytes_vs_others
AC018730.1	1.30509	4.83256	43.4255	1.70469e-09	Astrocytes_vs_others
AL160412.1	1.95965	2.0077	43.4175	1.70963e-09	Astrocytes_vs_others
PLEKHA7	1.66528	5.79908	43.4113	1.74876e-09	Astrocytes_vs_others
AL133415.1	2.15124	1.88498	43.2879	1.79211e-09	Astrocytes_vs_others
ME1	1.50097	5.95882	43.3218	1.79902e-09	Astrocytes_vs_others
AC124854.1	1.87558	4.53676	43.3188	1.80841e-09	Astrocytes_vs_others
SOX6	2.11076	9.11194	43.3174	1.80935e-09	Astrocytes_vs_others
GPR19	1.20758	3.54031	43.2519	1.81576e-09	Astrocytes_vs_others
AP000462.3	1.95365	2.98192	43.2473	1.81879e-09	Astrocytes_vs_others
AP000813.1	1.5592	2.02917	43.2455	1.81995e-09	Astrocytes_vs_others
NPEPL1	1.04329	4.39251	43.2364	1.82602e-09	Astrocytes_vs_others
LINC02608	2.47573	-0.0627431	44.4428	1.83596e-09	Astrocytes_vs_others
AC097460.1	1.42239	2.70338	43.1743	1.86773e-09	Astrocytes_vs_others
NAV2-AS1	1.708	2.60219	43.6408	1.87388e-09	Astrocytes_vs_others
RPL34-AS1	1.18638	3.72665	43.1597	1.87773e-09	Astrocytes_vs_others
RMST	2.20999	6.06616	43.1984	1.88925e-09	Astrocytes_vs_others
DENND5B-AS1	1.20649	3.19559	43.1307	1.89761e-09	Astrocytes_vs_others
AC004540.2	1.7972	2.84553	43.1241	1.90218e-09	Astrocytes_vs_others
P3H4	1.17605	3.6408	43.0678	1.94165e-09	Astrocytes_vs_others
TEAD2	1.82096	2.68072	43.0677	1.94172e-09	Astrocytes_vs_others
AL157997.1	1.74719	1.28138	43.057	1.94925e-09	Astrocytes_vs_others
TM7SF2	1.09274	4.47667	43.0228	1.9737e-09	Astrocytes_vs_others
KIAA0319	1.81575	5.87835	43.0629	1.98463e-09	Astrocytes_vs_others
WDR59	0.638601	6.41681	42.8999	2.06418e-09	Astrocytes_vs_others
AC017071.1	1.61336	1.23226	42.8934	2.06909e-09	Astrocytes_vs_others
HTRA1	2.00202	7.00719	42.9051	2.10192e-09	Astrocytes_vs_others
FYCO1	1.10825	3.97418	42.8465	2.10475e-09	Astrocytes_vs_others
C12orf49	1.03989	4.12206	42.8302	2.11735e-09	Astrocytes_vs_others
AC016907.2	1.51332	2.53974	42.813	2.13068e-09	Astrocytes_vs_others
AC007431.2	1.89854	0.518109	42.8071	2.13529e-09	Astrocytes_vs_others
AC021086.1	1.10946	3.32856	42.7868	2.15115e-09	Astrocytes_vs_others
DCHS2	2.50111	4.89197	42.8102	2.1758e-09	Astrocytes_vs_others
SDSL	1.79105	1.46042	42.7394	2.1887e-09	Astrocytes_vs_others
LDHB	1.09011	6.06727	42.6949	2.22454e-09	Astrocytes_vs_others
MGME1	1.11131	4.38946	42.6682	2.24641e-09	Astrocytes_vs_others
AC010201.3	1.21666	4.87052	42.6671	2.24725e-09	Astrocytes_vs_others
AC092903.2	1.28592	2.52084	42.6527	2.25914e-09	Astrocytes_vs_others
AP001029.2	1.51602	1.62336	42.6367	2.27239e-09	Astrocytes_vs_others
AC012370.2	1.6637	1.79447	42.6186	2.28746e-09	Astrocytes_vs_others
RGL2	0.959997	4.39162	42.6042	2.29956e-09	Astrocytes_vs_others
ARL3	0.92301	5.98092	42.572	2.32674e-09	Astrocytes_vs_others
BHMT	1.85662	1.00345	42.552	2.34389e-09	Astrocytes_vs_others
OTOS	3.65128	-0.739782	44.7241	2.35752e-09	Astrocytes_vs_others
CARD19	1.08411	4.11318	42.5263	2.36598e-09	Astrocytes_vs_others
AC009884.1	2.10496	2.6735	42.5104	2.37975e-09	Astrocytes_vs_others
ASTN1	1.33585	7.80483	42.4845	2.40241e-09	Astrocytes_vs_others
AL513550.1	0.895825	3.69456	42.473	2.41256e-09	Astrocytes_vs_others
TUBB2B	2.17359	7.16489	42.4924	2.44319e-09	Astrocytes_vs_others
MAP3K6	1.98933	2.00576	42.4114	2.46758e-09	Astrocytes_vs_others
CYSTM1	1.24838	4.72044	42.3754	2.50028e-09	Astrocytes_vs_others
AL590560.3	1.76943	1.60276	42.3585	2.51586e-09	Astrocytes_vs_others
TRDMT1	1.06545	5.08438	42.3536	2.52035e-09	Astrocytes_vs_others
EPOR	1.84361	2.66223	42.3355	2.53713e-09	Astrocytes_vs_others
AC005162.3	2.06901	4.50594	42.3585	2.56561e-09	Astrocytes_vs_others
AC104532.2	1.22647	2.9781	42.271	2.5978e-09	Astrocytes_vs_others
SMARCD3	1.03688	5.34536	42.2629	2.60548e-09	Astrocytes_vs_others
POFUT2	0.926837	3.80216	42.2342	2.63307e-09	Astrocytes_vs_others
MDFIC	1.89703	4.77118	42.2841	2.63642e-09	Astrocytes_vs_others
AC107072.2	1.91549	1.02038	42.1727	2.69308e-09	Astrocytes_vs_others
UAP1L1	2.47203	2.38168	42.4683	2.69432e-09	Astrocytes_vs_others
TMEM104	0.994197	3.67877	42.125	2.74057e-09	Astrocytes_vs_others
CSRNP1	1.98285	3.32476	42.125	2.74062e-09	Astrocytes_vs_others
[truncated: 51,459 more rows]

## Sheet: Wilcoxon
gene	p_val	avg_log2FC	pct.1	pct.2	p_val_adj	cluster
IQGAP2	0	3.05936	0.799	0.115	0	Progenitor Cells
ADGRV1	0	2.91609	0.94	0.421	0	Progenitor Cells
GLIS3	0	2.7451	0.788	0.256	0	Progenitor Cells
HMGCS1	0	2.41253	0.658	0.361	0	Progenitor Cells
ID4	0	2.40926	0.764	0.159	0	Progenitor Cells
PTPRZ1	0	2.33738	0.982	0.506	0	Progenitor Cells
CNN3	0	2.32409	0.796	0.251	0	Progenitor Cells
DEC1	0	2.29351	0.592	0.105	0	Progenitor Cells
SAMD4A	0	2.27566	0.745	0.368	0	Progenitor Cells
EEPD1	0	2.23306	0.671	0.259	0	Progenitor Cells
GFAP	0	2.21664	0.669	0.148	0	Progenitor Cells
DYNC2H1	0	2.16417	0.679	0.445	0	Progenitor Cells
LTBP1	0	2.09136	0.699	0.201	0	Progenitor Cells
NFIA	0	2.00205	0.957	0.522	0	Progenitor Cells
LINC01965	0	1.96787	0.444	0.058	0	Progenitor Cells
MIR100HG	0	1.89601	0.945	0.696	0	Progenitor Cells
AL589740.1	0	1.8809	0.698	0.354	0	Progenitor Cells
PARD3B	0	1.84317	0.812	0.304	0	Progenitor Cells
MIR99AHG	0	1.83812	0.974	0.799	0	Progenitor Cells
AP002989.1	0	1.83812	0.289	0.027	0	Progenitor Cells
TNC	0	1.83503	0.525	0.104	0	Progenitor Cells
CD44	0	1.82714	0.405	0.042	0	Progenitor Cells
SLC2A3	0	1.77403	0.455	0.213	0	Progenitor Cells
ANOS1	0	1.72054	0.53	0.169	0	Progenitor Cells
VIM	0	1.68657	0.653	0.202	0	Progenitor Cells
LINC00461	0	1.6611	0.893	0.668	0	Progenitor Cells
SHROOM3	0	1.65761	0.676	0.288	0	Progenitor Cells
FOS	0	1.63726	0.541	0.13	0	Progenitor Cells
WWTR1	0	1.63085	0.483	0.156	0	Progenitor Cells
ADAMTS6	0	1.59071	0.506	0.141	0	Progenitor Cells
MSMO1	0	1.57334	0.569	0.286	0	Progenitor Cells
ARHGEF3	0	1.5729	0.503	0.346	0	Progenitor Cells
SEMA5B	0	1.57184	0.6	0.192	0	Progenitor Cells
WSB1	0	1.5701	0.933	0.698	0	Progenitor Cells
GLI3	0	1.5469	0.55	0.125	0	Progenitor Cells
PRDM16	0	1.52151	0.561	0.101	0	Progenitor Cells
TPST1	0	1.47361	0.62	0.46	0	Progenitor Cells
MID1	0	1.4717	0.51	0.201	0	Progenitor Cells
PTN	0	1.45453	0.825	0.457	0	Progenitor Cells
AL078459.1	0	1.45408	0.568	0.226	0	Progenitor Cells
AP001172.1	0	1.4478	0.52	0.148	0	Progenitor Cells
RAI14	0	1.43888	0.51	0.208	0	Progenitor Cells
ZBTB20-AS5	0	1.4293	0.643	0.189	0	Progenitor Cells
ANKFN1	0	1.42245	0.584	0.2	0	Progenitor Cells
SYNE2	0	1.41011	0.703	0.252	0	Progenitor Cells
PALLD	0	1.40986	0.707	0.358	0	Progenitor Cells
ERBIN	0	1.39337	0.775	0.494	0	Progenitor Cells
VEGFA	0	1.39336	0.479	0.108	0	Progenitor Cells
AC091826.2	0	1.38786	0.5	0.186	0	Progenitor Cells
LRIG1	0	1.37188	0.664	0.251	0	Progenitor Cells
AL358334.4	0	1.36926	0.376	0.1	0	Progenitor Cells
NPAS3	0	1.36065	0.98	0.691	0	Progenitor Cells
SORBS1	0	1.35674	0.885	0.676	0	Progenitor Cells
PLCE1	0	1.35031	0.554	0.166	0	Progenitor Cells
BMPR1B	0	1.34319	0.603	0.179	0	Progenitor Cells
MFSD4B	0	1.31549	0.804	0.541	0	Progenitor Cells
YAP1	0	1.31015	0.535	0.121	0	Progenitor Cells
PFKFB3	0	1.2999	0.485	0.239	0	Progenitor Cells
AC092944.1	0	1.28144	0.367	0.11	0	Progenitor Cells
HES5	0	1.2766	0.262	0.062	0	Progenitor Cells
DOK5	0	1.27398	0.589	0.325	0	Progenitor Cells
DCLK1	0	1.26328	0.836	0.647	0	Progenitor Cells
INTU	0	1.25132	0.656	0.402	0	Progenitor Cells
CEBPD	0	1.24042	0.411	0.127	0	Progenitor Cells
MALAT1	0	1.23659	1	1	0	Progenitor Cells
CARMIL1	0	1.22058	0.704	0.46	0	Progenitor Cells
AC083864.5	0	1.20704	0.335	0.031	0	Progenitor Cells
CYP51A1	0	1.20493	0.567	0.322	0	Progenitor Cells
TBC1D1	0	1.20157	0.505	0.262	0	Progenitor Cells
P4HA1	0	1.19161	0.609	0.337	0	Progenitor Cells
HSPA1A	0	1.1914	0.625	0.28	0	Progenitor Cells
RANBP3L	0	1.18889	0.483	0.129	0	Progenitor Cells
MAST4	0	1.18034	0.653	0.505	0	Progenitor Cells
SNCAIP	0	1.17437	0.537	0.244	0	Progenitor Cells
BCAN	0	1.16716	0.678	0.219	0	Progenitor Cells
IGF2BP3	0	1.15858	0.454	0.144	0	Progenitor Cells
RFX4	0	1.1538	0.654	0.333	0	Progenitor Cells
SFRP1	0	1.14698	0.386	0.063	0	Progenitor Cells
IGF2BP2	0	1.1419	0.438	0.134	0	Progenitor Cells
NOTCH2	0	1.14089	0.52	0.174	0	Progenitor Cells
APC	0	1.13807	0.844	0.697	0	Progenitor Cells
QKI	0	1.13781	0.977	0.769	0	Progenitor Cells
F3	0	1.13667	0.424	0.11	0	Progenitor Cells
AC131571.1	0	1.13371	0.52	0.259	0	Progenitor Cells
AL139317.5	0	1.12839	0.518	0.254	0	Progenitor Cells
VEPH1	0	1.12366	0.316	0.044	0	Progenitor Cells
CDC14B	0	1.11788	0.667	0.382	0	Progenitor Cells
MSI2	0	1.1176	0.829	0.53	0	Progenitor Cells
STK3	0	1.11709	0.606	0.282	0	Progenitor Cells
CCN1	0	1.11391	0.223	0.039	0	Progenitor Cells
ZBTB20	0	1.10941	0.961	0.598	0	Progenitor Cells
COL11A1	0	1.10898	0.586	0.258	0	Progenitor Cells
AKAP12	0	1.10152	0.549	0.319	0	Progenitor Cells
CFAP54	0	1.10065	0.375	0.137	0	Progenitor Cells
GAB1	0	1.09581	0.701	0.36	0	Progenitor Cells
ENAH	0	1.08685	0.679	0.528	0	Progenitor Cells
GNG12-AS1	0	1.08542	0.447	0.202	0	Progenitor Cells
DOCK7	0	1.08478	0.705	0.502	0	Progenitor Cells
FBXL7	0	1.07773	0.807	0.405	0	Progenitor Cells
SPIRE1	0	1.07671	0.705	0.563	0	Progenitor Cells
HES1	0	1.07605	0.397	0.093	0	Progenitor Cells
EVA1C	0	1.06897	0.414	0.19	0	Progenitor Cells
SOX2	0	1.06866	0.616	0.193	0	Progenitor Cells
BICD1	0	1.06848	0.77	0.618	0	Progenitor Cells
TSC22D2	0	1.06467	0.579	0.377	0	Progenitor Cells
LIMD1	0	1.0615	0.34	0.091	0	Progenitor Cells
MYO10	0	1.05796	0.589	0.26	0	Progenitor Cells
ZFP36L2	0	1.05351	0.413	0.112	0	Progenitor Cells
PDGFD	0	1.05084	0.312	0.092	0	Progenitor Cells
SPATA13	0	1.04646	0.584	0.319	0	Progenitor Cells
AL606923.2	0	1.04573	0.233	0.035	0	Progenitor Cells
PDE3A	0	1.03741	0.485	0.188	0	Progenitor Cells
ZHX2	0	1.02075	0.64	0.353	0	Progenitor Cells
AC008250.1	0	1.016	0.252	0.039	0	Progenitor Cells
PCGF5	0	1.01369	0.576	0.404	0	Progenitor Cells
LINC01515	0	1.0122	0.309	0.064	0	Progenitor Cells
LDLR	0	1.00853	0.33	0.097	0	Progenitor Cells
CLU	0	1.00748	0.847	0.549	0	Progenitor Cells
FABP5	0	1.00685	0.525	0.3	0	Progenitor Cells
CLIC4	0	0.999476	0.488	0.198	0	Progenitor Cells
PTPN13	0	0.994959	0.581	0.373	0	Progenitor Cells
ZFHX4	0	0.994195	0.547	0.221	0	Progenitor Cells
FOXG1	0	0.99205	0.627	0.39	0	Progenitor Cells
NKAIN3	0	0.990505	0.781	0.526	0	Progenitor Cells
PDGFRB	0	0.989178	0.36	0.097	0	Progenitor Cells
ZFP36	0	0.988007	0.228	0.035	0	Progenitor Cells
XPO1	0	0.982273	0.726	0.549	0	Progenitor Cells
TTYH1	0	0.981515	0.665	0.342	0	Progenitor Cells
REV3L	0	0.981439	0.789	0.664	0	Progenitor Cells
ABCC9	0	0.978832	0.309	0.079	0	Progenitor Cells
BCL6	0	0.975734	0.475	0.186	0	Progenitor Cells
DACH1	0	0.972071	0.427	0.145	0	Progenitor Cells
STAT3	0	0.971534	0.511	0.271	0	Progenitor Cells
RGS20	0	0.96888	0.398	0.166	0	Progenitor Cells
SOX6	0	0.966633	0.786	0.325	0	Progenitor Cells
PDLIM3	0	0.962431	0.357	0.07	0	Progenitor Cells
EZR	0	0.95728	0.478	0.132	0	Progenitor Cells
TANC1	0	0.956278	0.508	0.199	0	Progenitor Cells
ARHGEF10L	0	0.947748	0.413	0.2	0	Progenitor Cells
AC022101.1	0	0.944167	0.327	0.095	0	Progenitor Cells
AP000962.1	0	0.943919	0.315	0.065	0	Progenitor Cells
GNG12	0	0.940815	0.357	0.104	0	Progenitor Cells
ZBTB20-AS1	0	0.937953	0.387	0.101	0	Progenitor Cells
PELI2	0	0.937532	0.506	0.272	0	Progenitor Cells
LIPG	0	0.935971	0.217	0.012	0	Progenitor Cells
PITPNC1	0	0.93282	0.718	0.53	0	Progenitor Cells
POU3F3	0	0.925083	0.574	0.245	0	Progenitor Cells
NEK6	0	0.917223	0.342	0.1	0	Progenitor Cells
AC099792.1	0	0.914097	0.386	0.118	0	Progenitor Cells
PRELID2	0	0.911706	0.377	0.156	0	Progenitor Cells
AC114947.2	0	0.90707	0.244	0.037	0	Progenitor Cells
CBR4	0	0.902282	0.611	0.456	0	Progenitor Cells
MOXD1	0	0.900915	0.317	0.09	0	Progenitor Cells
NOTCH2NLC	0	0.896524	0.394	0.132	0	Progenitor Cells
SPAG9	0	0.894527	0.8	0.629	0	Progenitor Cells
LPP	0	0.889473	0.706	0.481	0	Progenitor Cells
CECR2	0	0.88922	0.524	0.242	0	Progenitor Cells
PLEKHA7	0	0.888185	0.375	0.152	0	Progenitor Cells
SPATA12	0	0.88338	0.209	0.021	0	Progenitor Cells
JUN	0	0.882164	0.525	0.272	0	Progenitor Cells
PAXBP1	0	0.873522	0.593	0.414	0	Progenitor Cells
HIST1H1D	0	0.867526	0.29	0.072	0	Progenitor Cells
NHSL1	0	0.86531	0.522	0.258	0	Progenitor Cells
YBX3	0	0.863486	0.316	0.077	0	Progenitor Cells
SLCO1C1	0	0.863399	0.353	0.103	0	Progenitor Cells
MRC2	0	0.862966	0.298	0.056	0	Progenitor Cells
LAMA1	0	0.861641	0.296	0.09	0	Progenitor Cells
HSPE1	0	0.860925	0.489	0.266	0	Progenitor Cells
MCL1	0	0.857963	0.365	0.127	0	Progenitor Cells
AKAP13	0	0.85529	0.619	0.388	0	Progenitor Cells
CTBP2	0	0.854731	0.602	0.369	0	Progenitor Cells
FKBP10	0	0.839621	0.311	0.06	0	Progenitor Cells
STK33	0	0.836013	0.364	0.13	0	Progenitor Cells
TCF7L1	0	0.835436	0.353	0.117	0	Progenitor Cells
FSTL1	0	0.835122	0.372	0.124	0	Progenitor Cells
GLI2	0	0.834573	0.304	0.064	0	Progenitor Cells
CASC15	0	0.831093	0.742	0.46	0	Progenitor Cells
TEAD1	0	0.826553	0.64	0.449	0	Progenitor Cells
CD38	0	0.822813	0.23	0.047	0	Progenitor Cells
IL33	0	0.82038	0.234	0.044	0	Progenitor Cells
ANXA1	0	0.819335	0.238	0.045	0	Progenitor Cells
ITGA6	0	0.817877	0.405	0.174	0	Progenitor Cells
HSPA1B	0	0.817393	0.361	0.121	0	Progenitor Cells
LINC01896	0	0.812684	0.323	0.064	0	Progenitor Cells
PARD3	0	0.804491	0.762	0.459	0	Progenitor Cells
AASS	0	0.803895	0.435	0.164	0	Progenitor Cells
ECHDC2	0	0.801484	0.407	0.185	0	Progenitor Cells
C1orf61	0	0.801105	0.713	0.486	0	Progenitor Cells
SFRP2	0	0.789886	0.265	0.039	0	Progenitor Cells
GPC6	0	0.783713	0.74	0.463	0	Progenitor Cells
AQP4	0	0.782069	0.663	0.228	0	Progenitor Cells
SCARA3	0	0.766356	0.291	0.073	0	Progenitor Cells
POU3F2	0	0.764138	0.398	0.149	0	Progenitor Cells
COL4A5	0	0.73179	0.451	0.145	0	Progenitor Cells
MACF1	0	0.723026	0.902	0.836	0	Progenitor Cells
XIST	0	0.716406	0.735	0.371	0	Progenitor Cells
HBA2	0	0.697566	0.281	0.068	0	Progenitor Cells
SOX1-OT	0	0.692927	0.369	0.12	0	Progenitor Cells
HNRNPA2B1	0	0.685793	0.809	0.687	0	Progenitor Cells
AC083864.2	0	0.684844	0.189	0.013	0	Progenitor Cells
PAX6	0	0.67957	0.27	0.064	0	Progenitor Cells
NFIB	0	0.664658	0.848	0.635	0	Progenitor Cells
TFPI	0	0.652805	0.259	0.063	0	Progenitor Cells
IGHD	0	0.651907	1	0.995	0	Progenitor Cells
ARHGAP21	0	0.650222	0.815	0.712	0	Progenitor Cells
PNISR	0	0.643526	0.824	0.721	0	Progenitor Cells
SOX9	0	0.621163	0.348	0.112	0	Progenitor Cells
PON2	0	0.613325	0.552	0.225	0	Progenitor Cells
PRDM16-DT	0	0.606702	0.206	0.032	0	Progenitor Cells
MLC1	0	0.592596	0.311	0.097	0	Progenitor Cells
SALL3	0	0.5802	0.242	0.053	0	Progenitor Cells
GPCPD1	0	0.575929	0.585	0.355	0	Progenitor Cells
MDK	0	0.521744	0.237	0.047	0	Progenitor Cells
SLC1A3	0	0.355021	0.723	0.336	0	Progenitor Cells
NEAT1	0	0.297984	0.737	0.386	0	Progenitor Cells
LINC02649	2.52397e-307	0.683028	0.29	0.079	9.18397e-303	Progenitor Cells
HIST1H1C	5.46544e-307	0.707008	0.259	0.063	1.98871e-302	Progenitor Cells
NRG1	1.21452e-305	2.53008	0.556	0.373	4.41929e-301	Progenitor Cells
FSTL5	1.66805e-305	0.697621	0.543	0.304	6.06954e-301	Progenitor Cells
SNTG2	1.17727e-304	0.986999	0.36	0.15	4.28373e-300	Progenitor Cells
FNDC3B	2.70211e-302	0.863834	0.544	0.347	9.83218e-298	Progenitor Cells
NRXN1	4.41721e-302	0.523655	0.972	0.815	1.60729e-297	Progenitor Cells
TSPAN18	2.60299e-301	0.781164	0.306	0.111	9.47151e-297	Progenitor Cells
HMGB2	1.3712e-299	0.734824	0.284	0.081	4.9894e-295	Progenitor Cells
STK39	1.82414e-299	0.904439	0.625	0.5	6.6375e-295	Progenitor Cells
MAML2	2.10209e-298	0.510343	0.691	0.439	7.64887e-294	Progenitor Cells
HES4	6.21569e-298	0.871496	0.459	0.238	2.2617e-293	Progenitor Cells
AC025188.1	4.73503e-296	0.54251	0.156	0.011	1.72294e-291	Progenitor Cells
EZH2	5.20741e-295	0.749363	0.362	0.147	1.89482e-290	Progenitor Cells
SREBF2	3.10855e-294	0.854224	0.585	0.447	1.13111e-289	Progenitor Cells
MMD2	6.66732e-291	0.837077	0.384	0.173	2.42604e-286	Progenitor Cells
LAMA3	8.8966e-283	0.832089	0.267	0.079	3.23721e-278	Progenitor Cells
AC019127.1	2.27086e-282	0.586986	0.17	0.021	8.26299e-278	Progenitor Cells
AC107021.1	2.39046e-282	0.91717	0.264	0.082	8.69817e-278	Progenitor Cells
TNFRSF12A	9.63386e-282	0.629811	0.15	0.012	3.50547e-277	Progenitor Cells
SOX1	2.16467e-281	0.466575	0.214	0.046	7.87658e-277	Progenitor Cells
GJC1	2.77305e-281	0.725247	0.272	0.086	1.00903e-276	Progenitor Cells
FGFBP3	8.46116e-280	0.588339	0.199	0.039	3.07876e-275	Progenitor Cells
AC008957.2	1.48299e-279	0.566163	0.34	0.119	5.39615e-275	Progenitor Cells
HILPDA	3.29348e-278	0.874347	0.251	0.071	1.1984e-273	Progenitor Cells
TNRC6A	7.3972e-277	0.709961	0.818	0.749	2.69162e-272	Progenitor Cells
ANXA5	1.82989e-275	0.63893	0.331	0.122	6.65841e-271	Progenitor Cells
H1F0	2.25463e-274	0.730349	0.377	0.165	8.20392e-270	Progenitor Cells
FGFR1	3.06604e-273	1.07518	0.384	0.18	1.11564e-268	Progenitor Cells
HSPD1	5.29089e-272	0.714049	0.573	0.369	1.9252e-267	Progenitor Cells
TTC28	9.45298e-272	0.52796	0.801	0.696	3.43966e-267	Progenitor Cells
FZD2	5.32597e-271	0.404827	0.144	0.013	1.93796e-266	Progenitor Cells
SH3PXD2B	2.64558e-270	0.775507	0.416	0.216	9.62648e-266	Progenitor Cells
TULP3	4.40204e-270	0.703517	0.345	0.143	1.60177e-265	Progenitor Cells
RFX3	2.34518e-268	0.628613	0.762	0.65	8.5334e-264	Progenitor Cells
CREB5	1.01043e-267	0.553472	0.521	0.31	3.67666e-263	Progenitor Cells
CENPF	1.66415e-267	0.721882	0.211	0.044	6.05535e-263	Progenitor Cells
AC008957.1	4.17527e-267	0.572647	0.278	0.082	1.51926e-262	Progenitor Cells
TET1	1.98923e-266	0.778809	0.432	0.233	7.23822e-262	Progenitor Cells
PTPRM	2.01552e-265	0.598862	0.592	0.378	7.33386e-261	Progenitor Cells
SQLE	4.88732e-265	0.90905	0.438	0.257	1.77835e-260	Progenitor Cells
MAP4	9.39774e-265	0.786269	0.646	0.537	3.41956e-260	Progenitor Cells
CFAP47	1.81077e-263	0.765372	0.241	0.072	6.58886e-259	Progenitor Cells
TOP2A	1.43959e-262	0.632257	0.197	0.034	5.23824e-258	Progenitor Cells
GLUD1	3.23126e-262	0.796437	0.54	0.371	1.17576e-257	Progenitor Cells
RCN1	3.30419e-261	0.68452	0.32	0.128	1.2023e-256	Progenitor Cells
AC078842.2	6.15735e-260	0.689149	0.231	0.062	2.24047e-255	Progenitor Cells
AC119150.1	3.96381e-259	0.717928	0.225	0.059	1.44231e-254	Progenitor Cells
PANTR1	4.42997e-259	0.695791	0.576	0.382	1.61193e-254	Progenitor Cells
SHOC1	4.82587e-258	0.801808	0.526	0.349	1.75599e-253	Progenitor Cells
TMSB15A	6.24412e-258	0.584466	0.205	0.045	2.27205e-253	Progenitor Cells
NR2E1	1.22874e-256	0.523378	0.187	0.034	4.471e-252	Progenitor Cells
SLC3A2	1.56067e-255	0.589085	0.428	0.216	5.67879e-251	Progenitor Cells
AL078587.2	1.224e-254	0.644744	0.206	0.044	4.45377e-250	Progenitor Cells
INPP1	2.41578e-254	0.964599	0.389	0.212	8.7903e-250	Progenitor Cells
DPYSL3	1.06852e-253	0.712632	0.639	0.437	3.88802e-249	Progenitor Cells
HMGB1	1.30414e-252	0.824542	0.813	0.696	4.74538e-248	Progenitor Cells
VCAN	2.74244e-252	0.311208	0.536	0.278	9.97891e-248	Progenitor Cells
ZEB1	4.82849e-252	0.700483	0.705	0.535	1.75694e-247	Progenitor Cells
COL4A6	5.79116e-251	0.549729	0.167	0.028	2.10723e-246	Progenitor Cells
BOC	1.11358e-250	0.767795	0.275	0.102	4.05198e-246	Progenitor Cells
H3F3A	1.75515e-250	1.13022	0.652	0.496	6.38647e-246	Progenitor Cells
NFE2L2	6.65334e-247	0.667631	0.405	0.198	2.42095e-242	Progenitor Cells
PTGES3	1.20327e-246	0.751968	0.613	0.438	4.37834e-242	Progenitor Cells
BMP7	3.01397e-246	0.599077	0.283	0.097	1.09669e-241	Progenitor Cells
AC018682.1	9.87534e-244	0.642166	0.228	0.068	3.59334e-239	Progenitor Cells
CROT	2.94456e-243	0.88713	0.294	0.123	1.07144e-238	Progenitor Cells
TMEM161B-AS1	1.02813e-242	0.685582	0.792	0.693	3.74107e-238	Progenitor Cells
TOX3	7.50525e-242	0.622803	0.411	0.213	2.73093e-237	Progenitor Cells
PMP2	7.26072e-240	0.63817	0.335	0.133	2.64196e-235	Progenitor Cells
CA1	1.41159e-238	0.771359	0.197	0.044	5.13634e-234	Progenitor Cells
AC023051.1	4.73601e-237	0.67683	0.264	0.089	1.72329e-232	Progenitor Cells
AC072022.1	2.13561e-236	0.630125	0.224	0.06	7.77086e-232	Progenitor Cells
GULP1	2.19542e-236	0.710434	0.466	0.273	7.98847e-232	Progenitor Cells
OPHN1	1.55108e-235	0.849144	0.618	0.507	5.6439e-231	Progenitor Cells
CC2D2A	2.79083e-235	0.922387	0.474	0.309	1.0155e-230	Progenitor Cells
TSHR	2.73074e-234	1.14912	0.309	0.134	9.93635e-230	Progenitor Cells
MLLT10	1.37962e-232	0.677443	0.628	0.54	5.02003e-228	Progenitor Cells
NID1	3.09437e-232	0.596399	0.251	0.078	1.12595e-227	Progenitor Cells
KMT2C	6.60904e-232	0.634476	0.754	0.693	2.40483e-227	Progenitor Cells
WLS	1.07257e-231	0.782557	0.446	0.255	3.90274e-227	Progenitor Cells
WEE1	3.23015e-230	0.563156	0.158	0.023	1.17535e-225	Progenitor Cells
LFNG	1.36505e-228	0.5063	0.174	0.036	4.96699e-224	Progenitor Cells
NIBAN1	5.74679e-228	1.21033	0.197	0.051	2.09108e-223	Progenitor Cells
ILK	4.16318e-227	0.73064	0.355	0.184	1.51486e-222	Progenitor Cells
SEPTIN10	5.69012e-227	0.655891	0.352	0.171	2.07047e-222	Progenitor Cells
TGIF1	1.94176e-226	0.469219	0.159	0.027	7.06547e-222	Progenitor Cells
AC006059.1	2.47919e-225	0.651523	0.604	0.44	9.02104e-221	Progenitor Cells
MTHFD1L	5.08669e-224	1.12101	0.463	0.324	1.85089e-219	Progenitor Cells
SOAT1	6.94173e-224	0.658511	0.252	0.096	2.52589e-219	Progenitor Cells
DDR1	5.09332e-223	0.479479	0.349	0.168	1.85331e-218	Progenitor Cells
TUT4	1.33845e-222	0.535548	0.746	0.663	4.87023e-218	Progenitor Cells
FAM13A	2.22286e-222	0.702319	0.525	0.378	8.08832e-218	Progenitor Cells
LINC00174	7.02407e-221	1.03283	0.412	0.255	2.55585e-216	Progenitor Cells
AP002336.2	1.15859e-220	1.26552	0.405	0.243	4.21576e-216	Progenitor Cells
ARHGAP5	8.85706e-220	0.640665	0.614	0.513	3.22282e-215	Progenitor Cells
SPATA6	4.11598e-219	0.59472	0.52	0.327	1.49768e-214	Progenitor Cells
CALD1	7.93175e-219	0.480416	0.615	0.433	2.88613e-214	Progenitor Cells
FAM118A	1.12962e-218	0.701168	0.346	0.168	4.11033e-214	Progenitor Cells
PLOD2	1.63103e-218	0.867282	0.315	0.144	5.93485e-214	Progenitor Cells
AC020916.1	4.15261e-217	0.550022	0.136	0.018	1.51101e-212	Progenitor Cells
TCIM	4.51528e-217	0.623649	0.179	0.041	1.64297e-212	Progenitor Cells
PXDN	2.96024e-216	0.722619	0.326	0.152	1.07714e-211	Progenitor Cells
ATF3	3.40766e-216	0.726043	0.178	0.041	1.23995e-211	Progenitor Cells
PDLIM5	5.73583e-216	0.557545	0.382	0.185	2.0871e-211	Progenitor Cells
NFIL3	1.05211e-215	0.733272	0.231	0.078	3.82833e-211	Progenitor Cells
CELSR1	2.08791e-215	0.628238	0.206	0.062	7.59727e-211	Progenitor Cells
SDK1	9.56124e-214	0.45027	0.575	0.371	3.47905e-209	Progenitor Cells
AXL	1.40107e-211	0.618452	0.211	0.065	5.09806e-207	Progenitor Cells
AC026894.1	4.84403e-211	0.805136	0.216	0.069	1.7626e-206	Progenitor Cells
MSI1	8.56633e-210	0.503158	0.197	0.051	3.11703e-205	Progenitor Cells
DCLK2	2.2419e-209	0.763407	0.715	0.615	8.1576e-205	Progenitor Cells
TMEM163	4.02926e-209	0.909535	0.437	0.293	1.46613e-204	Progenitor Cells
NR2F1	6.37917e-209	0.696752	0.574	0.42	2.32119e-204	Progenitor Cells
BTG1	3.18143e-208	0.561387	0.443	0.246	1.15763e-203	Progenitor Cells
FGFR2	9.1105e-208	0.600703	0.426	0.215	3.31504e-203	Progenitor Cells
ST8SIA1	1.85072e-207	0.840257	0.467	0.327	6.73423e-203	Progenitor Cells
DMTF1	3.46582e-206	0.677378	0.565	0.449	1.26111e-201	Progenitor Cells
NADK2	8.93184e-206	0.719893	0.386	0.23	3.25003e-201	Progenitor Cells
AC012409.2	1.05117e-205	0.696545	0.381	0.195	3.8249e-201	Progenitor Cells
TBL1X	1.06051e-205	0.679649	0.443	0.267	3.85888e-201	Progenitor Cells
RFTN2	1.06932e-204	0.485069	0.431	0.223	3.89095e-200	Progenitor Cells
BCL2L14	2.135e-204	0.799411	0.491	0.334	7.76863e-200	Progenitor Cells
MCUB	8.98829e-204	0.488907	0.258	0.098	3.27057e-199	Progenitor Cells
PSRC1	1.7547e-203	0.634396	0.242	0.088	6.38484e-199	Progenitor Cells
FAM189A2	1.95968e-203	0.550771	0.29	0.12	7.13068e-199	Progenitor Cells
FYN	2.96562e-203	0.546721	0.746	0.675	1.0791e-198	Progenitor Cells
ASXL1	8.76223e-203	0.778977	0.542	0.422	3.18831e-198	Progenitor Cells
CHST3	1.2365e-202	0.467772	0.194	0.051	4.49924e-198	Progenitor Cells
RMST	1.05798e-200	0.760837	0.282	0.125	3.84966e-196	Progenitor Cells
KCNH7	1.55739e-200	0.722422	0.671	0.513	5.66687e-196	Progenitor Cells
PLPP3	1.57901e-200	0.440177	0.41	0.206	5.74555e-196	Progenitor Cells
ITPR2	1.84017e-199	0.341375	0.535	0.304	6.69584e-195	Progenitor Cells
LMNA	1.86027e-199	0.674567	0.355	0.178	6.76896e-195	Progenitor Cells
PLCH1	5.17362e-199	0.607444	0.325	0.151	1.88253e-194	Progenitor Cells
SLC44A3	7.51548e-199	0.552848	0.18	0.046	2.73466e-194	Progenitor Cells
LINC00609	3.53458e-198	0.5707	0.373	0.189	1.28613e-193	Progenitor Cells
TMTC2	4.91586e-198	0.310481	0.691	0.514	1.78873e-193	Progenitor Cells
SLC16A12	4.11721e-196	0.445957	0.149	0.027	1.49813e-191	Progenitor Cells
CCND2	2.80839e-195	0.7247	0.549	0.391	1.02189e-190	Progenitor Cells
RPL7	1.64693e-194	1.26027	0.512	0.37	5.99267e-190	Progenitor Cells
ELP4	4.78842e-194	0.783851	0.536	0.421	1.74236e-189	Progenitor Cells
SOX9-AS1	7.43736e-194	0.47284	0.313	0.144	2.70623e-189	Progenitor Cells
RHCG	3.70556e-193	0.515684	0.172	0.047	1.34834e-188	Progenitor Cells
PDE9A	4.84652e-193	0.605385	0.353	0.188	1.7635e-188	Progenitor Cells
SMC5	8.15731e-193	0.75868	0.537	0.422	2.9682e-188	Progenitor Cells
GPM6B	1.81686e-192	0.339849	0.858	0.747	6.61099e-188	Progenitor Cells
ARAP2	4.24758e-192	0.380537	0.585	0.407	1.54557e-187	Progenitor Cells
HMGN1	3.29702e-191	0.591951	0.623	0.46	1.19969e-186	Progenitor Cells
RPL27A	2.21217e-190	1.34553	0.538	0.395	8.04943e-186	Progenitor Cells
LINC01473	1.37616e-188	0.689028	0.578	0.459	5.00745e-184	Progenitor Cells
GPBP1	3.38282e-188	0.570525	0.643	0.542	1.23091e-183	Progenitor Cells
CDC14A	4.70941e-188	0.511895	0.289	0.12	1.71361e-183	Progenitor Cells
ASAP2	1.1916e-186	0.633367	0.489	0.354	4.33588e-182	Progenitor Cells
MAPK1IP1L	3.18961e-185	0.689722	0.387	0.25	1.1606e-180	Progenitor Cells
EPB41L3	5.06214e-185	1.1282	0.519	0.436	1.84196e-180	Progenitor Cells
PLEKHG1	6.66737e-185	0.524501	0.384	0.203	2.42605e-180	Progenitor Cells
IDI1	1.01393e-184	0.791244	0.404	0.248	3.6894e-180	Progenitor Cells
BARD1	2.22293e-184	0.607967	0.276	0.123	8.08859e-180	Progenitor Cells
AL590617.2	7.77649e-184	0.460201	0.171	0.045	2.82963e-179	Progenitor Cells
LHX2	9.25047e-184	0.613201	0.322	0.168	3.36597e-179	Progenitor Cells
NFIA-AS2	1.85227e-183	0.562259	0.22	0.076	6.73987e-179	Progenitor Cells
RDX	4.14012e-183	0.571191	0.707	0.561	1.50647e-178	Progenitor Cells
FZD8	5.99829e-183	0.389434	0.148	0.032	2.1826e-178	Progenitor Cells
DDAH2	6.64322e-182	0.431412	0.29	0.121	2.41727e-177	Progenitor Cells
BEND7	8.77537e-182	0.649269	0.27	0.117	3.19309e-177	Progenitor Cells
HNRNPR	1.77007e-181	0.597974	0.578	0.419	6.44075e-177	Progenitor Cells
C11orf49	2.50603e-181	0.661261	0.592	0.502	9.1187e-177	Progenitor Cells
TOP1	2.43491e-180	0.642971	0.585	0.467	8.85992e-176	Progenitor Cells
LRRC9	4.61502e-180	0.718109	0.242	0.105	1.67927e-175	Progenitor Cells
RND3	5.16086e-180	0.482585	0.26	0.106	1.87788e-175	Progenitor Cells
LRIG3	6.81683e-180	0.504348	0.188	0.056	2.48044e-175	Progenitor Cells
BMPR1A	1.36559e-179	0.728367	0.559	0.452	4.96896e-175	Progenitor Cells
RARRES2	2.37258e-179	0.385816	0.172	0.043	8.63311e-175	Progenitor Cells
MTSS2	6.38932e-179	0.604714	0.408	0.244	2.32488e-174	Progenitor Cells
AC068931.1	1.86793e-178	1.16736	0.273	0.133	6.79684e-174	Progenitor Cells
HSD17B12	2.68266e-178	0.82619	0.564	0.455	9.76139e-174	Progenitor Cells
SFXN5	4.21375e-178	0.484106	0.501	0.367	1.53326e-173	Progenitor Cells
C1QL2	5.18347e-178	0.306743	0.124	0.021	1.88611e-173	Progenitor Cells
AC023509.6	1.45925e-177	0.686359	0.394	0.24	5.30976e-173	Progenitor Cells
CTNND1	2.49943e-177	0.638272	0.568	0.451	9.09466e-173	Progenitor Cells
SEPTIN11	3.04664e-177	0.62355	0.666	0.553	1.10858e-172	Progenitor Cells
AC097658.3	3.84713e-177	0.519981	0.156	0.038	1.39985e-172	Progenitor Cells
OLMALINC	5.12249e-177	0.591361	0.286	0.133	1.86392e-172	Progenitor Cells
HELB	1.6232e-176	0.622074	0.228	0.093	5.90632e-172	Progenitor Cells
PHF21B	1.71693e-176	0.515171	0.355	0.194	6.2474e-172	Progenitor Cells
PBXIP1	7.00528e-176	0.446061	0.221	0.077	2.54901e-171	Progenitor Cells
KMT2E	2.14037e-175	0.495113	0.727	0.663	7.78818e-171	Progenitor Cells
AC008771.1	4.86042e-175	0.652469	0.581	0.465	1.76856e-170	Progenitor Cells
ITGB5	7.92771e-174	0.475867	0.231	0.086	2.88465e-169	Progenitor Cells
LINC01578	5.21426e-173	0.631899	0.602	0.453	1.89731e-168	Progenitor Cells
ADGRA3	2.1196e-172	0.591162	0.366	0.211	7.71259e-168	Progenitor Cells
NUSAP1	1.61239e-171	0.396317	0.133	0.025	5.86701e-167	Progenitor Cells
RGS6	2.58758e-170	1.14428	0.468	0.326	9.41544e-166	Progenitor Cells
MARK3	8.15151e-170	0.556888	0.647	0.59	2.96609e-165	Progenitor Cells
FGFR3	1.03946e-169	0.291924	0.247	0.096	3.7823e-165	Progenitor Cells
MROH9	1.25925e-169	0.592912	0.149	0.036	4.58204e-165	Progenitor Cells
TRIO	4.02114e-169	0.695645	0.818	0.758	1.46317e-164	Progenitor Cells
RBM39	2.04639e-166	0.573133	0.698	0.586	7.44619e-162	Progenitor Cells
ARRDC3	2.0636e-166	0.524351	0.336	0.178	7.50883e-162	Progenitor Cells
NRARP	5.76891e-166	0.489569	0.163	0.044	2.09913e-161	Progenitor Cells
TMX1	2.17821e-165	0.506383	0.26	0.118	7.92586e-161	Progenitor Cells
TSIX	7.56982e-165	0.493714	0.321	0.165	2.75443e-160	Progenitor Cells
AC092691.3	1.18614e-164	0.780208	0.398	0.244	4.31601e-160	Progenitor Cells
MFGE8	2.54164e-164	0.522244	0.223	0.082	9.24825e-160	Progenitor Cells
PDPN	4.4684e-164	0.461309	0.143	0.031	1.62592e-159	Progenitor Cells
ST5	5.49375e-164	0.840459	0.374	0.239	1.99901e-159	Progenitor Cells
PTTG1IP	1.63297e-163	0.546873	0.424	0.266	5.94189e-159	Progenitor Cells
ITGA7	3.98958e-163	0.575314	0.237	0.1	1.45169e-158	Progenitor Cells
IGFBP2	9.31648e-163	0.41739	0.211	0.081	3.38999e-158	Progenitor Cells
ZNF608	1.22592e-162	0.514884	0.569	0.404	4.46074e-158	Progenitor Cells
SMARCC1	7.56537e-162	0.60586	0.534	0.428	2.75281e-157	Progenitor Cells
INSIG1	2.11375e-160	1.0528	0.265	0.129	7.69129e-156	Progenitor Cells
AL355612.1	2.16133e-160	1.3128	0.168	0.048	7.86442e-156	Progenitor Cells
C2orf72	9.53939e-160	0.642259	0.33	0.203	3.4711e-155	Progenitor Cells
AL139807.1	2.24006e-158	0.729753	0.289	0.144	8.15091e-154	Progenitor Cells
SPRY2	2.66816e-158	0.690424	0.306	0.168	9.70863e-154	Progenitor Cells
AC002429.2	3.1282e-158	0.535575	0.53	0.397	1.13826e-153	Progenitor Cells
RPS11	6.17097e-158	1.38931	0.515	0.394	2.24543e-153	Progenitor Cells
KLHL25	3.32402e-157	0.561184	0.201	0.077	1.20951e-152	Progenitor Cells
TMEM123	4.73096e-157	0.347318	0.413	0.217	1.72145e-152	Progenitor Cells
ARGLU1	5.9189e-157	0.447589	0.802	0.724	2.15371e-152	Progenitor Cells
HIST1H4C	1.00909e-156	0.757758	0.321	0.161	3.67176e-152	Progenitor Cells
AC110023.1	1.67398e-156	0.69572	0.241	0.114	6.09111e-152	Progenitor Cells
HMGN2	4.63496e-156	0.48976	0.335	0.184	1.68652e-151	Progenitor Cells
MMS22L	2.20451e-155	0.652477	0.238	0.1	8.02156e-151	Progenitor Cells
GEM	5.63698e-155	0.609725	0.137	0.034	2.05113e-150	Progenitor Cells
CTNNA1	7.65552e-155	0.52657	0.584	0.461	2.78561e-150	Progenitor Cells
TRPS1	1.43644e-154	0.255363	0.63	0.476	5.22677e-150	Progenitor Cells
EPB41L4A	2.02391e-154	0.653984	0.365	0.216	7.36441e-150	Progenitor Cells
SLC25A43	2.26043e-154	0.540809	0.208	0.083	8.22504e-150	Progenitor Cells
GADD45A	2.38029e-154	0.481421	0.184	0.071	8.66115e-150	Progenitor Cells
TP53	9.33607e-154	0.414831	0.163	0.051	3.39712e-149	Progenitor Cells
GOLM1	1.08268e-153	0.595265	0.507	0.387	3.93956e-149	Progenitor Cells
AC007666.2	1.28376e-153	0.424971	0.221	0.085	4.67123e-149	Progenitor Cells
FAS	1.3956e-153	0.370155	0.126	0.028	5.07818e-149	Progenitor Cells
ECI2	2.60459e-153	0.403513	0.252	0.115	9.47733e-149	Progenitor Cells
GNG5	2.61244e-153	0.360973	0.228	0.086	9.50589e-149	Progenitor Cells
WAC	4.91875e-153	0.536993	0.599	0.529	1.78978e-148	Progenitor Cells
RPS16	2.09547e-152	1.15632	0.482	0.35	7.6248e-148	Progenitor Cells
CEP112	2.77401e-152	0.723069	0.51	0.406	1.00938e-147	Progenitor Cells
HIST1H3B	6.74273e-152	0.451543	0.113	0.02	2.45348e-147	Progenitor Cells
VCL	3.37216e-151	0.771289	0.372	0.252	1.22703e-146	Progenitor Cells
H3F3B	1.00453e-150	0.71471	0.64	0.527	3.65518e-146	Progenitor Cells
SMURF2	1.13109e-150	0.736936	0.464	0.354	4.11569e-146	Progenitor Cells
HIBCH	1.41068e-150	0.51334	0.607	0.53	5.13306e-146	Progenitor Cells
HNRNPA3	1.71523e-150	0.547826	0.607	0.474	6.24122e-146	Progenitor Cells
RCN2	1.81804e-150	0.56899	0.554	0.438	6.61532e-146	Progenitor Cells
CRY1	2.1674e-150	0.733021	0.295	0.154	7.88651e-146	Progenitor Cells
HBG2	4.74997e-150	1.04625	0.191	0.071	1.72837e-145	Progenitor Cells
AL512634.1	5.63867e-150	0.524949	0.129	0.033	2.05174e-145	Progenitor Cells
UBR5	1.28217e-149	0.488548	0.695	0.642	4.66542e-145	Progenitor Cells
ELOVL5	1.51145e-149	0.879787	0.413	0.289	5.49971e-145	Progenitor Cells
LRP4-AS1	2.00691e-149	0.462181	0.231	0.092	7.30254e-145	Progenitor Cells
AL137009.1	3.08614e-149	0.725743	0.41	0.282	1.12295e-144	Progenitor Cells
APOE	4.0116e-149	0.375869	0.453	0.275	1.4597e-144	Progenitor Cells
DOCK1	4.66654e-149	0.304607	0.536	0.346	1.69801e-144	Progenitor Cells
RPL13A	4.84114e-149	1.14914	0.59	0.484	1.76155e-144	Progenitor Cells
ITPKC	7.27272e-149	0.836298	0.199	0.077	2.64632e-144	Progenitor Cells
CHD7	1.28489e-148	0.338004	0.484	0.281	4.67532e-144	Progenitor Cells
OSMR-AS1	1.55603e-148	0.412202	0.146	0.039	5.66192e-144	Progenitor Cells
ARID2	4.20611e-148	0.533579	0.511	0.392	1.53048e-143	Progenitor Cells
TOX	1.42251e-147	0.408162	0.497	0.331	5.1761e-143	Progenitor Cells
CHST9	5.80296e-147	0.845888	0.337	0.202	2.11152e-142	Progenitor Cells
HNRNPF	5.96139e-147	0.460292	0.303	0.152	2.16917e-142	Progenitor Cells
RREB1	3.29941e-146	0.387095	0.204	0.082	1.20056e-141	Progenitor Cells
FXR1	3.56512e-146	0.507478	0.633	0.535	1.29724e-141	Progenitor Cells
LRP4	6.09769e-146	0.385448	0.271	0.128	2.21877e-141	Progenitor Cells
ANP32E	8.75941e-145	0.46573	0.278	0.137	3.18729e-140	Progenitor Cells
LIFR	1.0203e-144	0.520236	0.498	0.355	3.71258e-140	Progenitor Cells
CD99	3.91581e-144	0.300648	0.213	0.084	1.42485e-139	Progenitor Cells
BTG2	1.42134e-143	0.482904	0.218	0.088	5.17181e-139	Progenitor Cells
ZBTB20-AS2	1.29469e-142	0.444974	0.171	0.054	4.71099e-138	Progenitor Cells
AC024145.1	1.7895e-142	0.495373	0.268	0.121	6.51144e-138	Progenitor Cells
DEK	6.16336e-142	0.536432	0.422	0.266	2.24266e-137	Progenitor Cells
F2R	1.61274e-141	0.344186	0.145	0.041	5.86829e-137	Progenitor Cells
HSP90AA1	3.23213e-141	0.589627	0.678	0.563	1.17607e-136	Progenitor Cells
EGFR	4.71362e-141	1.28411	0.337	0.193	1.71515e-136	Progenitor Cells
SEMA6A-AS1	5.47003e-141	0.662516	0.386	0.251	1.99038e-136	Progenitor Cells
RIPOR3	6.46847e-141	0.370762	0.121	0.03	2.35368e-136	Progenitor Cells
PKN2	8.99591e-141	0.501518	0.63	0.566	3.27334e-136	Progenitor Cells
CGGBP1	7.65025e-140	0.615608	0.527	0.43	2.7837e-135	Progenitor Cells
PAK2	1.17124e-139	0.562638	0.522	0.397	4.2618e-135	Progenitor Cells
ADAMTS12	1.23212e-139	0.528495	0.138	0.038	4.4833e-135	Progenitor Cells
PRKG1	2.72589e-139	0.312839	0.688	0.534	9.91871e-135	Progenitor Cells
DENND5A	2.86463e-139	0.629876	0.512	0.415	1.04235e-134	Progenitor Cells
AC114971.1	6.9682e-139	0.598732	0.33	0.191	2.53552e-134	Progenitor Cells
KLF6	8.93427e-139	0.706486	0.317	0.183	3.25091e-134	Progenitor Cells
PPP1CB	1.82413e-138	0.561569	0.556	0.457	6.63746e-134	Progenitor Cells
GINS3	1.95551e-138	0.521748	0.146	0.043	7.1155e-134	Progenitor Cells
NCKAP1	2.64065e-138	0.550679	0.616	0.554	9.60852e-134	Progenitor Cells
ZNF395	3.65652e-138	0.530744	0.289	0.162	1.3305e-133	Progenitor Cells
NCOR1	4.54878e-138	0.447078	0.669	0.613	1.65517e-133	Progenitor Cells
C6orf118	1.26111e-137	0.462702	0.167	0.061	4.58881e-133	Progenitor Cells
REST	2.89578e-137	0.419479	0.201	0.078	1.05369e-132	Progenitor Cells
ZSCAN18	5.85298e-137	0.577875	0.398	0.288	2.12972e-132	Progenitor Cells
RBMX	2.4512e-135	0.52752	0.52	0.405	8.91919e-131	Progenitor Cells
C1QTNF7	2.70204e-135	0.731357	0.222	0.1	9.83191e-131	Progenitor Cells
STARD4-AS1	2.75738e-135	0.53088	0.517	0.376	1.00333e-130	Progenitor Cells
BMP6	7.14335e-135	0.482175	0.149	0.047	2.59925e-130	Progenitor Cells
NOTCH3	4.81924e-134	0.299151	0.15	0.045	1.75358e-129	Progenitor Cells
KDM5B	6.28267e-134	0.59217	0.473	0.383	2.28608e-129	Progenitor Cells
GOLIM4	2.23146e-133	0.457437	0.366	0.214	8.11962e-129	Progenitor Cells
ARX	6.82353e-133	0.265389	0.236	0.108	2.48288e-128	Progenitor Cells
EMP1	2.54278e-132	1.46963	0.136	0.035	9.25241e-128	Progenitor Cells
LATS2	1.96846e-131	0.423498	0.166	0.054	7.16262e-127	Progenitor Cells
LGALS3	2.27318e-131	0.350463	0.149	0.045	8.2714e-127	Progenitor Cells
ADAMTS17	3.50944e-131	0.615089	0.342	0.21	1.27698e-126	Progenitor Cells
NBAT1	3.68498e-130	0.385563	0.271	0.145	1.34086e-125	Progenitor Cells
SMC4	1.48617e-129	0.442605	0.195	0.085	5.40774e-125	Progenitor Cells
HP1BP3	4.15306e-129	0.461038	0.634	0.564	1.51117e-124	Progenitor Cells
RIT1	4.86718e-127	0.352394	0.167	0.062	1.77102e-122	Progenitor Cells
IRF2BP2	2.16642e-126	0.519008	0.361	0.233	7.88295e-122	Progenitor Cells
ODC1	2.95299e-126	0.385306	0.236	0.107	1.07451e-121	Progenitor Cells
PSAT1	3.72391e-126	0.345047	0.279	0.146	1.35502e-121	Progenitor Cells
NAMPT	8.53983e-126	1.49628	0.338	0.228	3.10739e-121	Progenitor Cells
NR2F2-AS1	1.94161e-125	0.569167	0.395	0.264	7.06494e-121	Progenitor Cells
RHPN2	2.08355e-125	0.428557	0.157	0.053	7.58143e-121	Progenitor Cells
AL050309.1	2.33713e-125	0.736933	0.396	0.295	8.5041e-121	Progenitor Cells
AC087623.1	6.12951e-125	0.358197	0.106	0.022	2.23034e-120	Progenitor Cells
SOX5	1.41155e-124	0.293496	0.855	0.674	5.1362e-120	Progenitor Cells
AP000779.1	1.5152e-124	0.445611	0.183	0.07	5.51337e-120	Progenitor Cells
NKAIN4	5.65525e-124	0.322605	0.227	0.099	2.05778e-119	Progenitor Cells
PGK1	1.10586e-123	0.630054	0.348	0.236	4.02388e-119	Progenitor Cells
SLC25A18	2.0225e-123	0.37636	0.225	0.098	7.35928e-119	Progenitor Cells
DDX3X	3.89123e-123	0.505082	0.424	0.313	1.4159e-118	Progenitor Cells
DDIT4	4.68459e-123	0.313719	0.263	0.124	1.70458e-118	Progenitor Cells
ADAM9	1.33972e-122	0.752137	0.349	0.24	4.87482e-118	Progenitor Cells
ZNF292	8.73076e-122	0.399117	0.697	0.644	3.17686e-117	Progenitor Cells
TMPO	1.86614e-121	0.499178	0.308	0.174	6.79032e-117	Progenitor Cells
NT5C	2.12872e-121	0.307752	0.186	0.078	7.74577e-117	Progenitor Cells
LITAF	2.9106e-120	0.336991	0.185	0.074	1.05908e-115	Progenitor Cells
GLDC	3.61761e-120	0.492301	0.215	0.109	1.31634e-115	Progenitor Cells
PNRC1	3.88068e-120	0.404867	0.32	0.185	1.41206e-115	Progenitor Cells
NNAT	7.28309e-120	0.858959	0.483	0.353	2.6501e-115	Progenitor Cells
LRRC3B	1.59109e-119	0.691334	0.386	0.28	5.78951e-115	Progenitor Cells
PAWR	1.73845e-119	0.527506	0.278	0.147	6.32568e-115	Progenitor Cells
AC087286.2	1.83502e-119	0.492243	0.205	0.096	6.67709e-115	Progenitor Cells
IL7	3.85909e-119	0.474741	0.483	0.366	1.40421e-114	Progenitor Cells
CSF1	6.46961e-119	0.336462	0.131	0.038	2.3541e-114	Progenitor Cells
PLEKHG4B	6.47423e-119	0.492582	0.187	0.083	2.35578e-114	Progenitor Cells
HBA1	6.49908e-119	0.346074	0.148	0.05	2.36482e-114	Progenitor Cells
TAF1D	8.52191e-119	0.546789	0.559	0.498	3.10087e-114	Progenitor Cells
MAMDC2	9.43434e-119	0.58621	0.247	0.136	3.43287e-114	Progenitor Cells
UBE2E1	9.76703e-119	0.479598	0.452	0.349	3.55393e-114	Progenitor Cells
SCRG1	5.58458e-118	0.284712	0.296	0.161	2.03206e-113	Progenitor Cells
AC010638.1	8.97236e-118	0.333226	0.112	0.028	3.26477e-113	Progenitor Cells
HSPA5	2.04441e-117	0.508573	0.379	0.267	7.43898e-113	Progenitor Cells
AC245884.1	4.73885e-117	0.347065	0.109	0.029	1.72432e-112	Progenitor Cells
DYRK1A	1.66445e-116	0.549198	0.589	0.543	6.05645e-112	Progenitor Cells
BTG3	1.70297e-116	0.460083	0.268	0.154	6.19659e-112	Progenitor Cells
AP001977.1	1.95075e-116	0.600627	0.181	0.08	7.09818e-112	Progenitor Cells
LDHA	3.35678e-116	0.564358	0.388	0.265	1.22143e-111	Progenitor Cells
DNAI1	1.26146e-115	0.431405	0.139	0.049	4.59007e-111	Progenitor Cells
MEGF10	1.57203e-115	0.290716	0.304	0.164	5.72014e-111	Progenitor Cells
C1RL	1.84913e-115	0.369065	0.139	0.049	6.72842e-111	Progenitor Cells
WDR49	2.21816e-115	0.400047	0.187	0.078	8.07123e-111	Progenitor Cells
FAM182B	5.72814e-115	0.621566	0.398	0.298	2.0843e-110	Progenitor Cells
AP000787.1	7.96656e-115	0.691753	0.413	0.298	2.89879e-110	Progenitor Cells
ENO1	8.54325e-115	0.599066	0.42	0.302	3.10863e-110	Progenitor Cells
MARCKS	1.28339e-114	0.616152	0.607	0.506	4.66987e-110	Progenitor Cells
MAGI3	2.05068e-114	0.555516	0.528	0.45	7.46179e-110	Progenitor Cells
SULT1C4	3.39752e-114	0.336234	0.138	0.044	1.23626e-109	Progenitor Cells
FADS2	1.79087e-112	0.514379	0.315	0.198	6.51645e-108	Progenitor Cells
DBI	1.84612e-112	0.336268	0.361	0.216	6.71748e-108	Progenitor Cells
NCAN	5.02574e-111	0.468052	0.433	0.337	1.82871e-106	Progenitor Cells
AC078883.1	1.5009e-110	0.358076	0.141	0.052	5.46131e-106	Progenitor Cells
TP53BP2	1.6461e-110	0.389348	0.256	0.141	5.98966e-106	Progenitor Cells
AC005920.2	1.69723e-110	0.621964	0.258	0.144	6.1757e-106	Progenitor Cells
CHD2	2.895e-110	0.446933	0.62	0.573	1.0534e-105	Progenitor Cells
AL590666.2	3.59121e-110	0.264786	0.107	0.027	1.30673e-105	Progenitor Cells
PRDX4	5.77342e-110	0.25899	0.157	0.061	2.10078e-105	Progenitor Cells
LIX1	6.06695e-110	0.316281	0.134	0.049	2.20758e-105	Progenitor Cells
FAM227A	1.35269e-109	0.511619	0.211	0.117	4.92202e-105	Progenitor Cells
VGLL4	5.70949e-109	0.454718	0.56	0.488	2.07751e-104	Progenitor Cells
OAT	7.40538e-109	0.587664	0.339	0.249	2.6946e-104	Progenitor Cells
GPC4	1.0911e-108	0.435319	0.171	0.073	3.9702e-104	Progenitor Cells
MAP3K14	1.61665e-108	0.54745	0.219	0.114	5.88252e-104	Progenitor Cells
E2F5	3.46384e-108	0.483195	0.198	0.1	1.26039e-103	Progenitor Cells
TCF7L2	4.42419e-108	0.396946	0.411	0.277	1.60983e-103	Progenitor Cells
TMEM41B	6.36215e-108	0.729225	0.381	0.299	2.315e-103	Progenitor Cells
LRATD2	1.24016e-107	0.282697	0.11	0.029	4.51258e-103	Progenitor Cells
VCAN-AS1	6.93251e-107	0.252048	0.265	0.134	2.52253e-102	Progenitor Cells
KDM6A	3.72249e-106	0.502108	0.528	0.459	1.3545e-101	Progenitor Cells
ATP13A4	5.57813e-106	0.382759	0.327	0.193	2.02971e-101	Progenitor Cells
OBI1-AS1	6.86231e-106	0.29345	0.29	0.15	2.49699e-101	Progenitor Cells
ADK	3.44671e-105	0.56177	0.616	0.57	1.25415e-100	Progenitor Cells
PLCG1	4.32322e-105	0.489352	0.298	0.185	1.57309e-100	Progenitor Cells
SOX4	5.08493e-105	0.637633	0.424	0.31	1.85025e-100	Progenitor Cells
C21orf62	2.57946e-104	0.310078	0.11	0.034	9.38589e-100	Progenitor Cells
NOD1	2.9663e-104	0.471778	0.17	0.071	1.07935e-99	Progenitor Cells
IL3RA	1.55403e-103	0.451925	0.281	0.168	5.65464e-99	Progenitor Cells
JPX	1.56882e-103	0.375408	0.677	0.625	5.70847e-99	Progenitor Cells
FDFT1	9.43435e-103	0.636706	0.341	0.238	3.43288e-98	Progenitor Cells
ETNK1	3.62064e-102	0.505849	0.516	0.468	1.31744e-97	Progenitor Cells
BX284613.2	5.57519e-102	0.333119	0.133	0.045	2.02864e-97	Progenitor Cells
RIMKLB	1.06164e-101	0.500167	0.437	0.351	3.86298e-97	Progenitor Cells
ZFAND6	1.06464e-101	0.506831	0.407	0.292	3.87392e-97	Progenitor Cells
AC083870.1	1.64941e-101	0.457732	0.357	0.238	6.00171e-97	Progenitor Cells
AC234582.1	3.88797e-101	0.304495	0.127	0.045	1.41472e-96	Progenitor Cells
MAFF	6.16441e-101	0.267794	0.1	0.028	2.24304e-96	Progenitor Cells
FBN2	6.43152e-101	0.904078	0.202	0.097	2.34024e-96	Progenitor Cells
NRDC	4.28658e-100	0.479347	0.599	0.549	1.55976e-95	Progenitor Cells
AL022068.1	7.44149e-100	0.54624	0.216	0.108	2.70774e-95	Progenitor Cells
HAP1	8.4131e-100	0.381611	0.106	0.035	3.06127e-95	Progenitor Cells
AC011900.1	1.03159e-99	0.570748	0.305	0.2	3.75364e-95	Progenitor Cells
PPP6R3	1.23402e-99	0.422435	0.587	0.537	4.49021e-95	Progenitor Cells
PEA15	1.63869e-99	0.455814	0.429	0.329	5.9627e-95	Progenitor Cells
DRC1	6.65498e-99	0.369766	0.124	0.046	2.42155e-94	Progenitor Cells
FAM27C	1.06788e-98	0.516634	0.242	0.147	3.88571e-94	Progenitor Cells
PPFIA1	1.41307e-98	0.811905	0.409	0.33	5.14172e-94	Progenitor Cells
ATXN2	2.28344e-98	0.451337	0.621	0.595	8.30875e-94	Progenitor Cells
RAB1A	3.83311e-98	0.525006	0.501	0.426	1.39475e-93	Progenitor Cells
ABHD3	3.99227e-98	0.45027	0.223	0.12	1.45267e-93	Progenitor Cells
LINC01748	4.31418e-98	0.456759	0.259	0.15	1.5698e-93	Progenitor Cells
UFL1-AS1	1.0199e-97	0.576497	0.365	0.272	3.71113e-93	Progenitor Cells
STAG1	1.75888e-97	0.44281	0.637	0.588	6.40003e-93	Progenitor Cells
MYO3A	3.27122e-97	0.346588	0.141	0.057	1.1903e-92	Progenitor Cells
FHOD3	3.53536e-97	0.550971	0.541	0.477	1.28641e-92	Progenitor Cells
EFHC2	4.23663e-97	0.414808	0.148	0.059	1.54158e-92	Progenitor Cells
KIF5B	1.19236e-96	0.458804	0.489	0.389	4.33865e-92	Progenitor Cells
AC093535.1	1.62911e-96	0.391064	0.28	0.157	5.92784e-92	Progenitor Cells
MAP3K20-AS1	5.06223e-96	0.386629	0.144	0.055	1.84199e-91	Progenitor Cells
AC023095.1	5.2887e-96	0.480102	0.255	0.154	1.9244e-91	Progenitor Cells
WASF2	5.79277e-96	0.369901	0.375	0.252	2.10781e-91	Progenitor Cells
CYBRD1	1.11565e-95	0.27045	0.137	0.053	4.05951e-91	Progenitor Cells
ACADL	1.25079e-95	0.365551	0.15	0.061	4.55126e-91	Progenitor Cells
PLSCR4	1.88151e-95	0.345167	0.219	0.109	6.84624e-91	Progenitor Cells
RFX2	3.22945e-95	0.475221	0.282	0.175	1.1751e-90	Progenitor Cells
GRK5	4.67627e-95	0.612891	0.291	0.189	1.70156e-90	Progenitor Cells
SMC3	4.7218e-95	0.484818	0.403	0.296	1.71812e-90	Progenitor Cells
ARHGEF26	1.19623e-94	0.400407	0.291	0.174	4.35271e-90	Progenitor Cells
AOPEP	3.43475e-94	0.489275	0.636	0.596	1.2498e-89	Progenitor Cells
AP002961.1	3.45276e-93	0.444951	0.148	0.065	1.25636e-88	Progenitor Cells
CDYL	4.5191e-93	0.583294	0.368	0.277	1.64436e-88	Progenitor Cells
ZNF274	4.75955e-93	0.374571	0.174	0.086	1.73186e-88	Progenitor Cells
PAUPAR	7.8589e-93	0.335467	0.103	0.028	2.85962e-88	Progenitor Cells
OGA	8.17909e-93	0.411777	0.619	0.574	2.97612e-88	Progenitor Cells
RSRC2	1.09666e-92	0.507011	0.499	0.392	3.99043e-88	Progenitor Cells
EVC2	1.88536e-92	0.28842	0.105	0.029	6.86026e-88	Progenitor Cells
LINC00960	2.37268e-92	0.61655	0.381	0.288	8.63347e-88	Progenitor Cells
CDH4	3.28109e-92	0.420057	0.41	0.314	1.19389e-87	Progenitor Cells
ADAM17	3.96083e-92	0.508965	0.384	0.308	1.44123e-87	Progenitor Cells
CCNL1	7.3225e-92	0.501119	0.353	0.252	2.66444e-87	Progenitor Cells
ARHGEF40	2.88398e-91	0.298975	0.173	0.08	1.04939e-86	Progenitor Cells
ANKRD12	2.90479e-91	0.377823	0.726	0.697	1.05697e-86	Progenitor Cells
CBL	3.19153e-91	0.547088	0.371	0.292	1.1613e-86	Progenitor Cells
COLEC12	4.10991e-91	0.377423	0.212	0.103	1.49547e-86	Progenitor Cells
ATAD2	5.61426e-91	0.517497	0.246	0.148	2.04286e-86	Progenitor Cells
ACAT2	5.72539e-91	0.409831	0.22	0.127	2.0833e-86	Progenitor Cells
TMEM164	6.31797e-91	0.622402	0.283	0.188	2.29892e-86	Progenitor Cells
STAG2	9.46207e-91	0.439218	0.448	0.359	3.44296e-86	Progenitor Cells
AC104596.1	3.28959e-90	0.520031	0.291	0.192	1.19698e-85	Progenitor Cells
HSPB1	3.53093e-90	0.35736	0.24	0.131	1.2848e-85	Progenitor Cells
PARP9	5.79771e-90	0.278906	0.143	0.057	2.10961e-85	Progenitor Cells
KIF1B	5.84211e-90	0.330392	0.827	0.799	2.12577e-85	Progenitor Cells
AC103923.1	1.04602e-89	0.347502	0.142	0.065	3.80614e-85	Progenitor Cells
RBM28	1.30166e-89	0.505428	0.35	0.255	4.73635e-85	Progenitor Cells
ASAP3	1.89951e-89	0.359594	0.156	0.067	6.91176e-85	Progenitor Cells
RGS22	2.03103e-89	0.366127	0.147	0.067	7.3903e-85	Progenitor Cells
SPCS2	2.05461e-89	0.455296	0.485	0.371	7.4761e-85	Progenitor Cells
AC007682.1	2.12036e-89	0.516279	0.217	0.117	7.71535e-85	Progenitor Cells
PRAG1	2.27108e-89	0.459296	0.221	0.131	8.26376e-85	Progenitor Cells
CD81	4.98697e-89	0.354237	0.546	0.416	1.81461e-84	Progenitor Cells
WDR6	1.09311e-88	0.416976	0.279	0.187	3.97749e-84	Progenitor Cells
CDO1	1.60378e-88	0.303135	0.181	0.091	5.83568e-84	Progenitor Cells
AFF1	2.49956e-88	0.378007	0.377	0.263	9.09517e-84	Progenitor Cells
PPP1R9A	2.70978e-88	0.555125	0.692	0.68	9.86007e-84	Progenitor Cells
TCEAL9	3.58345e-88	0.344467	0.259	0.154	1.30391e-83	Progenitor Cells
ARHGAP12	3.66319e-88	0.377147	0.385	0.281	1.33292e-83	Progenitor Cells
CA13	5.88961e-88	0.386983	0.15	0.065	2.14305e-83	Progenitor Cells
COL6A1	1.53253e-87	0.327023	0.228	0.121	5.57641e-83	Progenitor Cells
REXO2	1.54457e-87	0.40166	0.242	0.151	5.62021e-83	Progenitor Cells
AP001011.1	2.83931e-87	0.532108	0.418	0.316	1.03314e-82	Progenitor Cells
ETV6	4.64451e-87	0.54245	0.44	0.352	1.69e-82	Progenitor Cells
NAP1L4	1.62137e-86	0.423358	0.557	0.484	5.89968e-82	Progenitor Cells
HNRNPH3	3.34933e-86	0.445313	0.434	0.33	1.21872e-81	Progenitor Cells
SDC2	8.08168e-86	0.338831	0.208	0.108	2.94068e-81	Progenitor Cells
TNFRSF19	8.64648e-86	0.438775	0.187	0.095	3.1462e-81	Progenitor Cells
CCNI	9.5017e-86	0.485146	0.594	0.504	3.45738e-81	Progenitor Cells
SMARCA1	1.65193e-85	0.554635	0.411	0.344	6.01088e-81	Progenitor Cells
GPR173	4.74075e-85	0.537984	0.343	0.256	1.72502e-80	Progenitor Cells
PAGR1	5.50146e-85	0.375688	0.227	0.131	2.00182e-80	Progenitor Cells
RAD51B	5.70848e-85	0.449285	0.442	0.338	2.07715e-80	Progenitor Cells
MAP3K20	8.5154e-85	0.418558	0.248	0.141	3.0985e-80	Progenitor Cells
ACSS3	1.51219e-84	0.439752	0.243	0.144	5.50242e-80	Progenitor Cells
RHEB	2.04745e-84	0.426805	0.469	0.374	7.45007e-80	Progenitor Cells
B3GALNT2	2.52476e-84	0.676329	0.31	0.228	9.18683e-80	Progenitor Cells
CALR	2.73952e-84	0.333251	0.355	0.247	9.9683e-80	Progenitor Cells
NBPF19	2.78063e-84	0.279774	0.122	0.049	1.01179e-79	Progenitor Cells
AC090577.1	7.08475e-84	0.336446	0.119	0.046	2.57793e-79	Progenitor Cells
CA3	1.69343e-83	0.443687	0.152	0.072	6.16188e-79	Progenitor Cells
KTN1	2.30897e-83	0.511232	0.584	0.538	8.40166e-79	Progenitor Cells
BBX	2.71943e-83	0.352519	0.476	0.382	9.89518e-79	Progenitor Cells
PDS5A	6.21774e-83	0.474636	0.509	0.475	2.26245e-78	Progenitor Cells
TDRD3	7.43825e-82	0.499117	0.449	0.386	2.70656e-77	Progenitor Cells
LINC00511	2.45313e-81	0.388618	0.458	0.359	8.9262e-77	Progenitor Cells
AC091078.1	3.46014e-81	0.463956	0.205	0.116	1.25904e-76	Progenitor Cells
IRS2	3.76931e-81	0.621852	0.334	0.255	1.37154e-76	Progenitor Cells
LRRIQ1	1.18364e-80	0.573483	0.263	0.18	4.30691e-76	Progenitor Cells
ANGPT1	2.80338e-80	0.4156	0.161	0.076	1.02006e-75	Progenitor Cells
TUBB2B	4.22521e-80	0.55002	0.498	0.391	1.53743e-75	Progenitor Cells
FIGN	4.90078e-80	0.395006	0.397	0.29	1.78325e-75	Progenitor Cells
LINC01138	9.45921e-80	0.492672	0.369	0.288	3.44192e-75	Progenitor Cells
AC137494.1	1.45149e-79	0.359136	0.132	0.056	5.28154e-75	Progenitor Cells
RBIS	1.55907e-79	0.335059	0.28	0.18	5.67297e-75	Progenitor Cells
PIK3C2A	1.88626e-79	0.480371	0.446	0.38	6.86353e-75	Progenitor Cells
CHRDL1	5.06933e-79	0.263803	0.119	0.05	1.84458e-74	Progenitor Cells
COL27A1	8.23638e-79	0.306984	0.143	0.067	2.99697e-74	Progenitor Cells
NCKAP5	2.71169e-78	0.302743	0.57	0.455	9.86703e-74	Progenitor Cells
SMO	6.94853e-78	0.280323	0.112	0.042	2.52836e-73	Progenitor Cells
RCOR1	1.50264e-77	0.538089	0.346	0.259	5.46767e-73	Progenitor Cells
TCF3	1.6713e-77	0.315016	0.172	0.082	6.08135e-73	Progenitor Cells
ZNF83	1.82329e-77	0.440118	0.371	0.277	6.6344e-73	Progenitor Cells
AP002026.1	2.08729e-77	0.419461	0.168	0.083	7.59502e-73	Progenitor Cells
FAM3C	3.1216e-77	0.507051	0.461	0.394	1.13586e-72	Progenitor Cells
ARHGEF6	4.95803e-77	0.401054	0.212	0.125	1.80408e-72	Progenitor Cells
SGCE	1.10089e-76	0.461531	0.498	0.446	4.0058e-72	Progenitor Cells
RALGAPA2	1.1186e-76	0.542935	0.538	0.501	4.07024e-72	Progenitor Cells
MEIS1	1.6279e-76	0.35437	0.231	0.143	5.92345e-72	Progenitor Cells
PLD5	1.63959e-76	0.285889	0.386	0.269	5.96599e-72	Progenitor Cells
FLNA	5.33066e-76	0.36912	0.222	0.134	1.93967e-71	Progenitor Cells
SPAG1	7.33908e-76	0.584228	0.27	0.187	2.67047e-71	Progenitor Cells
DHRSX	1.07204e-75	0.499893	0.366	0.28	3.90083e-71	Progenitor Cells
ITGB1	3.99772e-75	0.372765	0.401	0.298	1.45465e-70	Progenitor Cells
TTC23	6.6331e-75	0.332278	0.152	0.073	2.41359e-70	Progenitor Cells
NSUN7	6.9944e-75	0.353025	0.154	0.078	2.54505e-70	Progenitor Cells
FNIP1	8.18908e-75	0.411566	0.557	0.531	2.97976e-70	Progenitor Cells
AL136366.1	8.24716e-75	0.305141	0.155	0.072	3.0009e-70	Progenitor Cells
NEDD4L	1.09343e-74	0.428483	0.642	0.572	3.97866e-70	Progenitor Cells
KDM3A	1.23056e-74	0.435215	0.264	0.178	4.47765e-70	Progenitor Cells
PDIA6	1.82485e-74	0.426275	0.362	0.276	6.64007e-70	Progenitor Cells
AGO3	3.00438e-74	0.471666	0.526	0.5	1.0932e-69	Progenitor Cells
NBPF26	3.45978e-74	0.307194	0.121	0.048	1.25891e-69	Progenitor Cells
CCDC80	3.70974e-74	0.294873	0.112	0.04	1.34986e-69	Progenitor Cells
ST13	5.2704e-74	0.44708	0.441	0.344	1.91774e-69	Progenitor Cells
GPR156	5.86558e-74	0.426973	0.143	0.069	2.13431e-69	Progenitor Cells
DDAH1	6.34652e-74	0.439469	0.309	0.23	2.30931e-69	Progenitor Cells
SRI	8.22031e-74	0.468268	0.39	0.289	2.99112e-69	Progenitor Cells
AC100800.1	1.09351e-73	0.396301	0.166	0.087	3.97896e-69	Progenitor Cells
ACTN2	1.11812e-73	0.555338	0.267	0.194	4.0685e-69	Progenitor Cells
WWC1	1.62441e-73	0.769427	0.354	0.288	5.91073e-69	Progenitor Cells
AC016727.1	1.78313e-73	0.359337	0.172	0.092	6.48828e-69	Progenitor Cells
HIF3A	3.48468e-73	0.298966	0.289	0.188	1.26797e-68	Progenitor Cells
SPATA17	4.30957e-73	0.432549	0.147	0.068	1.56812e-68	Progenitor Cells
LRP6	7.27236e-73	0.461674	0.422	0.367	2.64619e-68	Progenitor Cells
ZNF710	1.4848e-72	0.28277	0.202	0.124	5.40273e-68	Progenitor Cells
THAP9	1.52854e-72	0.283303	0.118	0.05	5.56189e-68	Progenitor Cells
PRMT2	2.62349e-72	0.362815	0.551	0.497	9.54611e-68	Progenitor Cells
SMARCA5	2.8375e-72	0.43465	0.433	0.356	1.03248e-67	Progenitor Cells
SNX31	2.9616e-72	0.447686	0.146	0.072	1.07764e-67	Progenitor Cells
CACHD1	3.7138e-72	0.478623	0.419	0.342	1.35134e-67	Progenitor Cells
DST	3.79475e-72	0.256179	0.874	0.85	1.38079e-67	Progenitor Cells
TPX2	6.79846e-72	0.321807	0.1	0.037	2.47375e-67	Progenitor Cells
DNAJB1	1.2376e-71	0.351224	0.251	0.157	4.50326e-67	Progenitor Cells
LINC01090	1.68115e-71	0.49166	0.214	0.135	6.1172e-67	Progenitor Cells
KNOP1	1.94029e-71	0.460307	0.318	0.222	7.06012e-67	Progenitor Cells
LINC02614	2.28179e-71	0.509123	0.28	0.209	8.30276e-67	Progenitor Cells
ARMC3	3.0854e-71	0.415709	0.136	0.065	1.12268e-66	Progenitor Cells
RASSF8	6.2761e-71	0.377421	0.336	0.228	2.28369e-66	Progenitor Cells
WNK3	7.17969e-71	0.472414	0.302	0.221	2.61247e-66	Progenitor Cells
ZMAT1	1.03523e-70	0.468489	0.342	0.257	3.7669e-66	Progenitor Cells
HNRNPDL	3.13517e-70	0.355151	0.714	0.657	1.14079e-65	Progenitor Cells
AK3	3.51769e-70	0.390837	0.353	0.263	1.27998e-65	Progenitor Cells
TOB2	4.06588e-70	0.446835	0.247	0.163	1.47945e-65	Progenitor Cells
BAZ2B	6.67919e-70	0.277844	0.684	0.645	2.43036e-65	Progenitor Cells
AL136456.1	7.40229e-70	0.608337	0.146	0.082	2.69347e-65	Progenitor Cells
DCDC1	8.87064e-70	0.46531	0.199	0.117	3.22776e-65	Progenitor Cells
COMT	1.52575e-69	0.34927	0.319	0.224	5.55174e-65	Progenitor Cells
AC005562.1	4.10647e-69	0.429311	0.324	0.258	1.49422e-64	Progenitor Cells
RGMA	4.8734e-69	0.452451	0.26	0.169	1.77328e-64	Progenitor Cells
CNTLN	5.49748e-69	0.449006	0.317	0.223	2.00037e-64	Progenitor Cells
TBL1XR1	5.60698e-69	0.364084	0.664	0.644	2.04021e-64	Progenitor Cells
SMAD1-AS2	6.40459e-69	0.335625	0.102	0.039	2.33044e-64	Progenitor Cells
LUC7L3	8.34479e-69	0.270672	0.837	0.795	3.03642e-64	Progenitor Cells
HIST1H1E	1.44048e-68	0.276881	0.146	0.07	5.24147e-64	Progenitor Cells
RHOQ	2.25955e-68	0.379737	0.26	0.186	8.22184e-64	Progenitor Cells
RPS20	2.34653e-68	0.958501	0.437	0.362	8.53831e-64	Progenitor Cells
NSD3	2.70748e-68	0.30646	0.707	0.678	9.85169e-64	Progenitor Cells
PPIL6	2.77874e-68	0.424637	0.191	0.113	1.0111e-63	Progenitor Cells
FAM111A	2.99182e-68	0.256435	0.114	0.04	1.08863e-63	Progenitor Cells
LAPTM4A	9.66963e-68	0.267114	0.304	0.204	3.51849e-63	Progenitor Cells
HBP1	3.06945e-67	0.365236	0.311	0.228	1.11688e-62	Progenitor Cells
TPM4	3.17382e-67	0.363623	0.345	0.252	1.15486e-62	Progenitor Cells
AC017101.1	3.90237e-67	0.402712	0.247	0.156	1.41996e-62	Progenitor Cells
AL360091.3	5.08097e-67	0.388391	0.185	0.113	1.84881e-62	Progenitor Cells
FDPS	6.71361e-67	0.374648	0.326	0.228	2.44288e-62	Progenitor Cells
RPS17	6.85962e-67	0.868587	0.329	0.249	2.49601e-62	Progenitor Cells
RNMT	1.17379e-66	0.464391	0.45	0.415	4.27108e-62	Progenitor Cells
NEDD9	1.19438e-66	0.456997	0.287	0.195	4.34598e-62	Progenitor Cells
FGF2	1.29692e-66	0.284514	0.205	0.11	4.71912e-62	Progenitor Cells
C1orf198	1.57644e-66	0.266607	0.189	0.105	5.7362e-62	Progenitor Cells
DENND1A	1.69302e-66	0.337582	0.619	0.603	6.16041e-62	Progenitor Cells
UBA2	2.1957e-66	0.468129	0.411	0.346	7.98948e-62	Progenitor Cells
MDFIC	2.23809e-66	0.335692	0.147	0.071	8.14372e-62	Progenitor Cells
TCEA1	2.40781e-66	0.388757	0.292	0.207	8.76129e-62	Progenitor Cells
SMAD4	6.95565e-66	0.407902	0.354	0.281	2.53095e-61	Progenitor Cells
CCDC40	8.52019e-66	0.383199	0.165	0.099	3.10024e-61	Progenitor Cells
N4BP2L2	1.32975e-65	0.257743	0.73	0.726	4.83856e-61	Progenitor Cells
L3MBTL4	1.8292e-65	0.255207	0.489	0.399	6.65592e-61	Progenitor Cells
NPM1	1.92924e-65	0.50097	0.367	0.271	7.01991e-61	Progenitor Cells
PROS1	2.52917e-65	0.44607	0.208	0.131	9.20289e-61	Progenitor Cells
EVC	2.70842e-65	0.273561	0.111	0.049	9.85514e-61	Progenitor Cells
SRSF10	3.563e-65	0.440776	0.462	0.39	1.29647e-60	Progenitor Cells
AC010974.2	5.01599e-65	0.437212	0.219	0.131	1.82517e-60	Progenitor Cells
CD63	5.26907e-65	0.315383	0.375	0.278	1.91725e-60	Progenitor Cells
PTAR1	8.31945e-65	0.406792	0.326	0.245	3.0272e-60	Progenitor Cells
CLIP1	2.76241e-64	0.790148	0.474	0.462	1.00516e-59	Progenitor Cells
AEBP1	3.94273e-64	0.269017	0.107	0.043	1.43464e-59	Progenitor Cells
SNRPE	4.32743e-64	0.354471	0.23	0.134	1.57462e-59	Progenitor Cells
ARHGAP17	4.93062e-64	0.572914	0.343	0.274	1.7941e-59	Progenitor Cells
MN1	6.18635e-64	0.284709	0.206	0.124	2.25103e-59	Progenitor Cells
ITGB8	1.13083e-63	0.345195	0.399	0.313	4.11474e-59	Progenitor Cells
SFRP4	1.86026e-63	0.613964	0.234	0.163	6.76893e-59	Progenitor Cells
ASPH	2.8829e-63	0.39331	0.502	0.472	1.049e-58	Progenitor Cells
HNRNPA1	2.942e-63	0.584284	0.45	0.361	1.07051e-58	Progenitor Cells
SKA2	3.13831e-63	0.307909	0.272	0.183	1.14194e-58	Progenitor Cells
HSDL2	4.5191e-63	0.38938	0.237	0.152	1.64436e-58	Progenitor Cells
LUC7L	6.07042e-63	0.435827	0.436	0.388	2.20885e-58	Progenitor Cells
TMEM47	6.0929e-63	0.341691	0.262	0.179	2.21702e-58	Progenitor Cells
IL17RD	1.22772e-62	0.360978	0.178	0.099	4.46732e-58	Progenitor Cells
FERMT2	2.28213e-62	0.258913	0.119	0.052	8.304e-58	Progenitor Cells
NSRP1	2.32922e-62	0.418666	0.343	0.267	8.47532e-58	Progenitor Cells
HERC4	2.81049e-62	0.365389	0.575	0.561	1.02265e-57	Progenitor Cells
ZFAND3	4.20211e-62	0.291377	0.726	0.714	1.52902e-57	Progenitor Cells
SF1	1.25834e-61	0.424101	0.419	0.351	4.57871e-57	Progenitor Cells
FAM242F	1.28761e-61	0.336496	0.135	0.073	4.68522e-57	Progenitor Cells
PDIA3	3.25574e-61	0.449345	0.378	0.311	1.18467e-56	Progenitor Cells
ATP2B4	4.81931e-61	0.383555	0.515	0.456	1.7536e-56	Progenitor Cells
CSPG5	4.87907e-61	0.469336	0.342	0.274	1.77535e-56	Progenitor Cells
DIAPH3	5.50131e-61	0.558659	0.134	0.063	2.00176e-56	Progenitor Cells
NXN	9.63356e-61	0.27682	0.27	0.177	3.50536e-56	Progenitor Cells
SQSTM1	3.65158e-60	0.669867	0.355	0.305	1.3287e-55	Progenitor Cells
KDM2A	7.49894e-60	0.427341	0.483	0.447	2.72864e-55	Progenitor Cells
RBM6	7.98702e-60	0.328668	0.632	0.624	2.90624e-55	Progenitor Cells
BACH2	8.65553e-60	0.821991	0.558	0.546	3.14949e-55	Progenitor Cells
GKAP1	1.1208e-59	0.443359	0.288	0.211	4.07826e-55	Progenitor Cells
CHD1	1.59435e-59	0.461504	0.383	0.319	5.80134e-55	Progenitor Cells
HSD17B7	1.80203e-59	0.399056	0.192	0.122	6.55705e-55	Progenitor Cells
ZMIZ1	1.88858e-59	0.415519	0.382	0.304	6.87199e-55	Progenitor Cells
SGK3	2.10607e-59	0.459522	0.491	0.464	7.66334e-55	Progenitor Cells
GARNL3	2.77518e-59	0.428474	0.485	0.434	1.00981e-54	Progenitor Cells
IER5L	2.94933e-59	0.30068	0.157	0.088	1.07317e-54	Progenitor Cells
PAG1	6.70505e-59	0.399842	0.365	0.29	2.43977e-54	Progenitor Cells
RPS29	1.36286e-58	0.415225	0.264	0.171	4.95904e-54	Progenitor Cells
AC087521.2	1.3788e-58	0.493353	0.203	0.129	5.01705e-54	Progenitor Cells
XPR1	1.67245e-58	0.391438	0.527	0.495	6.08554e-54	Progenitor Cells
PRC1	1.7205e-58	0.28471	0.116	0.056	6.26039e-54	Progenitor Cells
HIST1H2BD	2.71865e-58	0.27848	0.117	0.054	9.89234e-54	Progenitor Cells
TGFB2	2.90448e-58	0.583765	0.236	0.164	1.05685e-53	Progenitor Cells
BNIP3	4.6439e-58	0.511827	0.391	0.318	1.68978e-53	Progenitor Cells
RNF180	5.49214e-58	0.482656	0.415	0.376	1.99842e-53	Progenitor Cells
TMSB4X	7.56173e-58	0.831266	0.716	0.672	2.75149e-53	Progenitor Cells
CAPN2	8.95292e-58	0.327805	0.261	0.184	3.2577e-53	Progenitor Cells
AGPAT5	8.9831e-58	0.472206	0.415	0.361	3.26868e-53	Progenitor Cells
EIF2S3	1.79551e-57	0.340557	0.292	0.213	6.53331e-53	Progenitor Cells
MRTFA	2.24615e-57	0.733745	0.481	0.471	8.17308e-53	Progenitor Cells
NONO	2.27831e-57	0.291527	0.293	0.218	8.2901e-53	Progenitor Cells
GRB14	2.48701e-57	0.4971	0.261	0.19	9.04948e-53	Progenitor Cells
VWA3A	2.59457e-57	0.412152	0.169	0.108	9.44086e-53	Progenitor Cells
ZHX3	2.77502e-57	0.468646	0.483	0.453	1.00975e-52	Progenitor Cells
FP236383.3	4.71692e-57	0.327042	0.811	0.744	1.71634e-52	Progenitor Cells
ABCB7	9.1716e-57	0.420127	0.276	0.199	3.33727e-52	Progenitor Cells
TPT1	1.16796e-56	0.938863	0.546	0.507	4.24984e-52	Progenitor Cells
ZNF516	1.84408e-56	0.365776	0.316	0.24	6.71005e-52	Progenitor Cells
ADHFE1	2.11911e-56	0.269753	0.163	0.096	7.71079e-52	Progenitor Cells
AC009133.1	4.20067e-56	0.278905	0.167	0.096	1.5285e-51	Progenitor Cells
AC105942.1	5.36898e-56	0.304592	0.118	0.057	1.95361e-51	Progenitor Cells
CRISPLD1	6.80128e-56	0.413194	0.171	0.1	2.47478e-51	Progenitor Cells
TTLL4	1.29254e-55	0.262186	0.126	0.064	4.70317e-51	Progenitor Cells
RPL23A	1.35162e-55	0.711703	0.484	0.405	4.91813e-51	Progenitor Cells
AC087854.1	1.79424e-55	0.491823	0.346	0.268	6.5287e-51	Progenitor Cells
ANKRD6	2.00398e-55	0.48498	0.407	0.362	7.29187e-51	Progenitor Cells
IGSF11	2.86384e-55	0.370649	0.454	0.392	1.04207e-50	Progenitor Cells
PTPN12	4.3669e-55	0.420135	0.441	0.396	1.58898e-50	Progenitor Cells
RLF	6.75722e-55	0.423369	0.431	0.399	2.45875e-50	Progenitor Cells
ELF2	9.31059e-55	0.321531	0.533	0.479	3.38784e-50	Progenitor Cells
NF1	9.94545e-55	0.308802	0.669	0.672	3.61885e-50	Progenitor Cells
RPL17	1.08609e-54	0.776968	0.519	0.444	3.95194e-50	Progenitor Cells
CAPN7	1.26746e-54	0.440958	0.404	0.36	4.61189e-50	Progenitor Cells
DGKD	1.52273e-54	0.750973	0.359	0.309	5.54077e-50	Progenitor Cells
OSMR	1.60881e-54	0.321465	0.19	0.114	5.85399e-50	Progenitor Cells
ZSWIM7	2.08939e-54	0.364403	0.238	0.168	7.60268e-50	Progenitor Cells
NSD2	2.4077e-54	0.496872	0.437	0.398	8.7609e-50	Progenitor Cells
SLC4A4	3.10116e-54	0.292421	0.411	0.34	1.12842e-49	Progenitor Cells
UBXN2A	3.2556e-54	0.40323	0.354	0.286	1.18462e-49	Progenitor Cells
CCDC173	4.10919e-54	0.354712	0.148	0.086	1.49521e-49	Progenitor Cells
ARID4B	4.32195e-54	0.276999	0.642	0.624	1.57263e-49	Progenitor Cells
NINL	6.58752e-54	0.313896	0.255	0.179	2.397e-49	Progenitor Cells
SETD5	7.14266e-54	0.354923	0.599	0.583	2.599e-49	Progenitor Cells
AL390774.2	1.23863e-53	0.426823	0.194	0.129	4.50701e-49	Progenitor Cells
BTAF1	1.73755e-53	0.476274	0.419	0.382	6.32243e-49	Progenitor Cells
PIP5K1A	1.92246e-53	0.449169	0.37	0.327	6.99526e-49	Progenitor Cells
WDFY3	2.0279e-53	0.27206	0.672	0.676	7.37891e-49	Progenitor Cells
SLC8A1-AS1	2.62639e-53	0.461982	0.53	0.457	9.55664e-49	Progenitor Cells
FNBP4	2.74031e-53	0.356696	0.478	0.454	9.97115e-49	Progenitor Cells
LRRC17	3.18836e-53	0.289164	0.127	0.066	1.16015e-48	Progenitor Cells
TMEM14C	3.43239e-53	0.261505	0.179	0.114	1.24894e-48	Progenitor Cells
AC079209.2	4.71764e-53	0.272243	0.103	0.041	1.71661e-48	Progenitor Cells
HNRNPU	5.24294e-53	0.319713	0.658	0.597	1.90775e-48	Progenitor Cells
ZC2HC1A	5.54609e-53	0.342296	0.459	0.422	2.01806e-48	Progenitor Cells
DLG5	6.60461e-53	0.42068	0.311	0.248	2.40322e-48	Progenitor Cells
BMP2K	7.39803e-53	0.289956	0.405	0.346	2.69192e-48	Progenitor Cells
CCNC	7.45851e-53	0.487211	0.351	0.304	2.71393e-48	Progenitor Cells
GPSM2	9.24753e-53	0.360437	0.401	0.327	3.3649e-48	Progenitor Cells
ELOVL2	1.40537e-52	0.320789	0.225	0.15	5.11371e-48	Progenitor Cells
PLEKHO1	2.08697e-52	0.280683	0.259	0.183	7.59388e-48	Progenitor Cells
AC053513.1	2.65544e-52	0.404406	0.528	0.481	9.66235e-48	Progenitor Cells
HVCN1	2.68979e-52	0.328538	0.159	0.095	9.78735e-48	Progenitor Cells
PARP4	3.3933e-52	0.270459	0.185	0.102	1.23472e-47	Progenitor Cells
NUP58	5.98048e-52	0.440721	0.37	0.336	2.17612e-47	Progenitor Cells
AF117829.1	8.21211e-52	0.407651	0.408	0.368	2.98814e-47	Progenitor Cells
UBXN4	8.47358e-52	0.361694	0.512	0.476	3.08328e-47	Progenitor Cells
AC068587.4	1.32099e-51	0.321895	0.628	0.577	4.80668e-47	Progenitor Cells
NKTR	1.52735e-51	0.282111	0.628	0.621	5.55758e-47	Progenitor Cells
YES1	1.7166e-51	0.274595	0.214	0.133	6.24618e-47	Progenitor Cells
LSM14A	1.80376e-51	0.347683	0.45	0.41	6.56335e-47	Progenitor Cells
MAGT1	2.50947e-51	0.297501	0.169	0.099	9.13121e-47	Progenitor Cells
ZNF738	3.00904e-51	0.266697	0.149	0.089	1.0949e-46	Progenitor Cells
RPLP0	3.91925e-51	0.681143	0.447	0.387	1.4261e-46	Progenitor Cells
ZNF143	5.8187e-51	0.316271	0.159	0.098	2.11725e-46	Progenitor Cells
SPIN1	7.37541e-51	0.33665	0.548	0.543	2.68369e-46	Progenitor Cells
ARHGEF17	9.19793e-51	0.368403	0.22	0.149	3.34685e-46	Progenitor Cells
RAP1B	1.08521e-50	0.385378	0.389	0.337	3.94875e-46	Progenitor Cells
LBR	1.10421e-50	0.380516	0.272	0.2	4.0179e-46	Progenitor Cells
ATF7	1.52735e-50	0.353154	0.37	0.312	5.55755e-46	Progenitor Cells
MDM4	3.25764e-50	0.368115	0.419	0.371	1.18536e-45	Progenitor Cells
ZMYM4-AS1	3.76507e-50	0.354559	0.178	0.109	1.37e-45	Progenitor Cells
CPT1A	5.2678e-50	0.282339	0.15	0.085	1.91679e-45	Progenitor Cells
KIAA1958	6.11415e-50	0.307795	0.417	0.369	2.22475e-45	Progenitor Cells
SLC16A9	7.61037e-50	0.257727	0.175	0.103	2.76918e-45	Progenitor Cells
FAM122C	2.35403e-49	0.280896	0.143	0.085	8.56562e-45	Progenitor Cells
NEK11	2.53952e-49	0.478536	0.342	0.301	9.24054e-45	Progenitor Cells
ZNF625	3.08403e-49	0.352435	0.155	0.091	1.12218e-44	Progenitor Cells
AC006994.2	3.44466e-49	0.314369	0.15	0.091	1.25341e-44	Progenitor Cells
GPR39	3.95424e-49	0.325136	0.111	0.058	1.43883e-44	Progenitor Cells
AFF4	4.01513e-49	0.422219	0.499	0.481	1.46098e-44	Progenitor Cells
DALRD3	4.87569e-49	0.295172	0.205	0.136	1.77412e-44	Progenitor Cells
TMED5	5.07172e-49	0.319343	0.211	0.147	1.84545e-44	Progenitor Cells
AL683813.1	6.15824e-49	0.376653	0.215	0.149	2.2408e-44	Progenitor Cells
PI4K2B	7.30564e-49	0.341912	0.162	0.099	2.6583e-44	Progenitor Cells
ILF3	7.58236e-49	0.382695	0.382	0.322	2.75899e-44	Progenitor Cells
ANKRD10	8.71263e-49	0.418106	0.452	0.417	3.17026e-44	Progenitor Cells
AC006213.2	1.22962e-48	0.360819	0.208	0.143	4.47421e-44	Progenitor Cells
CHD9	1.24361e-48	0.261399	0.763	0.746	4.52511e-44	Progenitor Cells
AMMECR1	3.33988e-48	0.654845	0.304	0.252	1.21528e-43	Progenitor Cells
SREBF1	3.87784e-48	0.293871	0.215	0.141	1.41103e-43	Progenitor Cells
TNRC18	5.77858e-48	0.400757	0.447	0.396	2.10265e-43	Progenitor Cells
NAALADL2	6.30567e-48	0.385021	0.509	0.477	2.29444e-43	Progenitor Cells
ZC3H11A-ZBED6	1.02837e-47	0.378952	0.461	0.421	3.74192e-43	Progenitor Cells
LTBP3	1.26477e-47	0.320493	0.233	0.159	4.60214e-43	Progenitor Cells
CCT4	1.60837e-47	0.349611	0.339	0.257	5.85236e-43	Progenitor Cells
XRCC5	2.07557e-47	0.356825	0.572	0.527	7.55239e-43	Progenitor Cells
SPTSSB	3.15033e-47	0.338807	0.11	0.062	1.14631e-42	Progenitor Cells
PSIP1	3.36731e-47	0.371133	0.588	0.534	1.22526e-42	Progenitor Cells
FRS2	5.4941e-47	0.417941	0.397	0.366	1.99914e-42	Progenitor Cells
ZMYM4	9.89745e-47	0.348106	0.527	0.501	3.60139e-42	Progenitor Cells
SETBP1	9.994e-47	0.296377	0.649	0.61	3.63652e-42	Progenitor Cells
ZNF22	1.25429e-46	0.250663	0.189	0.123	4.564e-42	Progenitor Cells
NEK7	1.31895e-46	0.306575	0.326	0.249	4.79926e-42	Progenitor Cells
SLC35F1	2.81136e-46	0.338831	0.633	0.548	1.02297e-41	Progenitor Cells
PDK1	2.90778e-46	0.384858	0.165	0.109	1.05805e-41	Progenitor Cells
CBX5	5.86343e-46	0.382995	0.445	0.385	2.13353e-41	Progenitor Cells
SEC31A	6.79135e-46	0.410563	0.391	0.353	2.47117e-41	Progenitor Cells
KCNT2	8.38301e-46	0.257041	0.526	0.463	3.05033e-41	Progenitor Cells
SPON1	1.22707e-45	0.453547	0.264	0.193	4.46493e-41	Progenitor Cells
PHC3	1.58741e-45	0.345675	0.477	0.463	5.7761e-41	Progenitor Cells
AC018797.3	2.13278e-45	0.351588	0.173	0.119	7.76053e-41	Progenitor Cells
CLEC2D	2.33015e-45	0.280389	0.162	0.106	8.4787e-41	Progenitor Cells
DDX6	2.39851e-45	0.314666	0.446	0.412	8.72747e-41	Progenitor Cells
USP34	3.03229e-45	0.27446	0.691	0.696	1.10336e-40	Progenitor Cells
SRP54	3.18835e-45	0.361259	0.324	0.271	1.16015e-40	Progenitor Cells
AC015849.3	4.17613e-45	0.353471	0.189	0.123	1.51957e-40	Progenitor Cells
ATP10D	4.62385e-45	0.382257	0.253	0.191	1.68248e-40	Progenitor Cells
TSPAN5	5.50045e-45	0.339437	0.651	0.636	2.00145e-40	Progenitor Cells
IGFBP5	5.97872e-45	0.40897	0.238	0.169	2.17548e-40	Progenitor Cells
SEPTIN2	8.88478e-45	0.314747	0.52	0.483	3.23291e-40	Progenitor Cells
AK4	1.1441e-44	0.417832	0.211	0.154	4.16304e-40	Progenitor Cells
FUBP1	4.23497e-44	0.326184	0.409	0.362	1.54098e-39	Progenitor Cells
SUZ12	5.07819e-44	0.423245	0.409	0.375	1.8478e-39	Progenitor Cells
ZNF528-AS1	6.03177e-44	0.316596	0.26	0.196	2.19478e-39	Progenitor Cells
SMAD1	8.08268e-44	0.430444	0.308	0.25	2.94105e-39	Progenitor Cells
HADHA	1.44049e-43	0.368323	0.333	0.277	5.2415e-39	Progenitor Cells
CCT2	1.81395e-43	0.351427	0.328	0.259	6.60043e-39	Progenitor Cells
MALSU1	1.98185e-43	0.314988	0.194	0.133	7.21135e-39	Progenitor Cells
MOV10	2.24004e-43	0.250359	0.132	0.077	8.15083e-39	Progenitor Cells
CNTNAP3B	2.31724e-43	0.28849	0.427	0.362	8.43175e-39	Progenitor Cells
SWT1	2.77404e-43	0.383432	0.257	0.205	1.00939e-38	Progenitor Cells
WHRN	3.27033e-43	0.301316	0.194	0.131	1.18998e-38	Progenitor Cells
HYDIN	4.01349e-43	0.446735	0.271	0.22	1.46039e-38	Progenitor Cells
RPL39	4.92711e-43	0.320667	0.191	0.12	1.79283e-38	Progenitor Cells
THRAP3	8.1274e-43	0.397129	0.411	0.371	2.95732e-38	Progenitor Cells
SNHG6	8.25477e-43	0.450235	0.376	0.304	3.00366e-38	Progenitor Cells
DBF4	1.31233e-42	0.304501	0.128	0.077	4.77518e-38	Progenitor Cells
TLE1	2.08184e-42	0.269915	0.322	0.259	7.57518e-38	Progenitor Cells
RNF169	2.55331e-42	0.409416	0.411	0.372	9.29073e-38	Progenitor Cells
DDIT3	3.0695e-42	0.257631	0.139	0.078	1.1169e-37	Progenitor Cells
FANK1	3.44868e-42	0.350371	0.141	0.086	1.25487e-37	Progenitor Cells
ZNF433	5.79415e-42	0.311824	0.138	0.083	2.10832e-37	Progenitor Cells
EMD	6.60885e-42	0.258281	0.14	0.085	2.40476e-37	Progenitor Cells
SCAF11	6.89314e-42	0.326277	0.436	0.39	2.50821e-37	Progenitor Cells
UGP2	9.94783e-42	0.370234	0.376	0.336	3.61972e-37	Progenitor Cells
PDIA4	1.03236e-41	0.263759	0.125	0.073	3.75647e-37	Progenitor Cells
VAT1L	1.06582e-41	0.473411	0.212	0.162	3.87821e-37	Progenitor Cells
ZNRF3	1.07849e-41	0.328067	0.344	0.287	3.92429e-37	Progenitor Cells
LYRM2	1.2874e-41	0.419605	0.391	0.347	4.68447e-37	Progenitor Cells
HBB	1.61147e-41	0.274414	0.103	0.056	5.86365e-37	Progenitor Cells
KLF12	1.64386e-41	0.253087	0.517	0.463	5.9815e-37	Progenitor Cells
ZNF532	1.79871e-41	0.323745	0.51	0.502	6.54497e-37	Progenitor Cells
AC211433.1	1.91161e-41	0.371135	0.357	0.306	6.95578e-37	Progenitor Cells
SACM1L	1.95769e-41	0.450336	0.289	0.248	7.12346e-37	Progenitor Cells
LSS	2.98225e-41	0.292029	0.252	0.192	1.08515e-36	Progenitor Cells
FAT1	3.10869e-41	0.257397	0.211	0.143	1.13116e-36	Progenitor Cells
DNAH11	4.20106e-41	0.285346	0.171	0.108	1.52864e-36	Progenitor Cells
ADD1	1.39593e-40	0.294796	0.528	0.522	5.07936e-36	Progenitor Cells
DAAM1	1.8588e-40	0.530051	0.591	0.583	6.7636e-36	Progenitor Cells
ARRDC4	1.89746e-40	0.33639	0.143	0.086	6.90428e-36	Progenitor Cells
RPGR	6.62093e-40	0.350571	0.171	0.115	2.40916e-35	Progenitor Cells
PLEKHA8	9.29578e-40	0.409929	0.254	0.199	3.38246e-35	Progenitor Cells
FSIP2	1.06186e-39	0.430394	0.206	0.146	3.8638e-35	Progenitor Cells
AGO2	1.69161e-39	0.351692	0.356	0.311	6.15527e-35	Progenitor Cells
CEP83	3.23076e-39	0.553066	0.313	0.268	1.17558e-34	Progenitor Cells
PPP1R12A	4.25072e-39	0.299003	0.607	0.595	1.54671e-34	Progenitor Cells
AL445250.1	5.96757e-39	0.440916	0.269	0.204	2.17142e-34	Progenitor Cells
PAICS	6.44651e-39	0.268081	0.218	0.166	2.34569e-34	Progenitor Cells
NUF2	7.10944e-39	0.268033	0.124	0.07	2.58691e-34	Progenitor Cells
UBA6	9.94947e-39	0.386061	0.424	0.396	3.62031e-34	Progenitor Cells
KIF21A	1.28105e-38	0.28916	0.633	0.609	4.66136e-34	Progenitor Cells
CASC3	1.59123e-38	0.312243	0.285	0.23	5.79e-34	Progenitor Cells
KATNA1	2.14832e-38	0.282716	0.173	0.117	7.81708e-34	Progenitor Cells
TSTD3	2.17889e-38	0.415233	0.322	0.281	7.92832e-34	Progenitor Cells
ZNF451-AS1	3.53055e-38	0.375391	0.297	0.238	1.28466e-33	Progenitor Cells
TRAF3IP2-AS1	4.69242e-38	0.314959	0.561	0.551	1.70743e-33	Progenitor Cells
AHCYL2	5.314e-38	0.348959	0.52	0.515	1.9336e-33	Progenitor Cells
SELENOS	1.09816e-37	0.278622	0.225	0.162	3.99588e-33	Progenitor Cells
ASAP1	1.14676e-37	0.266872	0.691	0.661	4.17271e-33	Progenitor Cells
ZNF621	1.16085e-37	0.252131	0.161	0.102	4.224e-33	Progenitor Cells
SUCO	1.36567e-37	0.3725	0.334	0.294	4.96926e-33	Progenitor Cells
WTAP	1.59797e-37	0.514867	0.329	0.275	5.81455e-33	Progenitor Cells
UFSP2	1.60908e-37	0.281696	0.216	0.158	5.85494e-33	Progenitor Cells
CDHR3	1.62426e-37	0.379114	0.372	0.331	5.91021e-33	Progenitor Cells
TFRC	1.69101e-37	0.542523	0.275	0.215	6.15307e-33	Progenitor Cells
TNKS2	2.44274e-37	0.386742	0.402	0.394	8.88841e-33	Progenitor Cells
PUM1	4.13986e-37	0.316585	0.531	0.524	1.50637e-32	Progenitor Cells
NUP153	4.47135e-37	0.385781	0.32	0.293	1.62699e-32	Progenitor Cells
SRP14	7.14511e-37	0.372859	0.228	0.167	2.59989e-32	Progenitor Cells
TLK1	9.24473e-37	0.345161	0.496	0.486	3.36388e-32	Progenitor Cells
BRWD1	9.96531e-37	0.274914	0.575	0.583	3.62608e-32	Progenitor Cells
SOD2	1.01527e-36	1.20097	0.414	0.367	3.69426e-32	Progenitor Cells
ZEB1-AS1	1.25014e-36	0.37086	0.19	0.132	4.54888e-32	Progenitor Cells
SRP9	1.26359e-36	0.273322	0.38	0.315	4.59784e-32	Progenitor Cells
UBE2D2	1.72246e-36	0.312844	0.43	0.386	6.26752e-32	Progenitor Cells
SETD2	2.37732e-36	0.329636	0.518	0.52	8.65037e-32	Progenitor Cells
MCM3AP-AS1	2.86097e-36	0.305035	0.156	0.104	1.04102e-31	Progenitor Cells
GRAMD1C	3.80724e-36	0.282441	0.278	0.224	1.38534e-31	Progenitor Cells
SORT1	4.39565e-36	0.373174	0.473	0.455	1.59944e-31	Progenitor Cells
CDK5RAP2	7.67075e-36	0.336791	0.379	0.342	2.79116e-31	Progenitor Cells
RPS27	9.89345e-36	0.766135	0.538	0.498	3.59993e-31	Progenitor Cells
ZNF43	1.09837e-35	0.292855	0.201	0.148	3.99663e-31	Progenitor Cells
LDLRAD3	1.59243e-35	0.324215	0.329	0.266	5.79439e-31	Progenitor Cells
IFT81	1.63632e-35	0.375554	0.309	0.269	5.95408e-31	Progenitor Cells
YWHAQ	1.66405e-35	0.278378	0.545	0.49	6.05498e-31	Progenitor Cells
ZNF44	2.12035e-35	0.39409	0.28	0.24	7.71533e-31	Progenitor Cells
CEP89	2.89898e-35	0.404178	0.271	0.228	1.05485e-30	Progenitor Cells
SOGA3	3.24884e-35	0.49919	0.394	0.369	1.18216e-30	Progenitor Cells
IAH1	4.86368e-35	0.253205	0.243	0.189	1.76975e-30	Progenitor Cells
AC022540.1	5.27484e-35	0.383604	0.128	0.079	1.91936e-30	Progenitor Cells
MPP5	5.33614e-35	0.362096	0.277	0.225	1.94166e-30	Progenitor Cells
ALDH7A1	1.18546e-34	0.254505	0.283	0.231	4.31355e-30	Progenitor Cells
TENT2	1.86682e-34	0.301426	0.463	0.461	6.79279e-30	Progenitor Cells
DHX9	2.31621e-34	0.320525	0.371	0.345	8.42798e-30	Progenitor Cells
UBE2G2	3.4596e-34	0.377013	0.373	0.342	1.25884e-29	Progenitor Cells
YWHAE	4.48462e-34	0.336905	0.614	0.575	1.63182e-29	Progenitor Cells
TMEM131	4.59724e-34	0.352537	0.496	0.488	1.6728e-29	Progenitor Cells
MED13L	4.63264e-34	0.312555	0.71	0.734	1.68568e-29	Progenitor Cells
FHAD1	6.36334e-34	0.275863	0.103	0.057	2.31543e-29	Progenitor Cells
RO60	7.66047e-34	0.261066	0.376	0.333	2.78741e-29	Progenitor Cells
GRAMD1B	8.72728e-34	0.493906	0.394	0.392	3.1756e-29	Progenitor Cells
PRPF4B	2.18904e-33	0.332412	0.517	0.495	7.96526e-29	Progenitor Cells
SPEN	2.68343e-33	0.300863	0.423	0.387	9.7642e-29	Progenitor Cells
RPS6	3.14033e-33	0.814084	0.422	0.377	1.14267e-28	Progenitor Cells
SORCS2	3.58058e-33	0.307867	0.321	0.273	1.30287e-28	Progenitor Cells
GPR137B	4.45558e-33	0.317317	0.297	0.252	1.62125e-28	Progenitor Cells
TRA2B	5.31458e-33	0.322608	0.378	0.337	1.93382e-28	Progenitor Cells
PIK3CB	6.54075e-33	0.406621	0.384	0.373	2.37998e-28	Progenitor Cells
ARID1A	7.42644e-33	0.302645	0.434	0.409	2.70226e-28	Progenitor Cells
GCA	8.59105e-33	0.292227	0.236	0.183	3.12603e-28	Progenitor Cells
THOC2	1.08239e-32	0.337088	0.451	0.427	3.93848e-28	Progenitor Cells
ZNF433-AS1	1.12931e-32	0.396847	0.199	0.144	4.10924e-28	Progenitor Cells
UPF3A	1.1953e-32	0.308424	0.515	0.497	4.34935e-28	Progenitor Cells
AP3B1	2.2303e-32	0.319681	0.385	0.35	8.11539e-28	Progenitor Cells
AP002762.2	2.24229e-32	0.252639	0.136	0.088	8.15903e-28	Progenitor Cells
SCMH1	2.44546e-32	0.385353	0.538	0.538	8.8983e-28	Progenitor Cells
UNK	2.61579e-32	0.280029	0.235	0.189	9.51807e-28	Progenitor Cells
HABP4	3.26155e-32	0.404327	0.252	0.213	1.18678e-27	Progenitor Cells
SSB	4.27043e-32	0.33506	0.361	0.304	1.55388e-27	Progenitor Cells
UBE2H	5.29359e-32	0.305982	0.545	0.537	1.92618e-27	Progenitor Cells
DACH2	7.63085e-32	0.295639	0.195	0.15	2.77664e-27	Progenitor Cells
AC068725.1	7.74184e-32	0.390886	0.25	0.203	2.81702e-27	Progenitor Cells
PRTFDC1	7.82813e-32	0.294384	0.27	0.221	2.84842e-27	Progenitor Cells
DARS	9.30985e-32	0.279972	0.291	0.249	3.38758e-27	Progenitor Cells
DENND4C	1.32152e-31	0.309208	0.412	0.382	4.80862e-27	Progenitor Cells
RAPH1	2.19041e-31	0.332316	0.567	0.547	7.97024e-27	Progenitor Cells
SH3BGRL	2.21116e-31	0.269122	0.43	0.39	8.04575e-27	Progenitor Cells
TMEM170A	2.82064e-31	0.262873	0.175	0.129	1.02635e-26	Progenitor Cells
AC092902.4	5.71758e-31	0.381954	0.266	0.226	2.08046e-26	Progenitor Cells
ECT2	5.87276e-31	0.283112	0.102	0.058	2.13692e-26	Progenitor Cells
CDH2	6.22761e-31	0.261583	0.636	0.592	2.26604e-26	Progenitor Cells
VPS54	6.32812e-31	0.343628	0.393	0.383	2.30261e-26	Progenitor Cells
FBXO42	6.57835e-31	0.411914	0.401	0.377	2.39366e-26	Progenitor Cells
GAB2	7.68945e-31	0.28292	0.473	0.46	2.79796e-26	Progenitor Cells
FBXL5	7.71459e-31	0.365578	0.398	0.374	2.80711e-26	Progenitor Cells
WDFY3-AS1	1.17608e-30	0.28177	0.145	0.102	4.27941e-26	Progenitor Cells
EIF4B	1.54764e-30	0.330156	0.297	0.238	5.63138e-26	Progenitor Cells
ZNF254	1.5977e-30	0.316258	0.349	0.321	5.81354e-26	Progenitor Cells
EFHC1	2.41114e-30	0.324351	0.211	0.17	8.77342e-26	Progenitor Cells
SARNP	2.57435e-30	0.281561	0.336	0.285	9.3673e-26	Progenitor Cells
FAM184A	2.95112e-30	0.359091	0.409	0.392	1.07382e-25	Progenitor Cells
BRWD3	3.50606e-30	0.350777	0.329	0.297	1.27575e-25	Progenitor Cells
ACTG1	4.88059e-30	0.574405	0.623	0.614	1.7759e-25	Progenitor Cells
ZNF518A	5.69616e-30	0.34505	0.467	0.466	2.07266e-25	Progenitor Cells
ANO6	1.17521e-29	0.40242	0.315	0.284	4.27625e-25	Progenitor Cells
EEF1A1	1.2249e-29	0.629121	0.681	0.675	4.45704e-25	Progenitor Cells
AC093305.1	1.64049e-29	0.327876	0.13	0.079	5.96924e-25	Progenitor Cells
ZNF438	2.02962e-29	0.390834	0.365	0.341	7.38517e-25	Progenitor Cells
USP6NL	7.14572e-29	0.330474	0.281	0.236	2.60011e-24	Progenitor Cells
REPS1	8.19574e-29	0.365417	0.435	0.428	2.98218e-24	Progenitor Cells
POLDIP3	8.83278e-29	0.254047	0.178	0.131	3.21398e-24	Progenitor Cells
ATP5F1C	1.07622e-28	0.294772	0.354	0.294	3.91605e-24	Progenitor Cells
SENP6	1.32586e-28	0.265559	0.564	0.577	4.82441e-24	Progenitor Cells
CYP20A1	2.21673e-28	0.25483	0.21	0.155	8.066e-24	Progenitor Cells
FAM217A	2.86852e-28	0.254781	0.121	0.076	1.04377e-23	Progenitor Cells
MIR222HG	7.46272e-28	1.06227	0.193	0.156	2.71546e-23	Progenitor Cells
MLF1	1.34933e-27	0.296722	0.183	0.143	4.9098e-23	Progenitor Cells
AL078581.4	1.57196e-27	0.311558	0.132	0.086	5.71987e-23	Progenitor Cells
SUMO2	1.62753e-27	0.517287	0.396	0.362	5.92209e-23	Progenitor Cells
SEC62	1.68148e-27	0.273848	0.619	0.585	6.11841e-23	Progenitor Cells
BNIP3L	2.49836e-27	0.259822	0.462	0.448	9.0908e-23	Progenitor Cells
USP3	4.58332e-27	0.275574	0.36	0.31	1.66773e-22	Progenitor Cells
ZFAS1	6.45622e-27	0.378019	0.314	0.26	2.34922e-22	Progenitor Cells
ENY2	6.5617e-27	0.275621	0.285	0.248	2.3876e-22	Progenitor Cells
AL049780.2	1.45946e-26	0.250853	0.152	0.102	5.31052e-22	Progenitor Cells
KCTD6	1.55308e-26	0.269893	0.152	0.115	5.65118e-22	Progenitor Cells
PTMA	1.78786e-26	0.493863	0.713	0.703	6.50547e-22	Progenitor Cells
SRSF3	2.41233e-26	0.275694	0.312	0.258	8.77773e-22	Progenitor Cells
HELLS	3.76673e-26	0.334384	0.143	0.096	1.3706e-21	Progenitor Cells
HIST1H2AC	4.91758e-26	0.29769	0.197	0.146	1.78936e-21	Progenitor Cells
NEXMIF	6.1727e-26	0.540932	0.42	0.426	2.24606e-21	Progenitor Cells
AC002463.1	7.85545e-26	0.356911	0.426	0.389	2.85836e-21	Progenitor Cells
AC025682.1	9.13256e-26	0.304119	0.229	0.191	3.32307e-21	Progenitor Cells
YTHDC1	1.5103e-25	0.279064	0.421	0.39	5.49554e-21	Progenitor Cells
TLK2	1.70081e-25	0.336743	0.351	0.328	6.18873e-21	Progenitor Cells
MTMR3	2.04e-25	0.310306	0.421	0.417	7.42294e-21	Progenitor Cells
RPL30	2.49358e-25	0.985531	0.487	0.484	9.07339e-21	Progenitor Cells
SERP1	2.5725e-25	0.28852	0.399	0.367	9.36055e-21	Progenitor Cells
P4HA3	3.05041e-25	0.422288	0.252	0.21	1.10995e-20	Progenitor Cells
SENP7	3.38007e-25	0.259377	0.513	0.502	1.22991e-20	Progenitor Cells
TAB2	4.25902e-25	0.337287	0.414	0.403	1.54973e-20	Progenitor Cells
SUCLG2-AS1	4.50918e-25	0.26858	0.151	0.104	1.64076e-20	Progenitor Cells
JHY	4.70599e-25	0.308705	0.126	0.089	1.71237e-20	Progenitor Cells
SCAF8	5.10243e-25	0.314818	0.453	0.457	1.85662e-20	Progenitor Cells
AUH	5.2432e-25	0.347968	0.418	0.414	1.90784e-20	Progenitor Cells
AL391807.1	6.4029e-25	0.375809	0.371	0.358	2.32982e-20	Progenitor Cells
CBX3	8.93911e-25	0.25117	0.352	0.313	3.25267e-20	Progenitor Cells
AC022872.1	9.63756e-25	0.360395	0.185	0.144	3.50682e-20	Progenitor Cells
CAPZA1	9.97677e-25	0.292525	0.336	0.312	3.63025e-20	Progenitor Cells
GATAD1	1.70428e-24	0.293513	0.33	0.308	6.20137e-20	Progenitor Cells
CLN5	2.00363e-24	0.31516	0.22	0.179	7.2906e-20	Progenitor Cells
AC012085.2	2.44311e-24	0.311444	0.189	0.138	8.88976e-20	Progenitor Cells
ANKHD1	2.62822e-24	0.292657	0.451	0.444	9.5633e-20	Progenitor Cells
BBS4	2.741e-24	0.297976	0.191	0.154	9.97366e-20	Progenitor Cells
UBE2Q2	2.94344e-24	0.362476	0.265	0.238	1.07103e-19	Progenitor Cells
PRPF6	3.61348e-24	0.272081	0.273	0.231	1.31484e-19	Progenitor Cells
SMCHD1	4.04924e-24	0.250872	0.526	0.533	1.4734e-19	Progenitor Cells
CCDC14	5.42845e-24	0.315164	0.372	0.365	1.97525e-19	Progenitor Cells
GLT8D2	6.91989e-24	0.415706	0.167	0.128	2.51794e-19	Progenitor Cells
AMZ1	7.73421e-24	0.367731	0.243	0.205	2.81425e-19	Progenitor Cells
PHYKPL	7.85849e-24	0.310179	0.273	0.232	2.85947e-19	Progenitor Cells
DENND5B	9.51066e-24	0.359177	0.529	0.551	3.46064e-19	Progenitor Cells
EIF3E	1.11448e-23	0.26579	0.362	0.32	4.05524e-19	Progenitor Cells
TCTN1	1.19995e-23	0.270391	0.172	0.137	4.36624e-19	Progenitor Cells
ARHGAP39	1.33901e-23	0.380884	0.188	0.153	4.87224e-19	Progenitor Cells
RAB11A	2.27832e-23	0.321056	0.593	0.583	8.29013e-19	Progenitor Cells
P2RY14	2.34973e-23	0.504514	0.294	0.261	8.54995e-19	Progenitor Cells
DNAH7	2.51215e-23	0.410712	0.3	0.277	9.14095e-19	Progenitor Cells
PDCD6IP	2.9965e-23	0.333557	0.407	0.402	1.09034e-18	Progenitor Cells
SRSF7	4.96823e-23	0.251336	0.401	0.358	1.80779e-18	Progenitor Cells
DHX36	9.68313e-23	0.332133	0.447	0.441	3.5234e-18	Progenitor Cells
PPP3CC	1.31191e-22	0.401296	0.357	0.353	4.77365e-18	Progenitor Cells
AC022395.1	1.61176e-22	0.290544	0.153	0.119	5.8647e-18	Progenitor Cells
CBX1	2.16875e-22	0.333151	0.285	0.244	7.89142e-18	Progenitor Cells
CORO2B	2.36794e-22	0.277654	0.343	0.321	8.61623e-18	Progenitor Cells
UBE2K	3.43299e-22	0.2634	0.5	0.516	1.24916e-17	Progenitor Cells
TAF7	3.4714e-22	0.253753	0.255	0.213	1.26314e-17	Progenitor Cells
ENKUR	6.02311e-22	0.271001	0.138	0.103	2.19163e-17	Progenitor Cells
SLC35F5	9.18917e-22	0.350895	0.357	0.34	3.34366e-17	Progenitor Cells
AC108519.1	9.96204e-22	0.378596	0.4	0.405	3.62489e-17	Progenitor Cells
WBP2NL	1.08922e-21	0.293914	0.192	0.162	3.96336e-17	Progenitor Cells
CAMK2D	1.1292e-21	0.530496	0.586	0.577	4.10883e-17	Progenitor Cells
AC098829.1	1.48882e-21	0.378476	0.163	0.13	5.41737e-17	Progenitor Cells
OLFM2	1.64155e-21	0.342015	0.334	0.325	5.97312e-17	Progenitor Cells
AC090825.1	1.77378e-21	0.268827	0.154	0.112	6.45426e-17	Progenitor Cells
RFX3-AS1	1.79661e-21	0.306126	0.261	0.225	6.53733e-17	Progenitor Cells
WASHC4	1.87155e-21	0.251683	0.314	0.278	6.81002e-17	Progenitor Cells
ERAP1	1.95515e-21	0.383288	0.216	0.18	7.11422e-17	Progenitor Cells
PAXIP1	2.12675e-21	0.336449	0.183	0.149	7.73862e-17	Progenitor Cells
LINC02664	2.18718e-21	0.25372	0.103	0.067	7.95851e-17	Progenitor Cells
ADNP	2.53493e-21	0.275734	0.472	0.476	9.22384e-17	Progenitor Cells
ZNF512	3.37546e-21	0.297524	0.248	0.211	1.22823e-16	Progenitor Cells
GBE1	3.44173e-21	0.409159	0.228	0.189	1.25234e-16	Progenitor Cells
PPP2R5C	3.59348e-21	0.276839	0.453	0.461	1.30756e-16	Progenitor Cells
TMPRSS11D	4.55332e-21	0.318171	0.142	0.107	1.65682e-16	Progenitor Cells
PRPSAP1	5.11966e-21	0.30109	0.234	0.201	1.86289e-16	Progenitor Cells
TPR	5.48665e-21	0.310454	0.407	0.39	1.99643e-16	Progenitor Cells
IFNGR2	5.60696e-21	0.378829	0.346	0.335	2.0402e-16	Progenitor Cells
AKAP10	6.55401e-21	0.303272	0.323	0.31	2.38481e-16	Progenitor Cells
CEBPZ	7.69413e-21	0.311096	0.289	0.254	2.79966e-16	Progenitor Cells
ZNF827	8.52764e-21	0.3595	0.342	0.322	3.10295e-16	Progenitor Cells
ETV1	1.16116e-20	0.280742	0.255	0.221	4.22512e-16	Progenitor Cells
AL138787.2	1.69025e-20	0.26866	0.139	0.095	6.15031e-16	Progenitor Cells
EVI5	1.98467e-20	0.300691	0.465	0.473	7.22162e-16	Progenitor Cells
PAN3	2.27449e-20	0.265004	0.502	0.518	8.27618e-16	Progenitor Cells
RPL18A	2.35573e-20	0.483883	0.327	0.427	8.57179e-16	Progenitor Cells
SRSF12	2.40963e-20	0.376751	0.218	0.195	8.7679e-16	Progenitor Cells
UBXN7	3.82235e-20	0.290742	0.286	0.261	1.39084e-15	Progenitor Cells
TTLL3	4.32847e-20	0.305475	0.232	0.193	1.575e-15	Progenitor Cells
CFDP1	5.23117e-20	0.278558	0.418	0.401	1.90347e-15	Progenitor Cells
LSAMP-AS1	8.49843e-20	0.295197	0.229	0.196	3.09232e-15	Progenitor Cells
ACTR3B	1.00819e-19	0.590926	0.325	0.329	3.66851e-15	Progenitor Cells
PLAGL1	1.13338e-19	0.336706	0.25	0.224	4.12403e-15	Progenitor Cells
AP000487.1	1.51092e-19	0.259515	0.128	0.096	5.49778e-15	Progenitor Cells
CSGALNACT2	1.71063e-19	0.345844	0.315	0.306	6.22447e-15	Progenitor Cells
KDM7A	2.55192e-19	0.469221	0.23	0.199	9.28565e-15	Progenitor Cells
ATAD2B	3.25447e-19	0.290171	0.394	0.386	1.1842e-14	Progenitor Cells
AL354771.1	4.80041e-19	0.251951	0.288	0.241	1.74673e-14	Progenitor Cells
ZDHHC2	4.84326e-19	0.269811	0.23	0.191	1.76232e-14	Progenitor Cells
RPL27	5.41998e-19	0.602573	0.353	0.319	1.97217e-14	Progenitor Cells
ZNF521	6.61889e-19	0.336746	0.259	0.215	2.40842e-14	Progenitor Cells
HSP90AB1	7.30319e-19	0.361185	0.786	0.762	2.65741e-14	Progenitor Cells
RPL37A	7.40398e-19	0.526998	0.621	0.61	2.69408e-14	Progenitor Cells
RBBP6	7.6765e-19	0.346017	0.329	0.305	2.79325e-14	Progenitor Cells
ITM2C	8.25828e-19	0.252489	0.412	0.383	3.00494e-14	Progenitor Cells
CNOT1	9.12619e-19	0.29711	0.302	0.286	3.32075e-14	Progenitor Cells
H2AFV	1.03161e-18	0.257082	0.3	0.252	3.75372e-14	Progenitor Cells
BIRC2	1.52669e-18	0.262896	0.247	0.218	5.55516e-14	Progenitor Cells
WNT5B	1.5515e-18	0.263267	0.176	0.136	5.64544e-14	Progenitor Cells
HES6	2.04153e-18	0.340601	0.132	0.095	7.42851e-14	Progenitor Cells
CORO1C	2.15786e-18	0.298756	0.328	0.29	7.8518e-14	Progenitor Cells
SPIDR	2.19438e-18	0.425638	0.569	0.596	7.9847e-14	Progenitor Cells
PRPF8	2.51458e-18	0.285499	0.276	0.247	9.14979e-14	Progenitor Cells
CANX	2.77208e-18	0.258444	0.431	0.432	1.00868e-13	Progenitor Cells
CSPP1	3.77223e-18	0.342233	0.464	0.48	1.3726e-13	Progenitor Cells
AL139815.1	3.9432e-18	0.413961	0.194	0.167	1.43481e-13	Progenitor Cells
C9orf147	3.95982e-18	0.253582	0.131	0.096	1.44086e-13	Progenitor Cells
ZBTB7C	4.93662e-18	0.252949	0.148	0.114	1.79629e-13	Progenitor Cells
RPA3	6.88429e-18	0.255071	0.196	0.157	2.50499e-13	Progenitor Cells
NPHP1	7.0812e-18	0.376131	0.208	0.183	2.57663e-13	Progenitor Cells
AC239809.3	7.61358e-18	0.314559	0.387	0.392	2.77035e-13	Progenitor Cells
TRAF5	8.74771e-18	0.291984	0.148	0.115	3.18303e-13	Progenitor Cells
NIPSNAP2	8.82872e-18	0.266884	0.304	0.289	3.21251e-13	Progenitor Cells
CEP162	1.20518e-17	0.341236	0.28	0.254	4.3853e-13	Progenitor Cells
ZFX	1.33772e-17	0.256511	0.224	0.193	4.86756e-13	Progenitor Cells
FBXL13	1.41276e-17	0.39887	0.267	0.244	5.14061e-13	Progenitor Cells
MFSD14A	1.67464e-17	0.344157	0.281	0.26	6.0935e-13	Progenitor Cells
DDX46	1.77786e-17	0.255366	0.436	0.436	6.46911e-13	Progenitor Cells
GLCCI1	1.94141e-17	0.531778	0.471	0.488	7.0642e-13	Progenitor Cells
ROCK2	2.71632e-17	0.281791	0.53	0.557	9.88387e-13	Progenitor Cells
S100A6	2.83187e-17	0.507084	0.154	0.119	1.03043e-12	Progenitor Cells
CCDC18	4.01003e-17	0.376353	0.2	0.163	1.45913e-12	Progenitor Cells
LINC00624	5.89088e-17	0.295061	0.174	0.137	2.14352e-12	Progenitor Cells
AL031293.1	8.92804e-17	0.264432	0.107	0.077	3.24865e-12	Progenitor Cells
PPM1K	1.29141e-16	0.316447	0.431	0.452	4.69904e-12	Progenitor Cells
GTF2H2C	1.35645e-16	0.290938	0.213	0.182	4.93572e-12	Progenitor Cells
ST7-AS2	1.51814e-16	0.329405	0.299	0.279	5.52406e-12	Progenitor Cells
GON4L	1.60048e-16	0.30602	0.327	0.326	5.82368e-12	Progenitor Cells
RAB3GAP2	2.47054e-16	0.341258	0.395	0.413	8.98957e-12	Progenitor Cells
ZSCAN26	2.93288e-16	0.273155	0.209	0.186	1.06719e-11	Progenitor Cells
AGBL3	3.25588e-16	0.437729	0.233	0.216	1.18472e-11	Progenitor Cells
AC025576.3	3.72453e-16	0.274954	0.102	0.069	1.35524e-11	Progenitor Cells
GINM1	3.78571e-16	0.313644	0.234	0.205	1.37751e-11	Progenitor Cells
TAFA5	4.04082e-16	0.270683	0.385	0.377	1.47033e-11	Progenitor Cells
CDC16	4.22117e-16	0.287621	0.294	0.281	1.53596e-11	Progenitor Cells
N4BP2	5.28228e-16	0.301549	0.27	0.244	1.92206e-11	Progenitor Cells
COG7	5.45312e-16	0.315475	0.235	0.21	1.98423e-11	Progenitor Cells
IMMP2L	7.9252e-16	0.395125	0.563	0.605	2.88374e-11	Progenitor Cells
RFC1	8.88794e-16	0.302227	0.334	0.307	3.23405e-11	Progenitor Cells
DPYSL2	1.0093e-15	0.313933	0.715	0.735	3.67255e-11	Progenitor Cells
YEATS2	1.32395e-15	0.254613	0.453	0.467	4.81745e-11	Progenitor Cells
CFAP44	1.49789e-15	0.34605	0.207	0.184	5.45037e-11	Progenitor Cells
NUDT9	1.50874e-15	0.27525	0.191	0.168	5.48987e-11	Progenitor Cells
WBP4	1.85484e-15	0.267852	0.25	0.222	6.74922e-11	Progenitor Cells
DNAJC1	1.90298e-15	0.31859	0.412	0.419	6.92436e-11	Progenitor Cells
GTF2F2	2.07239e-15	0.27628	0.269	0.248	7.5408e-11	Progenitor Cells
AL353768.1	2.25824e-15	0.265938	0.105	0.074	8.21707e-11	Progenitor Cells
PXYLP1	2.58037e-15	0.320832	0.202	0.173	9.38919e-11	Progenitor Cells
RPS27A	3.27463e-15	0.287908	0.42	0.51	1.19154e-10	Progenitor Cells
C11orf65	3.93315e-15	0.256109	0.225	0.192	1.43115e-10	Progenitor Cells
RPL37	4.5708e-15	0.684441	0.52	0.527	1.66318e-10	Progenitor Cells
CCT6A	4.96748e-15	0.279706	0.266	0.243	1.80752e-10	Progenitor Cells
EFCAB2	5.2943e-15	0.320054	0.312	0.305	1.92644e-10	Progenitor Cells
LRP2BP	7.37802e-15	0.298529	0.254	0.236	2.68464e-10	Progenitor Cells
PITPNB	7.82907e-15	0.302551	0.354	0.356	2.84876e-10	Progenitor Cells
FABP7	1.18977e-14	0.291025	0.24	0.207	4.32923e-10	Progenitor Cells
AC022601.1	1.29411e-14	0.271883	0.121	0.095	4.70889e-10	Progenitor Cells
PNPLA8	1.31051e-14	0.324042	0.307	0.3	4.76856e-10	Progenitor Cells
CLHC1	1.61854e-14	0.263785	0.173	0.151	5.88938e-10	Progenitor Cells
KDM1A	1.7217e-14	0.265854	0.377	0.382	6.26476e-10	Progenitor Cells
RAF1	2.19251e-14	0.258537	0.366	0.366	7.9779e-10	Progenitor Cells
DYNC2LI1	2.30643e-14	0.30751	0.283	0.286	8.39242e-10	Progenitor Cells
IDH1	2.48454e-14	0.25827	0.205	0.174	9.0405e-10	Progenitor Cells
ZNF709	2.59395e-14	0.320579	0.185	0.164	9.43859e-10	Progenitor Cells
RPS18	3.6293e-14	0.696577	0.518	0.517	1.32059e-09	Progenitor Cells
MARCH5	4.10413e-14	0.252101	0.231	0.213	1.49337e-09	Progenitor Cells
PTRH2	4.8207e-14	0.27738	0.286	0.258	1.75411e-09	Progenitor Cells
CTDSPL2	5.14135e-14	0.295423	0.352	0.346	1.87078e-09	Progenitor Cells
ABCD3	5.62556e-14	0.264017	0.296	0.281	2.04697e-09	Progenitor Cells
AC008731.1	5.76536e-14	0.297671	0.172	0.151	2.09784e-09	Progenitor Cells
BRD7	5.87496e-14	0.250992	0.283	0.259	2.13772e-09	Progenitor Cells
IFT88	5.88045e-14	0.278227	0.292	0.28	2.13972e-09	Progenitor Cells
METTL16	6.00906e-14	0.254398	0.229	0.215	2.18652e-09	Progenitor Cells
RPS3A	6.67058e-14	0.769977	0.425	0.415	2.42723e-09	Progenitor Cells
ZFPM2-AS1	6.78566e-14	0.284406	0.313	0.279	2.4691e-09	Progenitor Cells
ATE1	7.13309e-14	0.257278	0.45	0.47	2.59552e-09	Progenitor Cells
CRAMP1	7.40378e-14	0.261299	0.2	0.183	2.69401e-09	Progenitor Cells
OTUD4	8.6861e-14	0.361892	0.29	0.282	3.16061e-09	Progenitor Cells
PWWP2A	1.11408e-13	0.278324	0.306	0.296	4.05379e-09	Progenitor Cells
NEK5	1.12242e-13	0.281873	0.144	0.114	4.08413e-09	Progenitor Cells
LRRN1	1.17821e-13	0.272772	0.287	0.263	4.28714e-09	Progenitor Cells
ZNF654	1.42772e-13	0.293011	0.337	0.339	5.19506e-09	Progenitor Cells
CPNE8	1.70856e-13	0.328409	0.25	0.222	6.21693e-09	Progenitor Cells
DNAJC21	1.83052e-13	0.309308	0.237	0.213	6.66071e-09	Progenitor Cells
FOXJ3	2.08718e-13	0.294353	0.45	0.479	7.59461e-09	Progenitor Cells
WRN	2.3881e-13	0.277646	0.36	0.373	8.68959e-09	Progenitor Cells
GTF2H2	2.9118e-13	0.26235	0.176	0.148	1.05952e-08	Progenitor Cells
CAST	3.01374e-13	0.274633	0.278	0.258	1.09661e-08	Progenitor Cells
CCNT2	3.46186e-13	0.258483	0.365	0.382	1.25967e-08	Progenitor Cells
GNG4	3.54018e-13	0.382666	0.246	0.22	1.28816e-08	Progenitor Cells
CDC73	4.25041e-13	0.267814	0.369	0.369	1.5466e-08	Progenitor Cells
AL353693.1	5.97568e-13	0.32371	0.154	0.128	2.17437e-08	Progenitor Cells
MRPS5	7.25437e-13	0.25444	0.358	0.349	2.63965e-08	Progenitor Cells
TARS	7.72083e-13	0.254783	0.168	0.14	2.80938e-08	Progenitor Cells
AC109587.1	9.04018e-13	0.263873	0.153	0.12	3.28945e-08	Progenitor Cells
AC068282.1	1.03882e-12	0.318564	0.313	0.296	3.77997e-08	Progenitor Cells
COMMD2	1.11898e-12	0.283153	0.209	0.187	4.07162e-08	Progenitor Cells
RPS28	1.13006e-12	0.488293	0.472	0.463	4.11194e-08	Progenitor Cells
AC007402.1	1.16345e-12	0.915857	0.134	0.105	4.23346e-08	Progenitor Cells
TMEM67	1.19374e-12	0.329246	0.219	0.21	4.34366e-08	Progenitor Cells
AC097537.1	1.1958e-12	0.279122	0.28	0.261	4.35115e-08	Progenitor Cells
SMAD9	1.29055e-12	0.25781	0.172	0.138	4.69592e-08	Progenitor Cells
GASK1A	1.33748e-12	0.254578	0.142	0.114	4.8667e-08	Progenitor Cells
USPL1	1.82898e-12	0.265072	0.206	0.181	6.6551e-08	Progenitor Cells
FAM193A	2.05832e-12	0.253084	0.428	0.446	7.48962e-08	Progenitor Cells
SMS	2.80987e-12	0.398111	0.292	0.281	1.02243e-07	Progenitor Cells
AP000857.2	2.81283e-12	0.278573	0.153	0.125	1.0235e-07	Progenitor Cells
AC020611.2	3.80338e-12	0.39498	0.236	0.206	1.38394e-07	Progenitor Cells
TXNRD1	4.58783e-12	0.296555	0.241	0.23	1.66937e-07	Progenitor Cells
CHIC2	6.70008e-12	0.347804	0.315	0.313	2.43796e-07	Progenitor Cells
CTTN	1.10414e-11	0.311879	0.319	0.321	4.01762e-07	Progenitor Cells
KIF2A	1.49244e-11	0.257735	0.472	0.475	5.43056e-07	Progenitor Cells
PPIL4	1.55303e-11	0.250744	0.294	0.283	5.65102e-07	Progenitor Cells
NTRK2	2.44869e-11	0.513346	0.688	0.716	8.91004e-07	Progenitor Cells
EIF2A	2.79462e-11	0.283417	0.248	0.228	1.01688e-06	Progenitor Cells
PBX4	3.42711e-11	0.259875	0.141	0.124	1.24702e-06	Progenitor Cells
STX19	6.29961e-11	0.29495	0.119	0.093	2.29224e-06	Progenitor Cells
RPS15A	9.37023e-11	0.781881	0.375	0.374	3.40955e-06	Progenitor Cells
PFKP	9.48386e-11	0.43655	0.282	0.288	3.45089e-06	Progenitor Cells
GNA12	2.22478e-10	0.270516	0.298	0.293	8.09532e-06	Progenitor Cells
HMGCR	4.92653e-10	0.462093	0.292	0.305	1.79262e-05	Progenitor Cells
ARMH1	5.91797e-10	0.254876	0.149	0.131	2.15337e-05	Progenitor Cells
MORC3	6.47569e-10	0.262455	0.303	0.294	2.35631e-05	Progenitor Cells
NBEAL1	6.61727e-10	0.265115	0.39	0.413	2.40783e-05	Progenitor Cells
P3H2	7.51343e-10	0.526478	0.158	0.137	2.73391e-05	Progenitor Cells
VPS37B	1.14134e-09	0.284022	0.232	0.223	4.15298e-05	Progenitor Cells
CD2AP	1.53837e-09	0.309265	0.254	0.236	5.59767e-05	Progenitor Cells
ID2	1.54172e-09	0.260692	0.252	0.229	5.60985e-05	Progenitor Cells
RGL1	2.47954e-09	0.290127	0.464	0.496	9.02229e-05	Progenitor Cells
ABCE1	3.45626e-09	0.287202	0.227	0.211	0.000125763	Progenitor Cells
WDR41	3.66226e-09	0.273861	0.302	0.307	0.000133259	Progenitor Cells
RPL6	4.45668e-09	0.652066	0.519	0.528	0.000162165	Progenitor Cells
RYK	5.18242e-09	0.25741	0.356	0.374	0.000188573	Progenitor Cells
SUGCT	7.59831e-09	0.254864	0.148	0.129	0.00027648	Progenitor Cells
AC106818.2	1.04161e-08	0.259646	0.167	0.155	0.00037901	Progenitor Cells
MOB1B	1.07509e-08	0.250289	0.263	0.264	0.000391195	Progenitor Cells
MBD2	1.68586e-08	0.305378	0.249	0.243	0.000613434	Progenitor Cells
SPDYE3	1.84404e-08	0.299156	0.301	0.301	0.00067099	Progenitor Cells
RAD23B	1.86233e-08	0.257342	0.333	0.352	0.000677644	Progenitor Cells
LINC00513	2.07781e-08	0.88461	0.334	0.335	0.000756052	Progenitor Cells
GRIN2A	2.38526e-08	0.530015	0.372	0.452	0.000867924	Progenitor Cells
FAM92A	3.49322e-08	0.265426	0.249	0.245	0.00127108	Progenitor Cells
ZHX1	3.78405e-08	0.256297	0.242	0.235	0.0013769	Progenitor Cells
PPP4R1	5.39189e-08	0.273782	0.309	0.312	0.00196195	Progenitor Cells
C4orf47	6.81659e-08	0.303159	0.175	0.167	0.00248035	Progenitor Cells
AC234781.1	7.53854e-08	0.266333	0.157	0.137	0.00274305	Progenitor Cells
AGO4	8.40031e-08	0.275951	0.351	0.364	0.00305662	Progenitor Cells
NMD3	1.43785e-07	0.303537	0.296	0.309	0.00523192	Progenitor Cells
JAK1	1.45808e-07	0.25118	0.517	0.546	0.00530551	Progenitor Cells
PACS1	1.62169e-07	0.262038	0.479	0.522	0.00590085	Progenitor Cells
KATNAL1	1.64517e-07	0.286943	0.328	0.346	0.00598627	Progenitor Cells
SLC4A7	1.89486e-07	0.586189	0.349	0.362	0.00689482	Progenitor Cells
AL356599.1	1.9204e-07	0.273238	0.312	0.315	0.00698775	Progenitor Cells
SNX25	1.9569e-07	0.316616	0.31	0.325	0.00712056	Progenitor Cells
SEC24B	3.42335e-07	0.250641	0.332	0.343	0.0124565	Progenitor Cells
USP45	7.69523e-07	0.288309	0.213	0.203	0.0280006	Progenitor Cells
C3orf70	8.70261e-07	0.25473	0.275	0.27	0.0316662	Progenitor Cells
HS6ST2	9.15541e-07	0.351058	0.184	0.176	0.0333138	Progenitor Cells
RPL41	9.38183e-07	0.343404	0.451	0.438	0.0341377	Progenitor Cells
MAK	9.90694e-07	0.281123	0.347	0.348	0.0360484	Progenitor Cells
UBAP1	1.05033e-06	0.260481	0.287	0.29	0.0382185	Progenitor Cells
KIF26B	1.13652e-06	0.85193	0.317	0.318	0.0413544	Progenitor Cells
ARL13B	2.74721e-06	0.289185	0.229	0.221	0.0999626	Progenitor Cells
ULK2	2.77754e-06	0.274722	0.359	0.385	0.101066	Progenitor Cells
EPB41L5	3.34623e-06	0.254251	0.358	0.379	0.121759	Progenitor Cells
RPS3	6.75259e-06	0.345203	0.389	0.451	0.245707	Progenitor Cells
RPL9	8.25564e-06	0.506815	0.299	0.355	0.300398	Progenitor Cells
RPL38	1.07682e-05	0.300771	0.386	0.447	0.391824	Progenitor Cells
LHFPL6	1.25016e-05	0.440564	0.434	0.442	0.454896	Progenitor Cells
STX2	1.37771e-05	0.272911	0.255	0.257	0.501306	Progenitor Cells
SLC36A4	2.29209e-05	0.259546	0.305	0.323	0.834021	Progenitor Cells
OXSR1	2.34261e-05	0.32439	0.289	0.303	0.852407	Progenitor Cells
HSP90B1	2.78545e-05	0.267092	0.377	0.388	1	Progenitor Cells
KCNN3	3.1332e-05	0.419632	0.278	0.287	1	Progenitor Cells
WDR35	3.20561e-05	0.261755	0.189	0.188	1	Progenitor Cells
AC068205.1	0.000153003	0.651964	0.119	0.112	1	Progenitor Cells
MARCH3	0.000283755	0.395686	0.222	0.216	1	Progenitor Cells
LYST	0.000293921	0.603215	0.389	0.444	1	Progenitor Cells
RPL23	0.000297466	0.670183	0.38	0.4	1	Progenitor Cells
SGSM2	0.000325169	0.260123	0.227	0.232	1	Progenitor Cells
SRGAP1	0.000361246	0.276349	0.437	0.452	1	Progenitor Cells
RPS9	0.000749606	0.569861	0.404	0.417	1	Progenitor Cells
SERINC5	0.000752567	0.25915	0.381	0.403	1	Progenitor Cells
FAM162A	0.000798987	0.26274	0.184	0.189	1	Progenitor Cells
FILIP1L	0.00115247	0.285044	0.319	0.382	1	Progenitor Cells
TUBA1A	0.00176391	0.289996	0.594	0.647	1	Progenitor Cells
BTF3	0.00187587	0.285781	0.266	0.256	1	Progenitor Cells
MGLL	0.00316182	0.278909	0.377	0.399	1	Progenitor Cells
FLVCR1	0.00463924	0.254858	0.187	0.187	1	Progenitor Cells
AC007364.1	0.00478479	0.263001	0.217	0.229	1	Progenitor Cells
SMAD3	0.00573034	0.258229	0.21	0.206	1	Progenitor Cells
POLR1C	0.00697636	0.27171	0.196	0.197	1	Progenitor Cells
GALNT16	0.00797149	0.350266	0.167	0.169	1	Progenitor Cells
CTNNAL1	0.0085286	0.28742	0.196	0.197	1	Progenitor Cells
TOP2A	0	2.9183	0.738	0.045	0	Dividing Cells
DIAPH3	0	2.75116	0.685	0.065	0	Dividing Cells
DLEU2	0	2.75072	0.95	0.51	0	Dividing Cells
MIR924HG	0	2.59722	0.572	0.043	0	Dividing Cells
CENPF	0	2.51131	0.672	0.055	0	Dividing Cells
EZH2	0	2.40654	0.793	0.163	0	Dividing Cells
GLCCI1	0	2.24022	0.88	0.483	0	Dividing Cells
APOLD1	0	2.21943	0.569	0.095	0	Dividing Cells
HIST1H1D	0	2.15364	0.751	0.088	0	Dividing Cells
TOX3	0	2.08684	0.739	0.229	0	Dividing Cells
SYNE2	0	2.02937	0.895	0.292	0	Dividing Cells
MMS22L	0	2.0196	0.636	0.109	0	Dividing Cells
ASPM	0	1.98695	0.477	0.046	0	Dividing Cells
HELLS	0	1.95161	0.571	0.097	0	Dividing Cells
SMC4	0	1.94078	0.635	0.092	0	Dividing Cells
METAP1D	0	1.91983	0.575	0.157	0	Dividing Cells
SOX1-OT	0	1.91314	0.634	0.141	0	Dividing Cells
BRIP1	0	1.91205	0.519	0.038	0	Dividing Cells
DLX6-AS1	0	1.897	0.708	0.191	0	Dividing Cells
NUSAP1	0	1.8788	0.55	0.031	0	Dividing Cells
HMGB2	0	1.84333	0.56	0.098	0	Dividing Cells
TMPO	0	1.74946	0.695	0.183	0	Dividing Cells
ATAD2	0	1.7197	0.595	0.154	0	Dividing Cells
TPX2	0	1.70791	0.469	0.039	0	Dividing Cells
KIF11	0	1.68237	0.478	0.026	0	Dividing Cells
MKI67	0	1.6495	0.451	0.018	0	Dividing Cells
C21orf58	0	1.64635	0.473	0.048	0	Dividing Cells
CENPK	0	1.64404	0.468	0.031	0	Dividing Cells
XIST	0	1.57999	0.906	0.403	0	Dividing Cells
PRC1	0	1.56926	0.465	0.058	0	Dividing Cells
CENPE	0	1.53515	0.367	0.036	0	Dividing Cells
ECT2	0	1.51795	0.404	0.06	0	Dividing Cells
RRM2	0	1.48269	0.413	0.016	0	Dividing Cells
NUF2	0	1.476	0.461	0.072	0	Dividing Cells
KIF14	0	1.38286	0.328	0.014	0	Dividing Cells
HIST1H1C	0	1.36762	0.498	0.079	0	Dividing Cells
KIF15	0	1.3545	0.398	0.037	0	Dividing Cells
BRCA1	0	1.35104	0.393	0.042	0	Dividing Cells
ARHGAP11A	0	1.3437	0.365	0.023	0	Dividing Cells
CENPU	0	1.32791	0.378	0.018	0	Dividing Cells
NCAPG	0	1.3195	0.386	0.03	0	Dividing Cells
MELK	0	1.29649	0.358	0.019	0	Dividing Cells
HIST1H1B	0	1.26873	0.37	0.025	0	Dividing Cells
LMNB1	0	1.24052	0.476	0.089	0	Dividing Cells
FANCI	0	1.22874	0.389	0.063	0	Dividing Cells
BUB1	0	1.19305	0.286	0.01	0	Dividing Cells
HIST1H1E	0	1.19229	0.446	0.074	0	Dividing Cells
CDC25C	0	1.17671	0.308	0.013	0	Dividing Cells
DEPDC1B	0	1.1462	0.324	0.035	0	Dividing Cells
RAD51AP1	0	1.09245	0.306	0.024	0	Dividing Cells
NDC80	0	1.08299	0.317	0.015	0	Dividing Cells
HIST1H3B	0	1.06894	0.314	0.027	0	Dividing Cells
KIF4A	0	1.06539	0.285	0.024	0	Dividing Cells
KIF18B	0	1.05786	0.274	0.008	0	Dividing Cells
KIF18A	0	1.05724	0.261	0.013	0	Dividing Cells
KIF23	0	1.04793	0.27	0.012	0	Dividing Cells
GTSE1	0	1.00872	0.271	0.011	0	Dividing Cells
CDK1	0	1.0041	0.323	0.019	0	Dividing Cells
KIFC1	0	1.00144	0.284	0.008	0	Dividing Cells
MYBL1	0	0.972241	0.27	0.024	0	Dividing Cells
DTL	0	0.957786	0.243	0.011	0	Dividing Cells
KNL1	0	0.938715	0.253	0.008	0	Dividing Cells
DLX2	0	0.890615	0.306	0.03	0	Dividing Cells
ESCO2	0	0.887295	0.253	0.013	0	Dividing Cells
NEIL3	0	0.881421	0.217	0.005	0	Dividing Cells
PBK	0	0.86585	0.294	0.013	0	Dividing Cells
CDCA2	0	0.858056	0.223	0.005	0	Dividing Cells
AURKB	0	0.755045	0.221	0.005	0	Dividing Cells
SKA3	0	0.738822	0.204	0.007	0	Dividing Cells
CDCA7	6.39627e-308	0.914907	0.307	0.033	2.32741e-303	Dividing Cells
GAS2L3	1.56109e-307	1.35384	0.395	0.058	5.68035e-303	Dividing Cells
E2F7	4.12448e-303	0.841318	0.224	0.014	1.50077e-298	Dividing Cells
KIF2C	1.85371e-302	0.943545	0.24	0.015	6.74511e-298	Dividing Cells
FBXO5	3.43909e-300	0.79412	0.264	0.023	1.25138e-295	Dividing Cells
HJURP	2.28997e-299	0.61612	0.177	0.005	8.33252e-295	Dividing Cells
CKAP2L	1.26386e-295	0.681142	0.194	0.009	4.5988e-291	Dividing Cells
SMC2	3.00891e-295	1.3751	0.473	0.102	1.09485e-290	Dividing Cells
SGO2	1.50569e-294	1.18104	0.328	0.04	5.47876e-290	Dividing Cells
TTK	6.71815e-294	0.869517	0.213	0.01	2.44453e-289	Dividing Cells
AC027627.1	6.20249e-293	0.67188	0.158	0.003	2.2569e-288	Dividing Cells
HES6	1.05412e-292	1.38398	0.483	0.096	3.83563e-288	Dividing Cells
CCND2	1.48275e-291	1.84598	0.824	0.403	5.39527e-287	Dividing Cells
DEPDC1	4.1406e-291	0.787718	0.219	0.012	1.50664e-286	Dividing Cells
CENPI	3.26523e-289	0.982278	0.296	0.03	1.18812e-284	Dividing Cells
SGO1	5.2267e-289	0.664874	0.195	0.009	1.90184e-284	Dividing Cells
FOXN4	2.96461e-288	0.711733	0.168	0.004	1.07873e-283	Dividing Cells
IGHD	1.21779e-286	1.00748	1	0.995	4.43119e-282	Dividing Cells
PDGFD	5.40416e-284	1.63956	0.491	0.11	1.96641e-279	Dividing Cells
WEE1	1.14793e-283	0.818801	0.304	0.034	4.17699e-279	Dividing Cells
IGF2BP3	2.6023e-277	1.38161	0.595	0.171	9.469e-273	Dividing Cells
DLX1	1.33724e-276	1.13943	0.424	0.076	4.8658e-272	Dividing Cells
MYO3A	6.18456e-271	1.26931	0.386	0.063	2.25038e-266	Dividing Cells
CHD7	3.58574e-266	1.40306	0.766	0.297	1.30474e-261	Dividing Cells
NMU	1.29519e-262	1.0082	0.241	0.021	4.71282e-258	Dividing Cells
CORO1C	7.01209e-262	1.54242	0.698	0.29	2.55149e-257	Dividing Cells
RTKN2	7.04829e-261	1.06353	0.33	0.047	2.56466e-256	Dividing Cells
AC125613.1	2.42963e-260	1.76315	0.703	0.266	8.84068e-256	Dividing Cells
MCM10	3.34364e-260	0.64116	0.179	0.008	1.21665e-255	Dividing Cells
BIRC5	3.40843e-260	0.532803	0.188	0.009	1.24022e-255	Dividing Cells
MXD3	5.35899e-260	0.755482	0.233	0.02	1.94998e-255	Dividing Cells
IQGAP3	6.89429e-259	0.638919	0.172	0.008	2.50863e-254	Dividing Cells
GLI2	8.1994e-259	1.14017	0.441	0.085	2.98351e-254	Dividing Cells
CASC15	2.4642e-258	1.81174	0.829	0.486	8.96647e-254	Dividing Cells
POU3F2	3.08277e-258	1.20512	0.594	0.171	1.12173e-253	Dividing Cells
KCNH7	3.60053e-258	1.57854	0.893	0.526	1.31012e-253	Dividing Cells
LINC00461	4.72223e-256	1.4993	0.917	0.689	1.71828e-251	Dividing Cells
H1F0	4.44328e-250	1.35235	0.591	0.183	1.61678e-245	Dividing Cells
BUB1B	1.98884e-247	0.586751	0.176	0.008	7.23681e-243	Dividing Cells
ZBTB20-AS5	4.90389e-247	1.3442	0.676	0.231	1.78438e-242	Dividing Cells
KNTC1	3.38046e-243	1.12111	0.343	0.06	1.23005e-238	Dividing Cells
CKAP2	6.60255e-243	1.30827	0.409	0.091	2.40247e-238	Dividing Cells
HMGN2	1.43973e-241	1.32686	0.598	0.196	5.23876e-237	Dividing Cells
ARHGAP11B	8.62527e-241	0.571274	0.16	0.006	3.13848e-236	Dividing Cells
STK39	5.65095e-240	1.61422	0.813	0.51	2.05621e-235	Dividing Cells
TRIM59	1.24457e-239	1.14052	0.447	0.095	4.52862e-235	Dividing Cells
TSIX	5.89768e-239	1.26764	0.582	0.177	2.14599e-234	Dividing Cells
ARX	2.30569e-238	0.984705	0.486	0.117	8.38973e-234	Dividing Cells
KIF20A	4.5087e-234	0.4973	0.127	0.002	1.64058e-229	Dividing Cells
TFDP2	6.7961e-234	1.47931	0.793	0.459	2.4729e-229	Dividing Cells
XRCC2	2.01897e-232	0.768708	0.219	0.019	7.34643e-228	Dividing Cells
CDCA8	1.49833e-230	0.750827	0.208	0.017	5.45198e-226	Dividing Cells
AC011900.1	2.80332e-229	1.46274	0.591	0.207	1.02004e-224	Dividing Cells
NEDD4L	6.48519e-228	1.57971	0.857	0.577	2.35977e-223	Dividing Cells
FAM111B	8.42599e-228	0.570476	0.153	0.007	3.06596e-223	Dividing Cells
DIAPH3-AS2	2.16511e-225	0.485323	0.12	0.002	7.87819e-221	Dividing Cells
BARD1	2.38278e-225	1.24248	0.498	0.136	8.67021e-221	Dividing Cells
RND3	1.7248e-224	1.13789	0.467	0.118	6.27602e-220	Dividing Cells
AC017053.1	2.45898e-224	0.505695	0.186	0.014	8.94751e-220	Dividing Cells
ZBTB20	2.21142e-223	1.11611	0.975	0.631	8.04671e-219	Dividing Cells
FANCD2OS	2.26458e-222	0.637171	0.175	0.012	8.24011e-218	Dividing Cells
KIF20B	3.55967e-222	1.21089	0.378	0.08	1.29526e-217	Dividing Cells
SPC25	2.74046e-221	0.983686	0.332	0.058	9.97171e-217	Dividing Cells
NBAT1	3.42421e-220	1.37851	0.512	0.154	1.24597e-215	Dividing Cells
FAM111A	1.06618e-219	0.889584	0.299	0.045	3.8795e-215	Dividing Cells
AC099792.1	1.38751e-219	1.28431	0.495	0.142	5.04873e-215	Dividing Cells
RACGAP1	6.66182e-214	1.07653	0.341	0.065	2.42404e-209	Dividing Cells
AC011139.1	1.45555e-213	0.59159	0.136	0.004	5.29631e-209	Dividing Cells
TACC3	6.23142e-213	0.693927	0.22	0.025	2.26743e-208	Dividing Cells
DEK	3.03633e-211	1.33118	0.671	0.278	1.10483e-206	Dividing Cells
PLK4	4.77517e-211	0.623157	0.196	0.018	1.73754e-206	Dividing Cells
STIL	1.06541e-210	0.841539	0.242	0.03	3.87669e-206	Dividing Cells
CENPM	1.11075e-210	0.538033	0.17	0.011	4.0417e-206	Dividing Cells
MND1	1.18959e-210	0.700067	0.249	0.033	4.32857e-206	Dividing Cells
PARPBP	1.83049e-210	0.952922	0.251	0.034	6.66062e-206	Dividing Cells
XPO1	3.25e-204	1.26519	0.831	0.564	1.18258e-199	Dividing Cells
SKA2	4.95028e-201	1.14573	0.546	0.188	1.80126e-196	Dividing Cells
PBX3	1.22175e-200	1.36429	0.572	0.203	4.44557e-196	Dividing Cells
TTC28	3.35954e-200	1.10849	0.899	0.705	1.22244e-195	Dividing Cells
PANTR1	6.94876e-199	1.36389	0.778	0.398	2.52845e-194	Dividing Cells
HIST1H3F	1.68945e-197	0.80969	0.214	0.021	6.1474e-193	Dividing Cells
AC011503.1	5.0627e-197	0.778439	0.235	0.029	1.84216e-192	Dividing Cells
CDCA3	1.87257e-196	0.479264	0.165	0.012	6.81371e-192	Dividing Cells
TMEM131L	2.07711e-196	1.23615	0.571	0.218	7.55798e-192	Dividing Cells
CENPA	1.44248e-195	0.399305	0.121	0.005	5.24876e-191	Dividing Cells
SOX1	2.78344e-195	0.694745	0.326	0.06	1.01281e-190	Dividing Cells
DIAPH3-AS1	3.47053e-195	0.528473	0.125	0.004	1.26282e-190	Dividing Cells
BRCA2	7.0319e-194	0.73236	0.206	0.019	2.5587e-189	Dividing Cells
MALAT1	3.45125e-193	0.676189	1	1	1.25581e-188	Dividing Cells
ZNF704	1.13652e-192	1.3228	0.822	0.573	4.13546e-188	Dividing Cells
NCAPH	3.11221e-192	0.524981	0.136	0.007	1.13244e-187	Dividing Cells
ZNF738	7.30586e-192	0.975424	0.377	0.093	2.65838e-187	Dividing Cells
SOX6	1.41012e-191	1.2321	0.796	0.368	5.13101e-187	Dividing Cells
POU3F3	2.42599e-189	1.12814	0.679	0.275	8.82744e-185	Dividing Cells
NFIA-AS2	9.36699e-189	1.12941	0.363	0.088	3.40837e-184	Dividing Cells
AL589740.1	5.94293e-187	1.46968	0.752	0.386	2.16245e-182	Dividing Cells
WDR76	3.57096e-186	0.674225	0.234	0.031	1.29937e-181	Dividing Cells
GPC6	2.30296e-184	1.32199	0.841	0.487	8.3798e-180	Dividing Cells
NFIA	4.15126e-181	1.11992	0.909	0.563	1.51052e-176	Dividing Cells
AURKA	1.48327e-180	0.593793	0.168	0.014	5.39717e-176	Dividing Cells
SFRP1	1.07814e-178	0.830205	0.395	0.093	3.92303e-174	Dividing Cells
DBF4	1.09474e-178	1.03749	0.349	0.079	3.98345e-174	Dividing Cells
CHEK1	7.97689e-178	0.858272	0.264	0.047	2.90255e-173	Dividing Cells
EGFR	1.70422e-176	1.42939	0.564	0.205	6.20113e-172	Dividing Cells
ORC6	4.47005e-176	0.917955	0.285	0.053	1.62652e-171	Dividing Cells
CCNB1	9.2185e-176	0.811104	0.217	0.026	3.35434e-171	Dividing Cells
CEP55	1.20699e-174	0.549058	0.15	0.011	4.39188e-170	Dividing Cells
SKA1	5.07227e-173	0.382897	0.117	0.005	1.84565e-168	Dividing Cells
UBE2C	7.04381e-173	0.515984	0.166	0.014	2.56303e-168	Dividing Cells
COL1A2	8.79028e-173	1.00054	0.303	0.056	3.19852e-168	Dividing Cells
HIST1H1A	1.47826e-172	0.555905	0.172	0.015	5.37896e-168	Dividing Cells
HNRNPR	1.65921e-169	1.22444	0.764	0.432	6.03737e-165	Dividing Cells
STAG1	2.79049e-169	1.12355	0.816	0.591	1.01537e-164	Dividing Cells
AKT3	9.87144e-169	1.05417	0.929	0.801	3.59192e-164	Dividing Cells
MN1	2.12759e-168	0.988585	0.435	0.13	7.74167e-164	Dividing Cells
SOX5	3.63756e-168	0.99583	0.936	0.69	1.3236e-163	Dividing Cells
SOX2	2.01627e-167	1.01267	0.63	0.232	7.33661e-163	Dividing Cells
ZGRF1	7.97576e-167	1.13127	0.39	0.108	2.90214e-162	Dividing Cells
EXO1	1.39444e-166	0.452111	0.137	0.01	5.07396e-162	Dividing Cells
AC011447.3	6.6935e-166	1.19758	0.425	0.132	2.43556e-161	Dividing Cells
CCDC15	8.93756e-164	0.681218	0.212	0.028	3.25211e-159	Dividing Cells
BEST3	1.17322e-163	0.754205	0.191	0.024	4.26901e-159	Dividing Cells
RNASEH2B	1.87645e-163	1.24706	0.548	0.226	6.82786e-159	Dividing Cells
ADGRV1	3.88357e-163	0.656719	0.864	0.47	1.41311e-158	Dividing Cells
ZBTB20-AS1	7.14483e-162	0.936189	0.43	0.127	2.59979e-157	Dividing Cells
MSH5	1.40947e-161	0.771958	0.23	0.038	5.12865e-157	Dividing Cells
DDX11	6.26562e-161	0.808715	0.266	0.049	2.27987e-156	Dividing Cells
PRIM1	1.64441e-159	0.937338	0.368	0.104	5.98351e-155	Dividing Cells
MIR99AHG	4.48415e-159	0.879357	0.951	0.816	1.63165e-154	Dividing Cells
ENO4	5.3789e-159	1.63469	0.556	0.249	1.95722e-154	Dividing Cells
KIF24	1.2872e-157	0.627288	0.205	0.029	4.68373e-153	Dividing Cells
AC074135.1	1.70242e-157	0.666999	0.207	0.031	6.19458e-153	Dividing Cells
CPEB1	2.01607e-157	0.529081	1	0.998	7.33588e-153	Dividing Cells
FANCA	6.4045e-157	1.09182	0.316	0.078	2.3304e-152	Dividing Cells
RDX	3.55878e-155	1.10046	0.85	0.573	1.29493e-150	Dividing Cells
CDC45	3.71544e-155	0.490008	0.118	0.007	1.35194e-150	Dividing Cells
NFIB	6.36486e-155	1.07866	0.887	0.654	2.31598e-150	Dividing Cells
SHCBP1	8.59141e-155	0.563161	0.159	0.017	3.12616e-150	Dividing Cells
TICRR	4.15835e-154	0.401106	0.12	0.006	1.5131e-149	Dividing Cells
MSI2	1.59117e-153	0.973514	0.86	0.558	5.78978e-149	Dividing Cells
AC097534.2	2.93734e-153	0.836576	0.314	0.068	1.06881e-148	Dividing Cells
TMEM123	6.83912e-153	0.927287	0.591	0.234	2.48855e-148	Dividing Cells
DNA2	3.59789e-152	0.976143	0.315	0.075	1.30917e-147	Dividing Cells
ZNF367	1.60651e-151	0.529076	0.149	0.016	5.84561e-147	Dividing Cells
DLX6	6.78453e-148	0.515259	0.216	0.034	2.46869e-143	Dividing Cells
RGS3	7.06892e-148	0.904064	0.297	0.071	2.57217e-143	Dividing Cells
CU633906.2	8.6428e-148	0.776685	0.301	0.07	3.14486e-143	Dividing Cells
MAD2L1	3.2471e-146	0.557833	0.207	0.032	1.18152e-141	Dividing Cells
POU3F4	8.62581e-146	0.465885	0.206	0.032	3.13867e-141	Dividing Cells
FBLN1	7.44826e-145	0.650187	0.315	0.079	2.7102e-140	Dividing Cells
GINS1	1.5413e-144	0.788468	0.228	0.045	5.60834e-140	Dividing Cells
PRIM2	3.70002e-144	1.2376	0.484	0.191	1.34632e-139	Dividing Cells
ATAD5	3.9008e-143	1.13932	0.448	0.166	1.41938e-138	Dividing Cells
HIST1H2AM	1.25767e-142	0.52293	0.159	0.015	4.57628e-138	Dividing Cells
ZNF492	2.55654e-142	0.553002	0.16	0.016	9.30248e-138	Dividing Cells
CCDC150	7.96538e-142	0.662653	0.212	0.035	2.89836e-137	Dividing Cells
RBL1	5.15094e-141	0.966672	0.384	0.127	1.87427e-136	Dividing Cells
CCNA2	5.94098e-141	0.482181	0.176	0.023	2.16174e-136	Dividing Cells
LINC02487	6.79238e-141	0.313003	0.128	0.011	2.47154e-136	Dividing Cells
DACH2	4.01894e-140	1.34675	0.422	0.152	1.46237e-135	Dividing Cells
CEP135	4.34431e-139	1.08398	0.423	0.149	1.58076e-134	Dividing Cells
FANCD2	2.22414e-138	0.753787	0.21	0.035	8.09297e-134	Dividing Cells
AC061958.1	3.83668e-138	1.0703	0.445	0.159	1.39605e-133	Dividing Cells
GADD45G	6.01501e-138	0.552843	0.228	0.04	2.18868e-133	Dividing Cells
RFC3	2.43825e-137	1.22809	0.479	0.204	8.87208e-133	Dividing Cells
HMMR	5.41096e-137	0.467642	0.124	0.01	1.96889e-132	Dividing Cells
CHEK2	2.23961e-136	0.534046	0.163	0.022	8.14929e-132	Dividing Cells
LMO1	8.60533e-135	0.664904	0.178	0.024	3.13122e-130	Dividing Cells
CDK6	9.64785e-135	1.30184	0.523	0.236	3.51056e-130	Dividing Cells
AP002989.1	1.39882e-134	0.962894	0.251	0.052	5.08989e-130	Dividing Cells
AC000065.1	1.55072e-134	0.733703	0.202	0.037	5.6426e-130	Dividing Cells
HIST1H2AG	2.03296e-134	0.466084	0.122	0.01	7.39735e-130	Dividing Cells
NCAPD2	1.09093e-133	0.735142	0.255	0.059	3.96958e-129	Dividing Cells
KIF7	3.1794e-133	0.813226	0.272	0.06	1.15689e-128	Dividing Cells
VEPH1	3.31736e-133	0.767623	0.29	0.069	1.20709e-128	Dividing Cells
MOB3B	1.8067e-132	1.172	0.594	0.304	6.57402e-128	Dividing Cells
MAP3K20-AS1	8.31985e-132	0.762253	0.276	0.062	3.02734e-127	Dividing Cells
NNAT	1.07327e-131	1.6837	0.652	0.363	3.9053e-127	Dividing Cells
SMC3	2.46816e-131	1.06614	0.609	0.304	8.9809e-127	Dividing Cells
CNTLN	4.61904e-131	1.12052	0.522	0.23	1.68073e-126	Dividing Cells
CC2D2A	7.46721e-131	1.29029	0.604	0.323	2.7171e-126	Dividing Cells
H2AFX	5.15933e-130	0.732785	0.296	0.074	1.87733e-125	Dividing Cells
CLSPN	1.61783e-129	0.765989	0.213	0.041	5.88679e-125	Dividing Cells
ANP32E	5.2342e-129	0.866816	0.42	0.149	1.90457e-124	Dividing Cells
HIST1H2BB	5.876e-129	0.453504	0.119	0.012	2.1381e-124	Dividing Cells
C1QTNF7	1.26879e-128	1.04617	0.363	0.11	4.61675e-124	Dividing Cells
POLQ	2.48244e-128	0.955498	0.277	0.069	9.03286e-124	Dividing Cells
NES	1.1616e-127	0.541521	0.264	0.06	4.22672e-123	Dividing Cells
C18orf54	1.40275e-127	0.516621	0.202	0.037	5.10418e-123	Dividing Cells
CECR2	1.86556e-127	0.941473	0.589	0.268	6.78822e-123	Dividing Cells
SOX4	2.56657e-127	1.53766	0.601	0.319	9.33896e-123	Dividing Cells
HP1BP3	5.83958e-127	1.17864	0.761	0.569	2.12485e-122	Dividing Cells
ESPL1	2.67458e-126	0.358842	0.101	0.007	9.73199e-122	Dividing Cells
TYMS	1.8117e-125	0.554061	0.183	0.029	6.59222e-121	Dividing Cells
BX004807.1	2.46852e-125	0.564087	0.149	0.02	8.9822e-121	Dividing Cells
ZSWIM5	3.7503e-125	1.52203	0.646	0.428	1.36462e-120	Dividing Cells
LCORL	8.5418e-125	1.0953	0.675	0.421	3.1081e-120	Dividing Cells
NCAPG2	1.10592e-124	0.934359	0.307	0.087	4.0241e-120	Dividing Cells
SPAG5	1.12264e-124	0.510503	0.164	0.025	4.08494e-120	Dividing Cells
DLX5	4.58044e-124	0.549643	0.23	0.047	1.66668e-119	Dividing Cells
PRR11	6.28612e-123	0.557184	0.182	0.031	2.28733e-118	Dividing Cells
ZWINT	1.86756e-122	0.343682	0.126	0.012	6.7955e-118	Dividing Cells
SOX2-OT	3.92018e-122	1.1598	0.811	0.5	1.42644e-117	Dividing Cells
KIAA1958	7.19807e-122	1.01249	0.643	0.371	2.61916e-117	Dividing Cells
AC006059.1	1.40424e-121	1.0243	0.713	0.454	5.10961e-117	Dividing Cells
RHCG	2.50365e-121	0.748957	0.254	0.058	9.11005e-117	Dividing Cells
ZBTB20-AS2	2.76179e-121	0.701209	0.274	0.063	1.00493e-116	Dividing Cells
LINC01515	5.34144e-121	0.859	0.316	0.086	1.94359e-116	Dividing Cells
STARD4-AS1	6.4656e-121	1.0045	0.696	0.388	2.35264e-116	Dividing Cells
HIST1H2AL	1.39099e-120	0.428364	0.105	0.008	5.06139e-116	Dividing Cells
SLC16A4	2.22476e-120	0.921283	0.351	0.112	8.09523e-116	Dividing Cells
AC008543.1	2.69574e-120	0.703554	0.235	0.051	9.80898e-116	Dividing Cells
GLYATL2	4.61566e-120	0.971663	0.371	0.131	1.6795e-115	Dividing Cells
SRSF10	4.76707e-120	0.969466	0.668	0.395	1.73459e-115	Dividing Cells
DACH1	5.27049e-120	0.895236	0.464	0.17	1.91777e-115	Dividing Cells
CENPJ	1.3617e-119	0.938464	0.394	0.145	4.95482e-115	Dividing Cells
MEX3A	1.52038e-119	0.557624	0.295	0.07	5.53222e-115	Dividing Cells
SINHCAF	1.74944e-119	0.545864	0.231	0.048	6.36567e-115	Dividing Cells
ARID2	1.78255e-119	1.02402	0.665	0.401	6.48615e-115	Dividing Cells
CRB1	2.61593e-119	1.01204	0.576	0.288	9.5186e-115	Dividing Cells
TGIF2	3.61759e-119	0.413471	0.172	0.03	1.31633e-114	Dividing Cells
CENPH	3.99888e-119	0.486479	0.174	0.027	1.45507e-114	Dividing Cells
SFRP2	1.4124e-118	0.613947	0.257	0.06	5.13929e-114	Dividing Cells
TUBA1C	7.90516e-118	0.836083	0.288	0.078	2.87645e-113	Dividing Cells
PBX1	8.37732e-118	0.911867	0.874	0.718	3.04825e-113	Dividing Cells
IKBIP	9.22819e-118	0.701564	0.291	0.077	3.35786e-113	Dividing Cells
CCNB2	1.66975e-117	0.277087	0.111	0.009	6.07571e-113	Dividing Cells
ZHX2	1.99975e-117	0.934328	0.674	0.38	7.27649e-113	Dividing Cells
RERE	2.34674e-117	0.812108	0.89	0.822	8.53908e-113	Dividing Cells
SPATA5	2.9103e-117	1.07949	0.498	0.238	1.05897e-112	Dividing Cells
ADAMTS6	7.80643e-117	0.916917	0.462	0.175	2.84053e-112	Dividing Cells
FOXM1	3.64249e-116	0.367212	0.115	0.012	1.32539e-111	Dividing Cells
FANCB	1.44705e-115	0.590937	0.198	0.039	5.26538e-111	Dividing Cells
ITGB3BP	2.0678e-115	1.13867	0.563	0.298	7.52412e-111	Dividing Cells
HNRNPA2B1	2.50751e-115	1.0435	0.849	0.698	9.12409e-111	Dividing Cells
SOX11	3.67587e-115	1.09952	0.482	0.204	1.33754e-110	Dividing Cells
IGF2BP1	5.1515e-115	0.33879	0.109	0.011	1.87448e-110	Dividing Cells
NOSTRIN	1.04583e-112	0.66086	0.211	0.043	3.80547e-108	Dividing Cells
CKS2	1.46841e-112	0.568001	0.197	0.039	5.3431e-108	Dividing Cells
SEMA5B	1.50622e-112	0.913662	0.514	0.23	5.48067e-108	Dividing Cells
CIP2A	3.84468e-112	0.899059	0.275	0.076	1.39896e-107	Dividing Cells
GPSM2	4.07367e-112	0.999806	0.607	0.332	1.48228e-107	Dividing Cells
FGD3	9.03616e-112	0.560838	0.262	0.066	3.28799e-107	Dividing Cells
RFC4	1.45623e-111	0.599691	0.209	0.045	5.29878e-107	Dividing Cells
GMNN	3.39596e-111	0.507566	0.195	0.039	1.23569e-106	Dividing Cells
AP001011.1	8.1444e-111	1.07655	0.579	0.324	2.9635e-106	Dividing Cells
ZNF83	1.946e-110	0.936965	0.544	0.284	7.0809e-106	Dividing Cells
TMSB15A	5.34163e-110	0.64015	0.245	0.06	1.94366e-105	Dividing Cells
DPYSL3	5.76513e-110	0.9679	0.737	0.455	2.09776e-105	Dividing Cells
NSD2	7.80845e-110	1.10073	0.624	0.4	2.84126e-105	Dividing Cells
CHAF1A	1.95173e-109	0.662689	0.206	0.043	7.10175e-105	Dividing Cells
CRNDE	7.1362e-109	0.4577	0.166	0.027	2.59665e-104	Dividing Cells
SSBP2	1.29497e-108	0.80972	0.862	0.719	4.71199e-104	Dividing Cells
CHD9	1.19785e-106	0.830788	0.861	0.747	4.35862e-102	Dividing Cells
CDH2	1.20638e-106	0.86519	0.788	0.595	4.38967e-102	Dividing Cells
OMD	5.41014e-106	0.787312	0.247	0.064	1.96859e-101	Dividing Cells
LIN9	7.37017e-106	0.642291	0.244	0.066	2.68178e-101	Dividing Cells
KNSTRN	7.79644e-106	0.538244	0.192	0.038	2.83689e-101	Dividing Cells
MGME1	1.61955e-105	0.640357	0.253	0.068	5.89304e-101	Dividing Cells
ZEB1	4.30842e-105	0.994822	0.769	0.55	1.5677e-100	Dividing Cells
TEAD1	9.32841e-105	0.963532	0.698	0.466	3.39433e-100	Dividing Cells
SPC24	1.21421e-104	0.380463	0.134	0.017	4.41813e-100	Dividing Cells
ODC1	2.19238e-104	0.653413	0.349	0.118	7.97742e-100	Dividing Cells
SP9	3.53429e-104	0.355357	0.176	0.031	1.28602e-99	Dividing Cells
NASP	4.32237e-104	1.00771	0.626	0.361	1.57278e-99	Dividing Cells
CTBP2	4.98052e-104	0.883336	0.654	0.39	1.81226e-99	Dividing Cells
DSN1	5.11472e-104	0.597368	0.188	0.042	1.86109e-99	Dividing Cells
NAP1L4	2.26976e-103	0.899206	0.719	0.49	8.25897e-99	Dividing Cells
CBX5	2.67248e-103	0.959578	0.645	0.389	9.72437e-99	Dividing Cells
SPAG9	3.85438e-103	0.852187	0.798	0.645	1.40249e-98	Dividing Cells
LINC01563	8.92448e-103	0.547796	0.232	0.058	3.24735e-98	Dividing Cells
SCML2	1.0259e-102	0.586992	0.267	0.076	3.73293e-98	Dividing Cells
UBE2T	2.25287e-102	0.616287	0.226	0.058	8.19753e-98	Dividing Cells
PAK3	5.72261e-102	0.937023	0.769	0.534	2.08229e-97	Dividing Cells
IQGAP2	2.32566e-101	0.399782	0.472	0.182	8.46239e-97	Dividing Cells
TMX1	2.76201e-101	0.709278	0.366	0.13	1.00501e-96	Dividing Cells
COL9A1	6.29798e-101	0.624091	0.26	0.074	2.29165e-96	Dividing Cells
KLF12	8.60967e-101	0.923374	0.694	0.466	3.1328e-96	Dividing Cells
EXOSC8	9.65973e-101	0.732855	0.363	0.133	3.51489e-96	Dividing Cells
CEP83	9.73723e-101	1.02129	0.514	0.271	3.54309e-96	Dividing Cells
PHF21B	1.87478e-100	0.802202	0.476	0.208	6.82176e-96	Dividing Cells
DLEU1	2.85695e-100	0.682948	0.284	0.081	1.03956e-95	Dividing Cells
ASPN	6.14241e-100	0.785411	0.251	0.071	2.23504e-95	Dividing Cells
ARHGAP19	8.8756e-100	0.608933	0.232	0.057	3.22956e-95	Dividing Cells
BTG1	1.68743e-99	0.809848	0.547	0.263	6.14006e-95	Dividing Cells
ZNF726	2.03905e-99	0.430666	0.137	0.02	7.41951e-95	Dividing Cells
AC068308.1	3.95567e-98	1.27236	0.394	0.15	1.43935e-93	Dividing Cells
UBL7-AS1	4.55472e-98	0.507979	0.191	0.038	1.65733e-93	Dividing Cells
AC073529.1	5.52351e-98	0.805359	0.252	0.07	2.00984e-93	Dividing Cells
HMGN1	6.69705e-98	0.915278	0.727	0.474	2.43686e-93	Dividing Cells
TUT4	1.66941e-97	0.783364	0.813	0.67	6.07448e-93	Dividing Cells
CCNE2	3.20172e-97	0.609986	0.213	0.047	1.16501e-92	Dividing Cells
LIMD1	1.3798e-96	0.731583	0.338	0.114	5.02069e-92	Dividing Cells
FAM83D	2.40691e-96	0.359812	0.107	0.012	8.75802e-92	Dividing Cells
DLGAP1-AS5	4.80298e-96	1.17054	0.531	0.288	1.74766e-91	Dividing Cells
AC007666.2	8.73364e-96	0.545969	0.305	0.097	3.17791e-91	Dividing Cells
BLM	4.07495e-95	0.561588	0.19	0.043	1.48275e-90	Dividing Cells
CCDC18	2.4107e-94	1.02983	0.408	0.165	8.77183e-90	Dividing Cells
SMARCC1	1.80584e-93	0.876653	0.65	0.437	6.57091e-89	Dividing Cells
MAP3K20	4.8409e-93	0.720087	0.384	0.15	1.76146e-88	Dividing Cells
MID1	6.83538e-93	0.792781	0.493	0.23	2.48719e-88	Dividing Cells
HIST2H2AA4	4.0288e-92	0.597411	0.255	0.077	1.46596e-87	Dividing Cells
SACS	4.98233e-92	1.00625	0.638	0.419	1.81292e-87	Dividing Cells
PSIP1	5.16782e-92	0.866353	0.753	0.537	1.88041e-87	Dividing Cells
SEPTIN10	6.1401e-92	0.758445	0.432	0.188	2.2342e-87	Dividing Cells
KIF21A	8.63154e-92	0.848531	0.773	0.61	3.14076e-87	Dividing Cells
MPPED2	1.2644e-91	1.1253	0.61	0.399	4.60077e-87	Dividing Cells
NCAPD3	3.85828e-91	0.935273	0.352	0.147	1.40391e-86	Dividing Cells
AUTS2	5.19323e-91	0.678554	0.946	0.875	1.88966e-86	Dividing Cells
CDKAL1	6.53525e-91	0.853211	0.698	0.533	2.37798e-86	Dividing Cells
PELI2	1.08978e-90	0.887167	0.548	0.293	3.96537e-86	Dividing Cells
GAD1	1.65326e-90	0.688442	0.474	0.204	6.01571e-86	Dividing Cells
RBMX	2.3202e-90	0.845558	0.644	0.415	8.4425e-86	Dividing Cells
CENPP	3.28873e-90	1.22819	0.511	0.291	1.19667e-85	Dividing Cells
HIST2H2AC	5.62666e-90	0.350992	0.119	0.017	2.04737e-85	Dividing Cells
RRM1	5.56327e-89	0.635551	0.274	0.088	2.02431e-84	Dividing Cells
PTTG1	2.65788e-88	0.596399	0.188	0.04	9.67123e-84	Dividing Cells
LBR	2.73807e-88	0.874569	0.445	0.205	9.96303e-84	Dividing Cells
FNBP1L	4.21294e-88	0.726138	0.761	0.541	1.53296e-83	Dividing Cells
PRC1-AS1	2.41159e-87	0.666246	0.196	0.045	8.77506e-83	Dividing Cells
ZNF528-AS1	3.65336e-87	0.815721	0.429	0.201	1.32935e-82	Dividing Cells
HNRNPU	1.02906e-86	0.806616	0.79	0.602	3.74444e-82	Dividing Cells
SAP30	3.41902e-86	0.622175	0.321	0.119	1.24408e-81	Dividing Cells
IGSF9	5.83175e-86	0.296232	0.101	0.012	2.122e-81	Dividing Cells
MLLT10	2.25433e-85	0.806099	0.694	0.548	8.20283e-81	Dividing Cells
ZNF43	2.86085e-85	0.761376	0.37	0.152	1.04098e-80	Dividing Cells
ELF2	2.93552e-85	0.91065	0.673	0.482	1.06815e-80	Dividing Cells
TCF4	2.95168e-85	0.604124	0.946	0.851	1.07403e-80	Dividing Cells
IL7	3.99835e-85	0.91549	0.597	0.376	1.45488e-80	Dividing Cells
AC012358.3	8.68473e-85	0.841812	0.639	0.426	3.16011e-80	Dividing Cells
DCLK2	9.30326e-85	0.854019	0.759	0.624	3.38518e-80	Dividing Cells
GINS2	9.36293e-85	0.254776	0.103	0.014	3.40689e-80	Dividing Cells
NEDD1	1.2427e-84	0.519646	0.214	0.059	4.52181e-80	Dividing Cells
GJC1	1.24978e-84	0.614057	0.303	0.103	4.54759e-80	Dividing Cells
VAX1	1.36455e-84	0.313331	0.112	0.015	4.96518e-80	Dividing Cells
LIG1	1.72089e-84	0.770992	0.287	0.094	6.26181e-80	Dividing Cells
AP000462.1	2.47972e-84	0.933783	0.569	0.331	9.02296e-80	Dividing Cells
CLGN	2.63019e-84	0.449467	0.174	0.04	9.57048e-80	Dividing Cells
ILF3	2.74239e-84	0.867379	0.554	0.326	9.97872e-80	Dividing Cells
INSM1	4.77017e-84	0.347736	0.159	0.031	1.73572e-79	Dividing Cells
AC022101.1	4.94626e-84	0.716965	0.322	0.117	1.79979e-79	Dividing Cells
RAD51B	1.03333e-83	0.933644	0.586	0.346	3.75998e-79	Dividing Cells
NUP107	1.0337e-83	0.791809	0.366	0.161	3.76134e-79	Dividing Cells
AP001172.1	1.03777e-83	0.729047	0.426	0.183	3.77613e-79	Dividing Cells
GSE1	1.51238e-83	0.923976	0.48	0.261	5.5031e-79	Dividing Cells
ZNF292	1.80787e-83	0.734811	0.778	0.648	6.57828e-79	Dividing Cells
WSB1	3.54895e-83	0.675807	0.839	0.721	1.29136e-78	Dividing Cells
MSI1	5.45127e-83	0.424448	0.229	0.065	1.98355e-78	Dividing Cells
KMT2E	6.28323e-83	0.72192	0.782	0.669	2.28628e-78	Dividing Cells
BX890604.2	6.33615e-83	0.870175	0.438	0.221	2.30554e-78	Dividing Cells
PDZRN3	1.27141e-82	1.13434	0.631	0.432	4.62629e-78	Dividing Cells
PARD3	3.48916e-82	0.638794	0.736	0.487	1.2696e-77	Dividing Cells
XRCC5	4.02972e-82	0.808316	0.736	0.53	1.4663e-77	Dividing Cells
HAT1	1.88065e-81	0.831592	0.408	0.191	6.84312e-77	Dividing Cells
CERS6	2.48462e-81	0.885794	0.745	0.585	9.04078e-77	Dividing Cells
GAD2	2.54646e-81	0.509236	0.368	0.141	9.26582e-77	Dividing Cells
SDK1	3.47026e-81	0.72514	0.643	0.39	1.26272e-76	Dividing Cells
PKN2	5.38743e-81	0.756155	0.714	0.571	1.96033e-76	Dividing Cells
SNCAIP	3.48228e-80	0.872328	0.509	0.272	1.2671e-75	Dividing Cells
BX842570.1	4.70243e-80	0.552475	0.251	0.078	1.71107e-75	Dividing Cells
HUNK	5.26436e-80	0.861594	0.387	0.177	1.91554e-75	Dividing Cells
MARCH1	5.92645e-80	0.635513	0.85	0.633	2.15646e-75	Dividing Cells
TTF2	1.26301e-79	0.711503	0.245	0.076	4.59572e-75	Dividing Cells
STAG2	1.88285e-79	0.809433	0.588	0.366	6.85112e-75	Dividing Cells
POLA2	3.25226e-79	0.567853	0.186	0.045	1.1834e-74	Dividing Cells
BTG3	3.68448e-79	0.66579	0.386	0.164	1.34067e-74	Dividing Cells
ACTL6A	2.06573e-78	0.415752	0.204	0.058	7.51656e-74	Dividing Cells
BEND7	2.70649e-78	0.71231	0.333	0.131	9.84809e-74	Dividing Cells
TCF3	2.8864e-78	0.510983	0.268	0.089	1.05028e-73	Dividing Cells
ARRDC3	3.15533e-78	0.575052	0.42	0.192	1.14813e-73	Dividing Cells
PID1	4.63779e-78	0.809626	0.68	0.455	1.68755e-73	Dividing Cells
ZNF730	9.21361e-78	0.528086	0.178	0.042	3.35256e-73	Dividing Cells
GPBP1	1.23636e-77	0.724484	0.73	0.551	4.49873e-73	Dividing Cells
KIF2A	1.55419e-77	0.805092	0.659	0.473	5.65522e-73	Dividing Cells
AL136322.1	2.02204e-77	0.401213	0.174	0.039	7.35759e-73	Dividing Cells
CENPC	2.77309e-77	1.0458	0.528	0.33	1.00904e-72	Dividing Cells
MCM7	2.91238e-77	0.398373	0.186	0.048	1.05973e-72	Dividing Cells
LINC00354	3.92666e-77	0.446539	0.127	0.024	1.42879e-72	Dividing Cells
AC100800.1	5.9718e-77	0.652515	0.274	0.093	2.17296e-72	Dividing Cells
CGGBP1	1.97824e-76	0.82242	0.636	0.438	7.19824e-72	Dividing Cells
NSD3	1.97896e-76	0.685517	0.803	0.68	7.20084e-72	Dividing Cells
DCP2	2.52159e-76	0.834976	0.47	0.256	9.17531e-72	Dividing Cells
PDLIM3	7.57307e-76	0.487114	0.287	0.097	2.75561e-71	Dividing Cells
REXO5	2.77227e-75	0.521703	0.16	0.037	1.00874e-70	Dividing Cells
ZBTB20-AS3	3.13303e-75	0.305391	0.12	0.021	1.14001e-70	Dividing Cells
PTPRZ1	5.94244e-75	0.253342	0.845	0.551	2.16228e-70	Dividing Cells
LHX6	6.41673e-75	0.464488	0.221	0.065	2.33485e-70	Dividing Cells
AC087490.1	8.49943e-75	0.297527	0.115	0.017	3.09269e-70	Dividing Cells
TRIM24	1.18246e-74	0.845294	0.567	0.361	4.30263e-70	Dividing Cells
QSER1	2.63254e-74	0.865661	0.496	0.294	9.57901e-70	Dividing Cells
PKN3	3.47743e-74	0.327676	0.102	0.016	1.26533e-69	Dividing Cells
RAD54B	4.87831e-74	0.729041	0.298	0.116	1.77507e-69	Dividing Cells
CDK5RAP2	5.18819e-74	0.854395	0.546	0.344	1.88783e-69	Dividing Cells
ECM2	7.09207e-74	0.802073	0.249	0.087	2.58059e-69	Dividing Cells
RPA3	8.65653e-74	0.696921	0.364	0.159	3.14985e-69	Dividing Cells
FXR1	9.00683e-74	0.72958	0.716	0.544	3.27731e-69	Dividing Cells
NR2E1	1.89502e-73	0.350935	0.194	0.048	6.89539e-69	Dividing Cells
AP001347.1	1.95411e-73	0.89696	0.511	0.31	7.11041e-69	Dividing Cells
HAUS1	1.49723e-72	0.473441	0.218	0.068	5.44796e-68	Dividing Cells
IGF1R	1.56667e-72	0.730284	0.729	0.606	5.70066e-68	Dividing Cells
MCM8	2.39787e-72	0.49332	0.147	0.032	8.72512e-68	Dividing Cells
DCX	2.44234e-72	0.748828	0.577	0.352	8.88696e-68	Dividing Cells
KIAA1211	3.54753e-72	0.752684	0.651	0.462	1.29084e-67	Dividing Cells
TP53INP1	6.51304e-72	0.454582	0.207	0.059	2.3699e-67	Dividing Cells
UHRF2	8.31538e-72	0.766502	0.501	0.297	3.02572e-67	Dividing Cells
PNISR	1.29976e-71	0.643923	0.825	0.73	4.72942e-67	Dividing Cells
DCLRE1C	1.37179e-71	0.744406	0.375	0.175	4.99152e-67	Dividing Cells
SALL3	2.00966e-71	0.459064	0.242	0.071	7.31254e-67	Dividing Cells
FILIP1L	2.15732e-71	1.12089	0.571	0.374	7.84983e-67	Dividing Cells
RAD54L	2.97777e-71	0.326445	0.103	0.018	1.08352e-66	Dividing Cells
ZNF90	4.89745e-71	0.385683	0.133	0.026	1.78204e-66	Dividing Cells
USP3	5.40257e-71	0.699966	0.526	0.313	1.96583e-66	Dividing Cells
MASTL	5.74218e-71	0.480376	0.173	0.046	2.08941e-66	Dividing Cells
AC130324.2	6.32915e-71	0.736418	0.242	0.087	2.30299e-66	Dividing Cells
OGN	7.48642e-71	0.719781	0.23	0.079	2.72408e-66	Dividing Cells
POLA1	9.56346e-71	1.03986	0.483	0.281	3.47986e-66	Dividing Cells
NXN	9.80765e-71	0.622694	0.399	0.185	3.56871e-66	Dividing Cells
HIST1H4C	1.3211e-70	1.0884	0.38	0.175	4.80708e-66	Dividing Cells
AC027601.6	2.59421e-70	0.315741	0.173	0.047	9.43954e-66	Dividing Cells
SETBP1	2.64942e-70	0.73606	0.756	0.613	9.64043e-66	Dividing Cells
ENAH	2.79257e-70	0.67856	0.723	0.541	1.01613e-65	Dividing Cells
MCM4	3.8938e-70	0.602839	0.198	0.063	1.41684e-65	Dividing Cells
MCM3	5.16353e-70	0.469858	0.168	0.04	1.87885e-65	Dividing Cells
MTAP	1.37717e-69	0.654096	0.394	0.183	5.01111e-65	Dividing Cells
ZEB2	1.8233e-69	0.536075	0.836	0.609	6.63443e-65	Dividing Cells
AP000962.1	1.9233e-69	0.4959	0.263	0.088	6.99829e-65	Dividing Cells
TMEM98	2.1573e-69	0.258964	0.273	0.092	7.84977e-65	Dividing Cells
PRDM16	2.41399e-69	0.472587	0.364	0.146	8.78378e-65	Dividing Cells
AKNAD1	3.12552e-69	0.284498	0.104	0.017	1.13728e-64	Dividing Cells
MIR100HG	7.57991e-69	0.52478	0.852	0.72	2.7581e-64	Dividing Cells
F2R	8.8645e-69	0.331046	0.187	0.05	3.22552e-64	Dividing Cells
BCHE	1.09409e-68	0.455065	0.287	0.109	3.98108e-64	Dividing Cells
LINC01619	3.0485e-68	0.453087	0.229	0.073	1.10926e-63	Dividing Cells
HIST1H2AE	3.99789e-68	0.345041	0.12	0.023	1.45471e-63	Dividing Cells
PAXBP1	5.23615e-68	0.786009	0.608	0.431	1.90528e-63	Dividing Cells
AC012085.2	5.60953e-68	0.720213	0.341	0.142	2.04114e-63	Dividing Cells
HDAC2	9.58256e-68	0.700743	0.492	0.277	3.4868e-63	Dividing Cells
MCUB	1.42367e-67	0.468866	0.296	0.112	5.18032e-63	Dividing Cells
NRXN1	1.5306e-67	0.503958	0.987	0.83	5.56938e-63	Dividing Cells
CENPO	1.70107e-67	0.546676	0.18	0.05	6.18968e-63	Dividing Cells
AC020611.2	6.3275e-67	0.642879	0.42	0.207	2.30239e-62	Dividing Cells
NONO	6.68837e-67	0.663785	0.428	0.224	2.4337e-62	Dividing Cells
FKBP10	1.04576e-66	0.494463	0.247	0.084	3.80522e-62	Dividing Cells
ZNF486	1.12235e-66	0.405009	0.152	0.036	4.08391e-62	Dividing Cells
LDLRAD3	1.23558e-66	0.710767	0.498	0.271	4.49589e-62	Dividing Cells
AL356805.1	1.30848e-66	0.477435	0.203	0.064	4.76118e-62	Dividing Cells
AC016493.1	1.44132e-66	0.758724	0.304	0.13	5.24454e-62	Dividing Cells
RAD18	2.64685e-66	0.833444	0.405	0.222	9.6311e-62	Dividing Cells
AC010260.1	2.65512e-66	0.665193	0.343	0.152	9.66118e-62	Dividing Cells
AC099850.1	3.47065e-66	0.441846	0.21	0.065	1.26287e-61	Dividing Cells
GNG4	3.64558e-66	0.720438	0.424	0.221	1.32652e-61	Dividing Cells
LINC01572	4.58455e-66	0.626672	0.613	0.368	1.66818e-61	Dividing Cells
PHIP	4.7696e-66	0.695918	0.736	0.609	1.73551e-61	Dividing Cells
TRIM13	4.90833e-66	0.484059	0.234	0.076	1.78599e-61	Dividing Cells
CCNF	8.74686e-66	0.623302	0.197	0.061	3.18272e-61	Dividing Cells
NDUFAF6	1.01634e-65	0.857006	0.438	0.245	3.69814e-61	Dividing Cells
GPCPD1	1.04162e-65	0.43634	0.581	0.376	3.79013e-61	Dividing Cells
CENPQ	1.05189e-65	0.472021	0.184	0.048	3.82752e-61	Dividing Cells
DOCK11	2.45791e-65	0.51626	0.344	0.146	8.9436e-61	Dividing Cells
SHOC1	3.38847e-65	0.821653	0.563	0.365	1.23296e-60	Dividing Cells
PRELID2	3.71642e-65	0.703935	0.374	0.177	1.35229e-60	Dividing Cells
DYRK1A	4.45883e-65	0.775297	0.669	0.547	1.62244e-60	Dividing Cells
SERINC5	5.70807e-65	0.982664	0.582	0.399	2.077e-60	Dividing Cells
MTSS1	7.75736e-65	0.706599	0.659	0.481	2.82267e-60	Dividing Cells
BORA	1.25601e-64	0.488585	0.149	0.035	4.57024e-60	Dividing Cells
ZNF695	1.94552e-64	0.356082	0.107	0.018	7.07918e-60	Dividing Cells
KCNIP2-AS1	4.01013e-64	0.906747	0.211	0.068	1.45917e-59	Dividing Cells
LUC7L3	4.4579e-64	0.60738	0.875	0.799	1.6221e-59	Dividing Cells
RHOBTB3	4.8711e-64	0.620416	0.532	0.298	1.77245e-59	Dividing Cells
CCNG2	5.27018e-64	0.705615	0.399	0.202	1.91766e-59	Dividing Cells
RFTN2	6.60964e-64	0.449573	0.489	0.242	2.40505e-59	Dividing Cells
AP000755.2	1.20459e-63	0.314443	0.116	0.023	4.38315e-59	Dividing Cells
HNRNPF	1.20932e-63	0.596162	0.364	0.165	4.40034e-59	Dividing Cells
GEN1	2.60039e-63	0.632196	0.23	0.083	9.46202e-59	Dividing Cells
[truncated: 14,391 more rows]
